# Supplementary material for: Inter- and intra-tumor heterogeneity of metastatic prostate cancer determined by digital spatial gene expression profiling
Source: Nat Commun. 2021 Mar 3;12:1426. doi: 10.1038/s41467-021-21615-4 (PMC7930198; doi:10.1038/s41467-021-21615-4)
Supplement: Supplementary file 4 — Supplementary Data 1 [file 41467_2021_21615_MOESM4_ESM.xlsx]

## Sheet: Transcript
Supplementary Data File 1. Genes analyzed by DSP Transcript Profiling
Probe_ID	Gene Symbol	Entrez ID	note
A2M	A2M	2
NAT1	NAT1	9
ABCF1	ABCF1	23
ABL1	ABL1	25
ACP5	ACP5	54
ACVR1B	ACVR1B	91
ACVR2A	ACVR2A	92
ADA	ADA	100
ADCYAP1	ADCYAP1	116
ADH1C	ADH1C	126
ADM	ADM	133
ADORA2A	ADORA2A	135
ADORA3	ADORA3	140
PARP4	PARP4	143
JAG1	JAG1	182
APLNR	APLNR	187
AGXT	AGXT	189
AKT1	AKT1	207
AKT2	AKT2	208
ALAS2	ALAS2	212
ALCAM	ALCAM	214
ALDH1A3	ALDH1A3	220
ALDOA	ALDOA	226
ALDOC	ALDOC	230
ALK	ALK	238
ALPI	ALPI	248
ALPL	ALPL	249
AMBP	AMBP	259
ANGPT1	ANGPT1	284
ANGPT2	ANGPT2	285
ANK3	ANK3	288
ANPEP	ANPEP	290
ANXA1	ANXA1	301
APC	APC	324
AIRE	AIRE	326
BIRC3	BIRC3	330
BIRC5	BIRC5	332
APOC1	APOC1	341
APOE	APOE	348
APP	APP	351
KLK3	KLK3	354
FAS	FAS	355
FASLG	FASLG	356
AQP1	AQP1	358
AQP9	AQP9	366
AR	AR	367
AREG	AREG	374
ARF1	ARF1	375
ARG1	ARG1	383
ARG2	ARG2	384
RHOA	RHOA	387
RHOB	RHOB	388
ARNT	ARNT	405
ASCL1	ASCL1	429
ASGR1	ASGR1	432
ASGR2	ASGR2	433
ASIP	ASIP	434
ATF1	ATF1	466
ATF3	ATF3	467
ATM	ATM	472
ATP2A2	ATP2A2	488
ATR	ATR	545
ATRX	ATRX	546
AXL	AXL	558
AZGP1	AZGP1	563
B2M	B2M	567
BAD	BAD	572
BAG1	BAG1	573
BAX	BAX	581
BBS1	BBS1	582
BCAT1	BCAT1	586
CCND1	CCND1	595
BCL2	BCL2	596
BCL2A1	BCL2A1	597
BCL2L1	BCL2L1	598
BCL6	BCL6	604
TNFRSF17	TNFRSF17	608
BDNF	BDNF	627
CFB	CFB	629
BGN	BGN	633
CEACAM1	CEACAM1	634
BID	BID	637
PRDM1	PRDM1	639
BLK	BLK	640
BLM	BLM	641
CXCR5	CXCR5	643
BLVRA	BLVRA	644
BMI1	BMI1	648
BMP2	BMP2	650
BMP4	BMP4	652
BMP5	BMP5	653
BMP6	BMP6	654
BMP7	BMP7	655
BMPR1B	BMPR1B	658
BNIP3	BNIP3	664
BNIP3L	BNIP3L	665
DST	DST	667
FOXL2	FOXL2	668
BRCA1	BRCA1	672
BRAF	BRAF	673
BRCA2	BRCA2	675
BST1	BST1	683
BST2	BST2	684
BTK	BTK	695
BUB1B	BUB1B	701
C1QBP	C1QBP	708
SERPING1	SERPING1	710
C1QA	C1QA	712
C1QB	C1QB	713
C1QC	C1QC	714
C1R	C1R	715
C1S	C1S	716
C2	C2	717
C3	C3	718
C3AR1	C3AR1	719
C4BPA	C4BPA	722
C5	C5	727
C5AR1	C5AR1	728
C6	C6	729
C7	C7	730
C8A	C8A	731
C8B	C8B	732
C8G	C8G	733
C9	C9	735
CA4	CA4	762
CA6	CA6	765
CACNA1C	CACNA1C	775
CACNA1D	CACNA1D	776
CACNA1E	CACNA1E	777
DDR1	DDR1	780
CACNA2D1	CACNA2D1	781
CACNB2	CACNB2	783
CACNB3	CACNB3	784
CACNB4	CACNB4	785
CACNG1	CACNG1	786
CALB2	CALB2	794
CALML3	CALML3	810
CAMK2B	CAMK2B	816
CAMP	CAMP	820
CAPN2	CAPN2	824
CASP1	CASP1	834
CASP3	CASP3	836
CASP7	CASP7	840
CASP8	CASP8	841
CASP9	CASP9	842
CASP10	CASP10	843
RUNX1	RUNX1	861
RUNX1T1	RUNX1T1	862
RUNX3	RUNX3	864
CBL	CBL	867
SERPINH1	SERPINH1	871
CBR1	CBR1	873
CCNA2	CCNA2	890
CCNB1	CCNB1	891
CCND2	CCND2	894
CCND3	CCND3	896
CCNE1	CCNE1	898
CD1A	CD1A	909
CD1B	CD1B	910
CD1C	CD1C	911
CD1D	CD1D	912
CD1E	CD1E	913
CD2	CD2	914
CD3D	CD3D	915
CD3E	CD3E	916
CD3G	CD3G	917
CD247	CD247	919
CD4	CD4	920
CD5	CD5	921
CD6	CD6	923
CD7	CD7	924
CD8A	CD8A	925
CD8B	CD8B	926
CD9	CD9	928
CD14	CD14	929
CD19	CD19	930
MS4A1	MS4A1	931
CD22	CD22	933
CD27	CD27	939
CD28	CD28	940
CD80	CD80	941
CD86	CD86	942
TNFRSF8	TNFRSF8	943
TNFSF8	TNFSF8	944
CD33	CD33	945
CD34	CD34	947
CD36	CD36	948
CD37	CD37	951
CD38	CD38	952
ENTPD1	ENTPD1	953
ENTPD2	ENTPD2	954
CD40	CD40	958
CD40LG	CD40LG	959
CD44	CD44	960
CD47	CD47	961
CD48	CD48	962
CD53	CD53	963
CD58	CD58	965
CD59	CD59	966
CD63	CD63	967
CD68	CD68	968
CD69	CD69	969
CD70	CD70	970
CD72	CD72	971
CD74	CD74	972
CD79A	CD79A	973
CD79B	CD79B	974
CD81	CD81	975
CDK1	CDK1	983
CDC6	CDC6	990
CDC20	CDC20	991
CDC25A	CDC25A	993
CDC25B	CDC25B	994
CDH1	CDH1	999
CDH2	CDH2	1000
CDH3	CDH3	1001
CDH5	CDH5	1003
CDH11	CDH11	1009
CDK2	CDK2	1017
CDK4	CDK4	1019
CDK6	CDK6	1021
CDKN1A	CDKN1A	1026
CDKN1B	CDKN1B	1027
CDKN1C	CDKN1C	1028
CDKN2A	CDKN2A	1029
CDKN2B	CDKN2B	1030
CDKN2C	CDKN2C	1031
CDKN2D	CDKN2D	1032
CDKN3	CDKN3	1033
CEBPA	CEBPA	1050
CEBPB	CEBPB	1051
CEBPE	CEBPE	1053
CENPF	CENPF	1063
CEACAM3	CEACAM3	1084
CEACAM8	CEACAM8	1088
CHAD	CHAD	1101
CHEK1	CHEK1	1111
CHGA	CHGA	1113
CHGB	CHGB	1114
CHI3L1	CHI3L1	1116
CHRNA2	CHRNA2	1135
CHRNB2	CHRNB2	1141
CHUK	CHUK	1147
CKB	CKB	1152
CLU	CLU	1191
CLTC	CLTC	1213
CMA1	CMA1	1215
CCR1	CCR1	1230
CCR3	CCR3	1232
CCR4	CCR4	1233
CCR5	CCR5	1234
CCR6	CCR6	1235
CCR7	CCR7	1236
CCR8	CCR8	1237
CMKLR1	CMKLR1	1240
CNR2	CNR2	1269
CNTFR	CNTFR	1271
COL1A1	COL1A1	1277
COL1A2	COL1A2	1278
COL2A1	COL2A1	1280
COL3A1	COL3A1	1281
COL4A1	COL4A1	1282
COL4A3	COL4A3	1285
COL4A4	COL4A4	1286
COL4A5	COL4A5	1287
COL4A6	COL4A6	1288
COL5A1	COL5A1	1289
COL5A2	COL5A2	1290
COL6A3	COL6A3	1293
COL8A1	COL8A1	1295
COL11A1	COL11A1	1301
COL11A2	COL11A2	1302
COL15A1	COL15A1	1306
COL17A1	COL17A1	1308
COL19A1	COL19A1	1310
COMP	COMP	1311
KLF6	KLF6	1316
MAP3K8	MAP3K8	1326
CPA3	CPA3	1359
CR1	CR1	1378
CR2	CR2	1380
CRABP2	CRABP2	1382
CREB1	CREB1	1385
ATF2	ATF2	1386
CREBBP	CREBBP	1387
CRP	CRP	1401
MAPK14	MAPK14	1432
CSF1	CSF1	1435
CSF1R	CSF1R	1436
CSF2	CSF2	1437
CSF2RB	CSF2RB	1439
CSF3	CSF3	1440
CSF3R	CSF3R	1441
VCAN	VCAN	1462
CSRP2	CSRP2	1466
CST2	CST2	1470
CTAG1B	CTAG1B	1485
CTLA4	CTLA4	1493
CTNNB1	CTNNB1	1499
CTSG	CTSG	1511
CTSH	CTSH	1512
CTSL	CTSL	1514
CTSS	CTSS	1520
CTSW	CTSW	1521
CX3CR1	CX3CR1	1524
CXADR	CXADR	1525
CYB561	CYB561	1534
CYBB	CYBB	1536
CYLD	CYLD	1540
CYP1B1	CYP1B1	1545
CYP11A1	CYP11A1	1583
CYP19A1	CYP19A1	1588
CYP27A1	CYP27A1	1593
DAB2	DAB2	1601
CD55	CD55	1604
DAXX	DAXX	1616
DDB2	DDB2	1643
GADD45A	GADD45A	1647
DDIT3	DDIT3	1649
DEFB1	DEFB1	1672
CFD	CFD	1675
COCH	COCH	1690
DLX1	DLX1	1745
DMBT1	DMBT1	1755
DNM1	DNM1	1759
DNASE1L3	DNASE1L3	1776
DNMT1	DNMT1	1786
DNMT3A	DNMT3A	1788
DPEP1	DPEP1	1800
DPP4	DPP4	1803
DSC3	DSC3	1825
DSG3	DSG3	1830
DSP	DSP	1832
DTX1	DTX1	1840
ECM2	ECM2	1842
DUSP1	DUSP1	1843
DUSP2	DUSP2	1844
DUSP4	DUSP4	1846
DUSP5	DUSP5	1847
DUSP6	DUSP6	1848
DUSP8	DUSP8	1850
E2F1	E2F1	1869
E2F2	E2F2	1870
E2F3	E2F3	1871
E2F4	E2F4	1874
E2F5	E2F5	1875
E2F6	E2F6	1876
EBF1	EBF1	1879
TYMP	TYMP	1890
S1PR3	S1PR3	1903
EDN1	EDN1	1906
EFNA1	EFNA1	1942
EFNA2	EFNA2	1943
EFNA3	EFNA3	1944
EFNA5	EFNA5	1946
EGF	EGF	1950
EGFR	EGFR	1956
EGR1	EGR1	1958
EGR2	EGR2	1959
EGR3	EGR3	1960
EPHA2	EPHA2	1969
EIF4EBP1	EIF4EBP1	1978
ELANE	ELANE	1991
ELK1	ELK1	2002
ADGRE1	ADGRE1	2015
ENDOG	ENDOG	2021
ENG	ENG	2022
ENO1	ENO1	2023
EP300	EP300	2033
EPHX2	EPHX2	2053
EPO	EPO	2056
EPOR	EPOR	2057
ERBB2	ERBB2	2064
ERCC2	ERCC2	2068
EREG	EREG	2069
ERCC6	ERCC6	2074
ERG	ERG	2078
ESR1	ESR1	2099
ESR2	ESR2	2100
ETS1	ETS1	2113
ETS2	ETS2	2114
ETV1	ETV1	2115
ETV4	ETV4	2118
ETV5	ETV5	2119
MECOM	MECOM	2122
EWSR1	EWSR1	2130
EYA1	EYA1	2138
EZH2	EZH2	2146
F2RL1	F2RL1	2150
F12	F12	2161
F13A1	F13A1	2162
FANCA	FANCA	2175
FANCC	FANCC	2176
FANCE	FANCE	2178
FANCB	FANCB	2187
FANCF	FANCF	2188
FANCG	FANCG	2189
FAP	FAP	2191
FBLN1	FBLN1	2192
FASN	FASN	2194
FBP1	FBP1	2203
FCAR	FCAR	2204
FCER1A	FCER1A	2205
MS4A2	MS4A2	2206
FCER1G	FCER1G	2207
FCER2	FCER2	2208
FCGR1A	FCGR1A	2209
FCGR2A	FCGR2A	2212
FCGR2B	FCGR2B	2213
FCGR3A	FCGR3A	2214
FCGR3B	FCGR3B	2215
FCGRT	FCGRT	2217
FCN1	FCN1	2219
FEN1	FEN1	2237
GPC4	GPC4	2239
FGF1	FGF1	2246
FGF2	FGF2	2247
FGF3	FGF3	2248
FGF4	FGF4	2249
FGF5	FGF5	2250
FGF6	FGF6	2251
FGF7	FGF7	2252
FGF8	FGF8	2253
FGF9	FGF9	2254
FGF10	FGF10	2255
FGF11	FGF11	2256
FGF12	FGF12	2257
FGF13	FGF13	2258
FGF14	FGF14	2259
FGFR1	FGFR1	2260
FGFR3	FGFR3	2261
FGFR2	FGFR2	2263
FGFR4	FGFR4	2264
FH	FH	2271
FHIT	FHIT	2272
FKBP5	FKBP5	2289
FOXC1	FOXC1	2296
FOXJ1	FOXJ1	2302
FOXM1	FOXM1	2305
FLG	FLG	2312
MLANA	MLANA	2315
FLNA	FLNA	2316
FLNB	FLNB	2317
FLNC	FLNC	2318
FLT1	FLT1	2321
FLT3	FLT3	2322
FLT3LG	FLT3LG	2323
FLT4	FLT4	2324
FN1	FN1	2335
FOLH1	FOLH1	2346
FOLR2	FOLR2	2350
FOS	FOS	2353
FOSB	FOSB	2354
FOSL2	FOSL2	2355
FPR1	FPR1	2357
FPR2	FPR2	2358
FPR3	FPR3	2359
MTOR	MTOR	2475
FUT4	FUT4	2526
FUT5	FUT5	2527
FUT7	FUT7	2529
FUT8	FUT8	2530
FYN	FYN	2534
FZD2	FZD2	2535
IFI6	IFI6	2537
G6PD	G6PD	2539
GAGE1	GAGE1	2543
GABPA	GABPA	2551
LRRC32	LRRC32	2615
GAS1	GAS1	2619
GATA3	GATA3	2625
GBP1	GBP1	2633
GBP2	GBP2	2634
GDI2	GDI2	2665
GEM	GEM	2669
GHR	GHR	2690
GLI3	GLI3	2737
GLS	GLS	2744
GLUD1	GLUD1	2746
GLUL	GLUL	2752
GNA11	GNA11	2767
GNAQ	GNAQ	2776
GNAS	GNAS	2778
GNG4	GNG4	2786
GNG7	GNG7	2788
GNGT1	GNGT1	2792
GOT1	GOT1	2805
GOT2	GOT2	2806
GPI	GPI	2821
GPM6B	GPM6B	2824
XCR1	XCR1	2829
CXCR3	CXCR3	2833
GPR20	GPR20	2843
FFAR2	FFAR2	2867
GPS1	GPS1	2873
GRB2	GRB2	2885
GRB7	GRB7	2886
GRIA3	GRIA3	2892
GRIN1	GRIN1	2902
GRIN2A	GRIN2A	2903
GRIN2B	GRIN2B	2904
NR3C1	NR3C1	2908
CXCL3	CXCL3	2921
GSK3B	GSK3B	2932
GSN	GSN	2934
MSH6	MSH6	2956
GTF2H3	GTF2H3	2967
GTF3C1	GTF3C1	2975
GUSB	GUSB	2990
GZMH	GZMH	2999
GZMA	GZMA	3001
GZMB	GZMB	3002
GZMK	GZMK	3003
GZMM	GZMM	3004
H2AFX	H2AFX	3014
H3F3A	H3F3A	3020
HAS1	HAS1	3036
HCK	HCK	3055
HCLS1	HCLS1	3059
HDAC1	HDAC1	3065
HDAC2	HDAC2	3066
HDC	HDC	3067
HELLS	HELLS	3070
CFH	CFH	3075
HGF	HGF	3082
NRG1	NRG1	3084
HHEX	HHEX	3087
HIF1A	HIF1A	3091
HK1	HK1	3098
HK2	HK2	3099
HLA-A	HLA-A	3105
HLA-B	HLA-B	3106
HLA-C	HLA-C	3107
HLA-DMA	HLA-DMA	3108
HLA-DMB	HLA-DMB	3109
MNX1	MNX1	3110
HLA-DOA	HLA-DOA	3111
HLA-DOB	HLA-DOB	3112
HLA-DPA1	HLA-DPA1	3113
HLA-DPB1	HLA-DPB1	3115
HLA-DQB1	HLA-DQB1	3119
HLA-DQB2	HLA-DQB2	3120
HLA-DRA	HLA-DRA	3122
HLA-DRB	HLA-DRB	3123
HLA-DRB3	HLA-DRB3	3125
HLA-DRB4	HLA-DRB4	3126
HLA-DRB5	HLA-DRB5	3127
HLF	HLF	3131
HLA-E	HLA-E	3133
HLA-F	HLA-F	3134
HLA-G	HLA-G	3135
MR1	MR1	3140
HMGA1	HMGA1	3159
NR4A1	NR4A1	3164
FOXA1	FOXA1	3169
TLX1	TLX1	3195
HOXA9	HOXA9	3205
HOXA10	HOXA10	3206
HOXA11	HOXA11	3207
HOXC6	HOXC6	3223
HPGD	HPGD	3248
HPRT1	HPRT1	3251
HRAS	HRAS	3265
HES1	HES1	3280
HSD11B1	HSD11B1	3290
HSPA1A	HSPA1A	3303
HSPA2	HSPA2	3306
HSPA6	HSPA6	3310
HSPB1	HSPB1	3315
HTR7	HTR7	3363
TNC	TNC	3371
IBSP	IBSP	3381
ICAM1	ICAM1	3383
ICAM2	ICAM2	3384
ICAM3	ICAM3	3385
ICAM4	ICAM4	3386
ID1	ID1	3397
ID2	ID2	3398
ID4	ID4	3400
IDH1	IDH1	3417
IDH2	IDH2	3418
CFI	CFI	3426
IFI16	IFI16	3428
IFI27	IFI27	3429
IFI35	IFI35	3430
IFIT2	IFIT2	3433
IFIT1	IFIT1	3434
IFIT3	IFIT3	3437
IFNA1	IFNA1	3439
IFNA2	IFNA2	3440
IFNA7	IFNA7	3444
IFNA8	IFNA8	3445
IFNA17	IFNA17	3451
IFNAR1	IFNAR1	3454
IFNAR2	IFNAR2	3455
IFNB1	IFNB1	3456
IFNG	IFNG	3458
IFNGR1	IFNGR1	3459
IFNGR2	IFNGR2	3460
IGF1	IGF1	3479
IGF1R	IGF1R	3480
IGF2R	IGF2R	3482
IGFBP2	IGFBP2	3485
IGFBP3	IGFBP3	3486
IGFBP5	IGFBP5	3488
IGLL1	IGLL1	3543
IHH	IHH	3549
IKBKB	IKBKB	3551
IL1A	IL1A	3552
IL1B	IL1B	3553
IL1R1	IL1R1	3554
IL1RN	IL1RN	3557
IL2	IL2	3558
IL2RA	IL2RA	3559
IL2RB	IL2RB	3560
IL2RG	IL2RG	3561
IL3	IL3	3562
IL3RA	IL3RA	3563
IL4	IL4	3565
IL4R	IL4R	3566
IL5	IL5	3567
IL5RA	IL5RA	3568
IL6	IL6	3569
IL6R	IL6R	3570
IL6ST	IL6ST	3572
IL7	IL7	3574
IL7R	IL7R	3575
CXCL8	CXCL8	3576
CXCR1	CXCR1	3577
IL9	IL9	3578
CXCR2	CXCR2	3579
IL10	IL10	3586
IL10RA	IL10RA	3587
IL11	IL11	3589
IL11RA	IL11RA	3590
IL12A	IL12A	3592
IL12B	IL12B	3593
IL12RB1	IL12RB1	3594
IL12RB2	IL12RB2	3595
IL13	IL13	3596
IL13RA1	IL13RA1	3597
IL13RA2	IL13RA2	3598
IL15	IL15	3600
IL15RA	IL15RA	3601
IL16	IL16	3603
TNFRSF9	TNFRSF9	3604
IL17A	IL17A	3605
IL18	IL18	3606
ILF3	ILF3	3609
IDO1	IDO1	3620
INHBA	INHBA	3624
INHBB	INHBB	3625
CXCL10	CXCL10	3627
INPP5D	INPP5D	3635
INSM1	INSM1	3642
IRAK1	IRAK1	3654
ITGA6	ITGA6	3655
IRAK2	IRAK2	3656
IRF1	IRF1	3659
IRF2	IRF2	3660
IRF3	IRF3	3661
IRF4	IRF4	3662
IRF5	IRF5	3663
IRF7	IRF7	3665
IRS1	IRS1	3667
ISG20	ISG20	3669
ITGA1	ITGA1	3672
ITGA2	ITGA2	3673
ITGA2B	ITGA2B	3674
ITGA3	ITGA3	3675
ITGA4	ITGA4	3676
ITGA5	ITGA5	3678
ITGA7	ITGA7	3679
ITGA9	ITGA9	3680
ITGAE	ITGAE	3682
ITGAL	ITGAL	3683
ITGAM	ITGAM	3684
ITGAV	ITGAV	3685
ITGAX	ITGAX	3687
ITGB1	ITGB1	3688
ITGB2	ITGB2	3689
ITGB3	ITGB3	3690
ITGB4	ITGB4	3691
ITGB6	ITGB6	3694
ITGB7	ITGB7	3695
ITGB8	ITGB8	3696
ITK	ITK	3702
ITPK1	ITPK1	3705
IVL	IVL	3713
JAG2	JAG2	3714
JAK1	JAK1	3716
JAK2	JAK2	3717
JAK3	JAK3	3718
JUN	JUN	3725
JUNB	JUNB	3726
JUP	JUP	3728
KCNA5	KCNA5	3741
KCNN3	KCNN3	3782
KDR	KDR	3791
KIR2DL1	KIR2DL1	3802
KIR3DL2	KIR3DL2	3812
KIT	KIT	3815
KLK2	KLK2	3817
KLRB1	KLRB1	3820
KLRC1	KLRC1	3821
KLRC2	KLRC2	3822
KLRC3	KLRC3	3823
KLRD1	KLRD1	3824
KIF11	KIF11	3832
KRAS	KRAS	3845
KRT1	KRT1	3848
KRT5	KRT5	3852
KRT6A	KRT6A	3853
KRT6B	KRT6B	3854
KRT7	KRT7	3855
KRT8	KRT8	3856
KRT10	KRT10	3858
KRT14	KRT14	3861
KRT16	KRT16	3868
KRT17	KRT17	3872
KRT18	KRT18	3875
KRT19	KRT19	3880
KRT86	KRT86	3892
L1CAM	L1CAM	3897
LAG3	LAG3	3902
LAIR1	LAIR1	3903
LAIR2	LAIR2	3904
LAMA3	LAMA3	3909
LAMA5	LAMA5	3911
LAMB3	LAMB3	3914
LAMP1	LAMP1	3916
LAMC2	LAMC2	3918
LAMP2	LAMP2	3920
STMN1	STMN1	3925
LASP1	LASP1	3927
LBP	LBP	3929
LCK	LCK	3932
LCN2	LCN2	3934
LCP1	LCP1	3936
LDHA	LDHA	3939
LDHB	LDHB	3945
LEP	LEP	3952
LEPR	LEPR	3953
LFNG	LFNG	3955
LGALS2	LGALS2	3957
LGALS3	LGALS3	3958
LGALS9	LGALS9	3965
LIF	LIF	3976
LIFR	LIFR	3977
LIG4	LIG4	3981
LIPA	LIPA	3988
LOXL2	LOXL2	4017
LRP1	LRP1	4035
LRP2	LRP2	4036
LRP6	LRP6	4040
LRP5	LRP5	4041
LTA	LTA	4049
LTB	LTB	4050
LTBP1	LTBP1	4052
LTBR	LTBR	4055
LTF	LTF	4057
LTK	LTK	4058
LUM	LUM	4060
LY6E	LY6E	4061
LY9	LY9	4063
CD180	CD180	4064
LY75	LY75	4065
LYN	LYN	4067
SH2D1A	SH2D1A	4068
LYZ	LYZ	4069
TACSTD2	TACSTD2	4070
EPCAM	EPCAM	4072
SMAD2	SMAD2	4087
SMAD3	SMAD3	4088
SMAD4	SMAD4	4089
SMAD5	SMAD5	4090
SMAD9	SMAD9	4093
MAF	MAF	4094
MAGEA1	MAGEA1	4100
MAGEA3	MAGEA3	4102
MAGEA4	MAGEA4	4103
MAGEA12	MAGEA12	4111
MAGEB2	MAGEB2	4113
MAL	MAL	4118
MAPT	MAPT	4137
MBL2	MBL2	4153
MBNL1	MBNL1	4154
MCAM	MCAM	4162
MCL1	MCL1	4170
MCM2	MCM2	4171
MCM4	MCM4	4173
MCM5	MCM5	4174
MCM7	MCM7	4176
CD46	CD46	4179
MDM2	MDM2	4193
MDM4	MDM4	4194
ME2	ME2	4200
MEF2C	MEF2C	4208
MEFV	MEFV	4210
MAP3K1	MAP3K1	4214
MAP3K5	MAP3K5	4217
MEN1	MEN1	4221
MET	MET	4233
MFGE8	MFGE8	4240
MFNG	MFNG	4242
KITLG	KITLG	4254
MGMT	MGMT	4255
CD99	CD99	4267
MICB	MICB	4277
CXCL9	CXCL9	4283
MKI67	MKI67	4288
MLF1	MLF1	4291
MLH1	MLH1	4292
MLLT3	MLLT3	4300
AFDN	AFDN	4301
FOXO4	FOXO4	4303
MME	MME	4311
MMP1	MMP1	4312
MMP2	MMP2	4313
MMP3	MMP3	4314
MMP7	MMP7	4316
MMP9	MMP9	4318
MMP11	MMP11	4320
MNAT1	MNAT1	4331
CD200	CD200	4345
MPL	MPL	4352
MPO	MPO	4353
MRC1	MRC1	4360
MRE11	MRE11	4361
MSH2	MSH2	4436
MSR1	MSR1	4481
MST1R	MST1R	4486
MT1B	MT1B	4490
MT1E	MT1E	4493
MT1G	MT1G	4495
MT1M	MT1M	4499
MT1X	MT1X	4501
MT2A	MT2A	4502
NUDT1	NUDT1	4521
MUC1	MUC1	4582
MUC4	MUC4	4585
MUTYH	MUTYH	4595
MX1	MX1	4599
MXI1	MXI1	4601
MYB	MYB	4602
MYBPC1	MYBPC1	4604
MYBL2	MYBL2	4605
MYBPC3	MYBPC3	4607
MYC	MYC	4609
MYCN	MYCN	4613
MYD88	MYD88	4615
GADD45B	GADD45B	4616
NAP1L2	NAP1L2	4674
NASP	NASP	4678
CEACAM6	CEACAM6	4680
NBN	NBN	4683
NCAM1	NCAM1	4684
NCF4	NCF4	4689
NEFL	NEFL	4747
NEK1	NEK1	4750
NELL2	NELL2	4753
NF1	NF1	4763
NF2	NF2	4771
NFATC1	NFATC1	4772
NFATC2	NFATC2	4773
NFATC3	NFATC3	4775
NFATC4	NFATC4	4776
NFE2L2	NFE2L2	4780
NFIB	NFIB	4781
NFIL3	NFIL3	4783
NFKB1	NFKB1	4790
NFKB2	NFKB2	4791
NFKBIA	NFKBIA	4792
NFKBIE	NFKBIE	4794
NGF	NGF	4803
NGFR	NGFR	4804
NKG7	NKG7	4818
NKX3-1	NKX3-1	4824
NMB	NMB	4828
NODAL	NODAL	4838
NOS1	NOS1	4842
NOS2	NOS2	4843
NOS3	NOS3	4846
CNOT2	CNOT2	4848
NOTCH1	NOTCH1	4851
NOTCH2	NOTCH2	4853
NOTCH3	NOTCH3	4854
NOTCH4	NOTCH4	4855
NPM1	NPM1	4869
NRAS	NRAS	4893
NT5E	NT5E	4907
NTF3	NTF3	4908
NTHL1	NTHL1	4913
NTRK1	NTRK1	4914
NTRK2	NTRK2	4915
ROR2	ROR2	4920
OAS1	OAS1	4938
OAS2	OAS2	4939
OAS3	OAS3	4940
OAZ1	OAZ1	4946
OLR1	OLR1	4973
TNFRSF11B	TNFRSF11B	4982
OSM	OSM	5008
P2RX5	P2RX5	5026
P4HA1	P4HA1	5033
SERPINB2	SERPINB2	5055
PAK3	PAK3	5063
PAX3	PAX3	5077
PAX5	PAX5	5079
PBX1	PBX1	5087
PBX3	PBX3	5090
PC	PC	5091
PCDH7	PCDH7	5099
PCDH9	PCDH9	5101
PCK1	PCK1	5105
PCK2	PCK2	5106
PCNA	PCNA	5111
PCSK1	PCSK1	5122
PDCD1	PDCD1	5133
PDGFA	PDGFA	5154
PDGFB	PDGFB	5155
PDGFRA	PDGFRA	5156
PDGFRB	PDGFRB	5159
PDK1	PDK1	5163
ENPP3	ENPP3	5169
PECAM1	PECAM1	5175
CFP	CFP	5199
PFDN5	PFDN5	5204
PFKFB3	PFKFB3	5209
PFKM	PFKM	5213
PGF	PGF	5228
PGK1	PGK1	5230
PGR	PGR	5241
ABCB1	ABCB1	5243
SERPINA1	SERPINA1	5265
PI3	PI3	5266
SERPINB5	SERPINB5	5268
PIK3CA	PIK3CA	5290
PIK3CB	PIK3CB	5291
PIM1	PIM1	5292
PIK3CD	PIK3CD	5293
PIK3CG	PIK3CG	5294
PIK3R1	PIK3R1	5295
PIK3R2	PIK3R2	5296
PIN1	PIN1	5300
PITX2	PITX2	5308
PKM	PKM	5315
PLA2G1B	PLA2G1B	5319
PLA2G2A	PLA2G2A	5320
PLA2G4A	PLA2G4A	5321
PLA2G5	PLA2G5	5322
PLAT	PLAT	5327
PLAU	PLAU	5328
PLAUR	PLAUR	5329
PLCB4	PLCB4	5332
PLCG2	PLCG2	5336
PLD1	PLD1	5337
PLK1	PLK1	5347
PLOD2	PLOD2	5352
PMAIP1	PMAIP1	5366
PMCH	PMCH	5367
PNOC	PNOC	5368
PML	PML	5371
PMS2	PMS2	5395
POLB	POLB	5423
POLD1	POLD1	5424
POLE2	POLE2	5427
POLR2A	POLR2A	5430
POLR2D	POLR2D	5433
POLR2H	POLR2H	5437
POLR2J	POLR2J	5439
POU2AF1	POU2AF1	5450
POU2F2	POU2F2	5452
POU3F2	POU3F2	5454
POU5F1	POU5F1	5460
PPARG	PPARG	5468
PPBP	PPBP	5473
PPL	PPL	5493
PPP2CB	PPP2CB	5516
PPP2R1A	PPP2R1A	5518
PPP2R2B	PPP2R2B	5521
PPP2R2C	PPP2R2C	5522
PPP2R3A	PPP2R3A	5523
PPP3CA	PPP3CA	5530
PPP3CB	PPP3CB	5532
PPP3CC	PPP3CC	5533
PPP3R1	PPP3R1	5534
PPP3R2	PPP3R2	5535
PRF1	PRF1	5551
PRG2	PRG2	5553
PRKAA2	PRKAA2	5563
PRKACA	PRKACA	5566
PRKACB	PRKACB	5567
PRKACG	PRKACG	5568
PRKAR1B	PRKAR1B	5575
PRKAR2A	PRKAR2A	5576
PRKAR2B	PRKAR2B	5577
PRKCA	PRKCA	5578
PRKCB	PRKCB	5579
PRKCD	PRKCD	5580
PRKCE	PRKCE	5581
PRKCG	PRKCG	5582
PRKDC	PRKDC	5591
MAPK1	MAPK1	5594
MAPK3	MAPK3	5595
MAPK7	MAPK7	5598
MAPK8	MAPK8	5599
MAPK11	MAPK11	5600
MAPK10	MAPK10	5602
MAP2K1	MAP2K1	5604
MAP2K3	MAP2K3	5606
MAP2K6	MAP2K6	5608
EIF2AK2	EIF2AK2	5610
PRKX	PRKX	5613
PRL	PRL	5617
PRLR	PRLR	5618
MASP1	MASP1	5648
RELN	RELN	5649
HTRA1	HTRA1	5654
PSEN1	PSEN1	5663
PSEN2	PSEN2	5664
PSMB2	PSMB2	5690
PSMB5	PSMB5	5693
PSMB7	PSMB7	5695
PSMB8	PSMB8	5696
PSMB9	PSMB9	5698
PSMB10	PSMB10	5699
PSMD7	PSMD7	5713
PTCH1	PTCH1	5727
PTEN	PTEN	5728
PTGER4	PTGER4	5734
PTGIS	PTGIS	5740
PTGS2	PTGS2	5743
TWF1	TWF1	5756
PTPN11	PTPN11	5781
PTPRC	PTPRC	5788
PTPRM	PTPRM	5797
PTPRR	PTPRR	5801
PTX3	PTX3	5806
PURA	PURA	5813
PVR	PVR	5817
NECTIN1	NECTIN1	5818
NECTIN2	NECTIN2	5819
MAP4K2	MAP4K2	5871
RAC1	RAC1	5879
RAC2	RAC2	5880
RAD21	RAD21	5885
RAD51	RAD51	5888
RAD51C	RAD51C	5889
RAD52	RAD52	5893
RAF1	RAF1	5894
RAG1	RAG1	5896
RALGDS	RALGDS	5900
RASGRF1	RASGRF1	5923
RASGRF2	RASGRF2	5924
RB1	RB1	5925
RBL2	RBL2	5934
REL	REL	5966
RELA	RELA	5970
RELB	RELB	5971
REN	REN	5972
RET	RET	5979
RFC3	RFC3	5983
RFC4	RFC4	5984
RNASE2	RNASE2	6036
BRD2	BRD2	6046
ROCK1	ROCK1	6093
RORA	RORA	6095
RORC	RORC	6097
RPA3	RPA3	6119
RPL7A	RPL7A	6130
RPL17	RPL17	6139
RPLP0	RPLP0	6175
RPS6	RPS6	6194
RPS6KB1	RPS6KB1	6198
RPS27A	RPS27A	6233
RRAD	RRAD	6236
RRM2	RRM2	6241
RXRG	RXRG	6258
S100A8	S100A8	6279
S100A9	S100A9	6280
S100A12	S100A12	6283
S100B	S100B	6285
MAPK12	MAPK12	6300
SCN3A	SCN3A	6328
SCT	SCT	6343
CCL1	CCL1	6346
CCL2	CCL2	6347
CCL3	CCL3	6348
CCL3L1	CCL3L1	6349
CCL4	CCL4	6351
CCL5	CCL5	6352
CCL7	CCL7	6354
CCL8	CCL8	6355
CCL11	CCL11	6356
CCL13	CCL13	6357
CCL14	CCL14	6358
CCL15	CCL15	6359
CCL16	CCL16	6360
CCL17	CCL17	6361
CCL18	CCL18	6362
CCL19	CCL19	6363
CCL20	CCL20	6364
CCL21	CCL21	6366
CCL22	CCL22	6367
CCL23	CCL23	6368
CCL24	CCL24	6369
CCL25	CCL25	6370
CXCL6	CXCL6	6372
CXCL11	CXCL11	6373
CXCL5	CXCL5	6374
XCL1	XCL1	6375
CX3CL1	CX3CL1	6376
SDC1	SDC1	6382
CXCL12	CXCL12	6387
SDHA	SDHA	6389
SECTM1	SECTM1	6398
SELE	SELE	6401
SELL	SELL	6402
SELP	SELP	6403
SELPLG	SELPLG	6404
SEMG1	SEMG1	6406
MAP2K4	MAP2K4	6416
SFRP1	SFRP1	6422
SFRP2	SFRP2	6423
SFRP4	SFRP4	6424
SRSF2	SRSF2	6427
SGK1	SGK1	6446
SHC1	SHC1	6464
ST6GAL1	ST6GAL1	6480
PMEL	PMEL	6490
SIX1	SIX1	6495
SKP1	SKP1	6500
SKP2	SKP2	6502
SLAMF1	SLAMF1	6504
SLC1A3	SLC1A3	6507
SLC1A5	SLC1A5	6510
SLC2A1	SLC2A1	6513
SLC2A3	SLC2A3	6515
SLC11A1	SLC11A1	6556
SLC12A3	SLC12A3	6559
SLC16A1	SLC16A1	6566
SLC16A2	SLC16A2	6567
SLC18A2	SLC18A2	6571
SNAI2	SNAI2	6591
SMARCA4	SMARCA4	6597
SMO	SMO	6608
SIGLEC1	SIGLEC1	6614
SNAI1	SNAI1	6615
SNAP25	SNAP25	6616
SNCA	SNCA	6622
SNRPD3	SNRPD3	6634
SOD2	SOD2	6648
SOS1	SOS1	6654
SOS2	SOS2	6655
SOX2	SOX2	6657
SOX9	SOX9	6662
SOX10	SOX10	6663
SOX11	SOX11	6664
SP1	SP1	6667
SPIB	SPIB	6689
SPINK1	SPINK1	6690
SPN	SPN	6693
SPP1	SPP1	6696
SRD5A1	SRD5A1	6715
SRD5A2	SRD5A2	6716
SREBF1	SREBF1	6720
SRP54	SRP54	6729
TRIM21	TRIM21	6737
SSX1	SSX1	6756
SSX4	SSX4	6759
STAT1	STAT1	6772
STAT2	STAT2	6773
STAT3	STAT3	6774
STAT4	STAT4	6775
STAT5B	STAT5B	6777
STAT6	STAT6	6778
STC1	STC1	6781
AURKA	AURKA	6790
STK11	STK11	6794
XCL2	XCL2	6846
SYCP1	SYCP1	6847
SYK	SYK	6850
SYP	SYP	6855
MAP3K7	MAP3K7	6885
TAL1	TAL1	6886
TAP1	TAP1	6890
TAP2	TAP2	6891
TAPBP	TAPBP	6892
TBP	TBP	6908
TBXAS1	TBXAS1	6916
ELOB	ELOB	6923
HNF1A	HNF1A	6927
TCF3	TCF3	6929
TCF7	TCF7	6932
ZEB1	ZEB1	6935
TRGJP2	TRGJP2	6972
TDO2	TDO2	6999
TEK	TEK	7010
TERT	TERT	7015
TFDP1	TFDP1	7027
TFE3	TFE3	7030
TGFB1	TGFB1	7040
TGFB2	TGFB2	7042
TGFB3	TGFB3	7043
LEFTY2	LEFTY2	7044
TGFBR1	TGFBR1	7046
TGFBR2	TGFBR2	7048
TGM3	TGM3	7053
THBD	THBD	7056
THBS1	THBS1	7057
THBS2	THBS2	7058
THBS4	THBS4	7060
THY1	THY1	7070
KLF10	KLF10	7071
TIAM1	TIAM1	7074
TIE1	TIE1	7075
NKX2-1	NKX2-1	7080
ICAM5	ICAM5	7087
TLR1	TLR1	7096
TLR2	TLR2	7097
TLR3	TLR3	7098
TLR4	TLR4	7099
TLR5	TLR5	7100
TSPAN7	TSPAN7	7102
TMPRSS2	TMPRSS2	7113
TNF	TNF	7124
TNFAIP3	TNFAIP3	7128
TNFAIP6	TNFAIP6	7130
TNFRSF1A	TNFRSF1A	7132
TNFRSF1B	TNFRSF1B	7133
TNR	TNR	7143
TNXB	TNXB	7148
TOP2A	TOP2A	7153
TP53	TP53	7157
TP73	TP73	7161
TPI1	TPI1	7167
TPM1	TPM1	7168
TPM2	TPM2	7169
TPM4	TPM4	7171
TPO	TPO	7173
TPSAB1	TPSAB1	7177
TPTE	TPTE	7179
HSP90B1	HSP90B1	7184
TRAF1	TRAF1	7185
TRAF2	TRAF2	7186
TRAF3	TRAF3	7187
TRAF6	TRAF6	7189
TSC1	TSC1	7248
TSHR	TSHR	7253
EIPR1	EIPR1	7260
TTK	TTK	7272
TWIST1	TWIST1	7291
TNFSF4	TNFSF4	7292
TNFRSF4	TNFRSF4	7293
TXK	TXK	7294
TYK2	TYK2	7297
TYMS	TYMS	7298
U2AF1	U2AF1	7307
UBB	UBB	7314
UBC	UBC	7316
UBA7	UBA7	7318
KDM6A	KDM6A	7403
UTY	UTY	7404
VCAM1	VCAM1	7412
VEGFA	VEGFA	7422
VEGFB	VEGFB	7423
VEGFC	VEGFC	7424
VHL	VHL	7428
WIPF1	WIPF1	7456
WEE1	WEE1	7465
NSD2	NSD2	7468
WNT2	WNT2	7472
WNT3	WNT3	7473
WNT5A	WNT5A	7474
WNT6	WNT6	7475
WNT7A	WNT7A	7476
WNT7B	WNT7B	7477
WNT10B	WNT10B	7480
WNT11	WNT11	7481
WNT2B	WNT2B	7482
WT1	WT1	7490
XPA	XPA	7507
XRCC4	XRCC4	7518
ZAP70	ZAP70	7535
ZFP36	ZFP36	7538
ZIC2	ZIC2	7546
ZBTB16	ZBTB16	7704
TRIM25	TRIM25	7706
ZNF184	ZNF184	7738
ZNF205	ZNF205	7755
MAP3K12	MAP3K12	7786
LRP8	LRP8	7804
BTG2	BTG2	7832
PAX8	PAX8	7849
IL1R2	IL1R2	7850
CXCR4	CXCR4	7852
FZD5	FZD5	7855
RAB7A	RAB7A	7879
PLA2G7	PLA2G7	7941
TFEB	TFEB	7942
FZD3	FZD3	7976
ARHGEF5	ARHGEF5	7984
NR4A3	NR4A3	8013
BRD3	BRD3	8019
ADAM12	ADAM12	8038
FOSL1	FOSL1	8061
FGF23	FGF23	8074
SSPN	SSPN	8082
KMT2D	KMT2D	8085
HMGA2	HMGA2	8091
TCL1A	TCL1A	8115
SLC7A5	SLC7A5	8140
AKAP1	AKAP1	8165
MADCAM1	MADCAM1	8174
KDM5C	KDM5C	8242
SMC1A	SMC1A	8243
USP9Y	USP9Y	8287
ARID1A	ARID1A	8289
COLQ	COLQ	8292
KLRC4	KLRC4	8302
AXIN1	AXIN1	8312
AXIN2	AXIN2	8313
BAP1	BAP1	8314
CDC7	CDC7	8317
EOMES	EOMES	8320
FZD1	FZD1	8321
FZD4	FZD4	8322
FZD6	FZD6	8323
FZD7	FZD7	8324
FZD8	FZD8	8325
FZD9	FZD9	8326
HIST1H3G	HIST1H3G	8355
HIST1H3H	HIST1H3H	8357
HIST1H3B	HIST1H3B	8358
PLA2G6	PLA2G6	8398
PLA2G10	PLA2G10	8399
SPOP	SPOP	8405
SRPX	SRPX	8406
NR0B2	NR0B2	8431
RASAL1	RASAL1	8437
RAD54L	RAD54L	8438
CUL1	CUL1	8454
PIK3R3	PIK3R3	8503
ENC1	ENC1	8507
ITGA8	ITGA8	8516
IKBKG	IKBKG	8517
IFITM1	IFITM1	8519
CST7	CST7	8530
API5	API5	8539
LGR5	LGR5	8549
BHLHE40	BHLHE40	8553
CDC14B	CDC14B	8555
CDC14A	CDC14A	8556
PDLIM4	PDLIM4	8572
TNFSF11	TNFSF11	8600
PLA2G4C	PLA2G4C	8605
PLPP1	PLPP1	8611
OASL	OASL	8638
SOCS1	SOCS1	8651
TNKS	TNKS	8658
MARCO	MARCO	8685
TNFRSF25	TNFRSF25	8718
SNX3	SNX3	8724
RIPK1	RIPK1	8737
TNFSF14	TNFSF14	8740
TNFSF13	TNFSF13	8741
TNFSF12	TNFSF12	8742
TNFSF10	TNFSF10	8743
TNFSF9	TNFSF9	8744
CD164	CD164	8763
TNFRSF14	TNFRSF14	8764
RIPK2	RIPK2	8767
FADD	FADD	8772
SIGLEC5	SIGLEC5	8778
TNFRSF18	TNFRSF18	8784
DLK1	DLK1	8788
TNFRSF11A	TNFRSF11A	8792
TNFRSF10D	TNFRSF10D	8793
TNFRSF10C	TNFRSF10C	8794
TNFRSF10B	TNFRSF10B	8795
SCEL	SCEL	8796
TNFRSF10A	TNFRSF10A	8797
IL18RAP	IL18RAP	8807
IL1RL2	IL1RL2	8808
IL18R1	IL18R1	8809
FGF18	FGF18	8817
INPP4B	INPP4B	8821
FGF17	FGF17	8822
FGF16	FGF16	8823
NRP1	NRP1	8829
CD84	CD84	8832
SOCS2	SOCS2	8835
PROM1	PROM1	8842
KAT2B	KAT2B	8850
FCGBP	FCGBP	8857
IER3	IER3	8870
VNN2	VNN2	8875
FUBP1	FUBP1	8880
EIF2B2	EIF2B2	8892
CPNE3	CPNE3	8895
CCNA1	CCNA1	8900
CACNA1H	CACNA1H	8912
CACNA1G	CACNA1G	8913
BCL10	BCL10	8915
BAIAP3	BAIAP3	8938
MGAM	MGAM	8972
P4HA2	P4HA2	8974
TNFSF18	TNFSF18	8995
MAP3K14	MAP3K14	9020
SOCS3	SOCS3	9021
RNF8	RNF8	9025
CCRL2	CCRL2	9034
PRC1	PRC1	9055
PKMYT1	PKMYT1	9088
SMC3	SMC3	9126
CCNE2	CCNE2	9134
ATG12	ATG12	9140
EXO1	EXO1	9156
IL1RL1	IL1RL1	9173
MAP3K13	MAP3K13	9175
DCLK1	DCLK1	9201
AURKB	AURKB	9212
PTTG1	PTTG1	9232
IL32	IL32	9235
PNMA1	PNMA1	9240
NOG	NOG	9241
RPS6KA5	RPS6KA5	9252
NUMBL	NUMBL	9253
CACNA2D2	CACNA2D2	9254
MAPKAPK2	MAPKAPK2	9261
CD83	CD83	9308
KLF4	KLF4	9314
TRIP13	TRIP13	9319
CD163	CD163	9332
NTN1	NTN1	9423
NCR1	NCR1	9437
AIM2	AIM2	9447
LY86	LY86	9450
ATG5	ATG5	9474
MAPK8IP1	MAPK8IP1	9479
ONECUT2	ONECUT2	9480
KIF23	KIF23	9493
ADAMTS4	ADAMTS4	9507
GDF15	GDF15	9518
PTGES	PTGES	9536
CXCL14	CXCL14	9547
CCL4L2	CCL4L2	9560
CREB5	CREB5	9586
AKAP12	AKAP12	9590
NCOR1	NCOR1	9611
TCL1B	TCL1B	9623
ISG15	ISG15	9636
FEZ1	FEZ1	9638
IKBKE	IKBKE	9641
MDC1	MDC1	9656
RIPOR2	RIPOR2	9750
HDAC4	HDAC4	9759
PCLAF	PCLAF	9768
DLGAP5	DLGAP5	9787
SPOCK2	SPOCK2	9806
KEAP1	KEAP1	9817
MELK	MELK	9833
FAM30A	FAM30A	9834
ZEB2	ZEB2	9839
ELMO1	ELMO1	9844
EPM2AIP1	EPM2AIP1	9852
ARNT2	ARNT2	9915
KBTBD11	KBTBD11	9920
MAGEC1	MAGEC1	9947
FGF19	FGF19	9965
TNFSF15	TNFSF15	9966
MED12	MED12	9968
RBX1	RBX1	9978
FGFBP1	FGFBP1	9982
AKT3	AKT3	10000
TANK	TANK	10010
HDAC6	HDAC6	10013
HDAC5	HDAC5	10014
SGK2	SGK2	10110
RAD50	RAD50	10111
KIF20A	KIF20A	10112
RASGRP1	RASGRP1	10125
EBI3	EBI3	10148
PDZK1IP1	PDZK1IP1	10158
KLRG1	KLRG1	10219
GPA33	GPA33	10223
CD96	CD96	10225
RASGRP2	RASGRP2	10235
SPRY1	SPRY1	10252
SPRY2	SPRY2	10253
FSTL3	FSTL3	10272
LILRB2	LILRB2	10288
CCNO	CCNO	10309
LAMC3	LAMC3	10319
TLR6	TLR6	10333
CCL26	CCL26	10344
TRIM22	TRIM22	10346
NPM2	NPM2	10361
IRF9	IRF9	10379
NOD1	NOD1	10392
NDC80	NDC80	10403
TAB1	TAB1	10454
GPNMB	GPNMB	10457
MAD2L2	MAD2L2	10459
MERTK	MERTK	10461
CLEC10A	CLEC10A	10462
FST	FST	10468
HOXB13	HOXB13	10481
ATG7	ATG7	10533
BATF	BATF	10538
ANP32B	ANP32B	10541
PROCR	PROCR	10544
CXCL13	CXCL13	10563
GNLY	GNLY	10578
IFITM2	IFITM2	10581
SH2B2	SH2B2	10603
TXNIP	TXNIP	10628
PDPN	PDPN	10630
LEFTY1	LEFTY1	10637
CXCR6	CXCR6	10663
TSBP1	TSBP1	10665
TNFSF13B	TNFSF13B	10673
DLL3	DLL3	10683
STAG2	STAG2	10735
PTTG2	PTTG2	10744
MASP2	MASP2	10747
KLRA1P	KLRA1P	10748
PLK2	PLK2	10769
CCR9	CCR9	10803
CD3EAP	CD3EAP	10849
CCL27	CCL27	10850
HPSE	HPSE	10855
LILRB1	LILRB1	10859
CD300C	CD300C	10871
PPARGC1A	PPARGC1A	10891
GADD45G	GADD45G	10912
SMPDL3A	SMPDL3A	10924
AP3M2	AP3M2	10947
IFI44L	IFI44L	10964
KIF2C	KIF2C	11004
SPINK5	SPINK5	11005
LILRB4	LILRB4	11006
IL24	IL24	11009
LILRA1	LILRA1	11024
LILRB3	LILRB3	11025
LILRA3	LILRA3	11026
RIPK3	RIPK3	11035
UBE2C	UBE2C	11065
CD160	CD160	11126
IL1RAPL1	IL1RAPL1	11141
PKP3	PKP3	11187
CELF3	CELF3	11189
WIF1	WIF1	11197
CHEK2	CHEK2	11200
FZD10	FZD10	11211
IRAK3	IRAK3	11213
DUSP10	DUSP10	11221
PTGDR2	PTGDR2	11251
USP18	USP18	11274
SLCO2B1	SLCO2B1	11309
CD300A	CD300A	11314
VSIG4	VSIG4	11326
NID2	NID2	22795
LAMB4	LAMB4	22798
RRAS2	RRAS2	22800
IKZF2	IKZF2	22807
MRAS	MRAS	22808
PHLDA1	PHLDA1	22822
MTF2	MTF2	22823
ARHGEF15	ARHGEF15	22899
SBNO2	SBNO2	22904
KLRK1	KLRK1	22914
CD93	CD93	22918
DKK1	DKK1	22943
TPX2	TPX2	22974
GRAMD4	GRAMD4	23151
CIC	CIC	23152
PASK	PASK	23178
DTX4	DTX4	23220
PLCB1	PLCB1	23236
ANKRD28	ANKRD28	23243
ICOSLG	ICOSLG	23308
CUX2	CUX2	23316
DOCK9	DOCK9	23348
SIRT4	SIRT4	23409
RYBP	RYBP	23429
TPSD1	TPSD1	23430
SF3B1	SF3B1	23451
HEY1	HEY1	23462
BRD4	BRD4	23476
CES3	CES3	23491
TNFRSF13B	TNFRSF13B	23495
CLCF1	CLCF1	23529
PRAME	PRAME	23532
PIK3R5	PIK3R5	23533
MAPK8IP2	MAPK8IP2	23542
LILRA4	LILRA4	23547
TSPAN15	TSPAN15	23555
DDX58	DDX58	23586
ORC6	ORC6	23594
OPN3	OPN3	23596
CLEC5A	CLEC5A	23601
CBLC	CBLC	23624
SPO11	SPO11	23626
RABGAP1	RABGAP1	23637
LY96	LY96	23643
PPP1R15A	PPP1R15A	23645
TMEFF2	TMEFF2	23671
MAFF	MAFF	23764
IL17RA	IL17RA	23765
BRD1	BRD1	23774
SHC2	SHC2	25759
SLC39A6	SLC39A6	25800
BAMBI	BAMBI	25805
METTL7A	METTL7A	25840
PARM1	PARM1	25849
PART1	PART1	25859
OLFML2B	OLFML2B	25903
C1orf43	C1orf43	25912
SIN3A	SIN3A	25942
TIPARP	TIPARP	25976
KRT23	KRT23	25984
TBC1D10B	TBC1D10B	26000
SETBP1	SETBP1	26040
LDLRAP1	LDLRAP1	26119
ZBTB20	ZBTB20	26137
PTPN22	PTPN22	26191
PHGDH	PHGDH	26227
CLEC4E	CLEC4E	26253
FBXO5	FBXO5	26271
IL1RAPL2	IL1RAPL2	26280
FGF20	FGF20	26281
FGF21	FGF21	26291
NUPR1	NUPR1	26471
MYEOV	MYEOV	26579
HAVCR1	HAVCR1	26762
STEAP1	STEAP1	26872
GPR160	GPR160	26996
CYFIP2	CYFIP2	26999
TCL6	TCL6	27004
FGF22	FGF22	27006
ZBTB32	ZBTB32	27033
NOX1	NOX1	27035
SIGLEC7	SIGLEC7	27036
LAT	LAT	27040
LAMP3	LAMP3	27074
B3GAT1	B3GAT1	27087
CACNG4	CACNG4	27092
BBC3	BBC3	27113
DKK4	DKK4	27121
DKK3	DKK3	27122
DKK2	DKK2	27123
SMC1B	SMC1B	27127
ZNF777	ZNF777	27153
IL17B	IL17B	27190
APEX2	APEX2	27301
HPGDS	HPGDS	27306
RPS6KA6	RPS6KA6	27330
P2RY10	P2RY10	27334
DLL1	DLL1	28514
SETD2	SETD2	29072
UBE2T	UBE2T	29089
DNAJC15	DNAJC15	29103
SCG3	SCG3	29106
PYCARD	PYCARD	29108
TBK1	TBK1	29110
BRD7	BRD7	29117
CD274	CD274	29126
BLNK	BLNK	29760
VPREB3	VPREB3	29802
ICOS	ICOS	29851
GPR171	GPR171	29909
IL19	IL19	29949
ERO1A	ERO1A	30001
TBX21	TBX21	30009
HUNK	HUNK	30811
CD209	CD209	30835
PLA2G3	PLA2G3	50487
CD207	CD207	50489
IL21R	IL21R	50615
IL22	IL22	50616
ANO7	ANO7	50636
PCA3	PCA3	50652
TRAT1	TRAT1	50852
CLEC4A	CLEC4A	50856
FOXP3	FOXP3	50943
SOST	SOST	50964
ANGPTL4	ANGPTL4	51129
IRAK4	IRAK4	51135
MRNIP	MRNIP	51149
LEF1	LEF1	51176
PLCE1	PLCE1	51196
NUSAP1	NUSAP1	51203
TLR7	TLR7	51284
GMIP	GMIP	51291
PCDH12	PCDH12	51294
ECSIT	ECSIT	51295
TLR8	TLR8	51311
MS4A4A	MS4A4A	51338
KLRF1	KLRF1	51348
PLA1A	PLA1A	51365
WNT16	WNT16	51384
ACTL6B	ACTL6B	51412
MAGEC2	MAGEC2	51438
YTHDF2	YTHDF2	51441
ETV7	ETV7	51513
DTL	DTL	51514
CXXC5	CXXC5	51523
IL23A	IL23A	51561
PIAS4	PIAS4	51588
GPRC5B	GPRC5B	51704
CD244	CD244	51744
CDK12	CDK12	51755
SYT17	SYT17	51760
MAP3K20	MAP3K20	51776
CALML5	CALML5	51806
SPA17	SPA17	53340
SHC3	SHC3	53358
P2RY13	P2RY13	53829
IL20RA	IL20RA	53832
IL20RB	IL20RB	53833
DUOX1	DUOX1	53905
TLR9	TLR9	54106
KCNK10	KCNK10	54207
TREM2	TREM2	54209
TREM1	TREM1	54210
GDAP1	GDAP1	54332
WNT4	WNT4	54361
ANLN	ANLN	54443
TOLLIP	TOLLIP	54472
ROBO4	ROBO4	54538
DDIT4	DDIT4	54541
DLL4	DLL4	54567
MXRA8	MXRA8	54587
LRRN3	LRRN3	54674
FAM20A	FAM20A	54757
ROPN1	ROPN1	54763
TET2	TET2	54790
SAMD9	SAMD9	54809
PGPEP1	PGPEP1	54858
PALMD	PALMD	54873
BCOR	BCOR	54880
RNF43	RNF43	54894
NSD3	NSD3	54904
CMTM6	CMTM6	54918
HERC6	HERC6	55008
BANK1	BANK1	55024
NRDE2	NRDE2	55051
ZWILCH	ZWILCH	55055
TAPBPL	TAPBPL	55080
FANCL	FANCL	55120
CDCA8	CDCA8	55143
CEP55	CEP55	55165
PBRM1	PBRM1	55193
TMEM140	TMEM140	55281
FBXW7	FBXW7	55294
RNLS	RNLS	55328
DRAM1	DRAM1	55332
VNN3	VNN3	55350
MCM10	MCM10	55388
SIRPG	SIRPG	55423
CAMK2N1	CAMK2N1	55450
TNFRSF19	TNFRSF19	55504
BATF3	BATF3	55509
DDX43	DDX43	55510
SMPD3	SMPD3	55512
IL17RB	IL17RB	55540
ITLN1	ITLN1	55600
CDKN2AIP	CDKN2AIP	55602
KIF21A	KIF21A	55605
PRR5	PRR5	55615
ASF1B	ASF1B	55723
MBNL3	MBNL3	55796
CACNA2D3	CACNA2D3	55799
IL26	IL26	55801
ARHGAP15	ARHGAP15	55843
KIZ	KIZ	55857
PBK	PBK	55872
LMO3	LMO3	55885
SULF2	SULF2	55959
GNG12	GNG12	55970
PDGFC	PDGFC	56034
CRTAM	CRTAM	56253
PRMT8	PRMT8	56341
CCL28	CCL28	56477
SLAMF8	SLAMF8	56833
NDUFA4L2	NDUFA4L2	56901
PMEPA1	PMEPA1	56937
NUP107	NUP107	57122
CD248	CD248	57124
MAN1C1	MAN1C1	57134
PAK5	PAK5	57144
ACTR3B	ACTR3B	57180
SLC4A10	SLC4A10	57282
AICDA	AICDA	57379
NDRG2	NDRG2	57447
ARID1B	ARID1B	57492
MAVS	MAVS	57506
ARHGAP31	ARHGAP31	57514
RPTOR	RPTOR	57521
MIB1	MIB1	57534
LRRN1	LRRN1	57633
TRIB3	TRIB3	57761
POLD4	POLD4	57804
HAMP	HAMP	57817
SLAMF7	SLAMF7	57823
CXCL16	CXCL16	58191
MS4A7	MS4A7	58475
PRUNE1	PRUNE1	58497
KMT2C	KMT2C	58508
IL22RA1	IL22RA1	58985
IL21	IL21	59067
TLNRD1	TLNRD1	59274
CACNG6	CACNG6	59285
SIGIRR	SIGIRR	59307
LGR6	LGR6	59352
PROK2	PROK2	60675
SMAP1	SMAP1	60682
TNN	TNN	63923
GPSM3	GPSM3	63940
SAMSN1	SAMSN1	64092
CRLF2	CRLF2	64109
VSIR	VSIR	64115
NOD2	NOD2	64127
IFIH1	IFIH1	64135
CARD9	CARD9	64170
MS4A6A	MS4A6A	64231
SOX17	SOX17	64321
NSD1	NSD1	64324
NFKBIZ	NFKBIZ	64332
MMP25	MMP25	64386
ZMAT3	ZMAT3	64393
HHIP	HHIP	64399
TPSB2	TPSB2	64499
CLEC7A	CLEC7A	64581
TTTY15	TTTY15	64595
CSRNP1	CSRNP1	64651
CTAGE1	CTAGE1	64693
PARP12	PARP12	64761
DEPTOR	DEPTOR	64798
IL25	IL25	64806
WNK3	WNK3	65267
DBNDD1	DBNDD1	79007
CENPM	CENPM	79019
MLPH	MLPH	79083
HMGN5	HMGN5	79366
FCRL2	FCRL2	79368
ZBED2	ZBED2	79413
BIRC7	BIRC7	79444
C1orf54	C1orf54	79630
NEIL1	NEIL1	79661
VTCN1	VTCN1	79679
STEAP4	STEAP4	79689
YRDC	YRDC	79693
ZMAT4	ZMAT4	79698
TBL1XR1	TBL1XR1	79718
ANKRD55	ANKRD55	79722
SUV39H2	SUV39H2	79723
PALB2	PALB2	79728
E2F8	E2F8	79733
CXorf36	CXorf36	79742
C1orf115	C1orf115	79762
PTCD2	PTCD2	79810
MMRN2	MMRN2	79812
FAM124B	FAM124B	79843
CPSF7	CPSF7	79869
HDAC11	HDAC11	79885
BTNL8	BTNL8	79908
JADE1	JADE1	79960
WDR76	WDR76	79968
CSRNP3	CSRNP3	80034
ZC3H12A	ZC3H12A	80149
MYCT1	MYCT1	80177
PDGFD	PDGFD	80310
CXXC4	CXXC4	80319
WNT10A	WNT10A	80326
ULBP2	ULBP2	80328
PDCD1LG2	PDCD1LG2	80380
CD276	CD276	80381
CMIP	CMIP	80790
APOL6	APOL6	80830
WNT5B	WNT5B	81029
COLEC12	COLEC12	81035
TMEM163	TMEM163	81615
TLR10	TLR10	81793
RNF146	RNF146	81847
SPRY4	SPRY4	81848
ARPC5L	ARPC5L	81873
TCF7L1	TCF7L1	83439
CDCA3	CDCA3	83461
APH1B	APH1B	83464
EPPK1	EPPK1	83481
NUF2	NUF2	83540
PARP9	PARP9	83666
JAM3	JAM3	83700
ATG10	ATG10	83734
ITCH	ITCH	83737
TAF3	TAF3	83860
MIXL1	MIXL1	83881
FGFBP2	FGFBP2	83888
HDAC10	HDAC10	83933
BRIP1	BRIP1	83990
NLRC5	NLRC5	84166
POLR1B	POLR1B	84172
TRAF7	TRAF7	84231
PHF6	PHF6	84295
CARD11	CARD11	84433
MAML2	MAML2	84441
LCOR	LCOR	84458
SRRM4	SRRM4	84530
KBTBD8	KBTBD8	84541
ABHD1	ABHD1	84696
CREB3L3	CREB3L3	84699
FCRLA	FCRLA	84824
PTPN5	PTPN5	84867
HAVCR2	HAVCR2	84868
PWWP3A	PWWP3A	84939
FAM83A	FAM83A	84985
REPS1	REPS1	85021
COL27A1	COL27A1	85301
NKD1	NKD1	85407
SLC45A3	SLC45A3	85414
CCNB3	CCNB3	85417
CCDC65	CCDC65	85478
TSLP	TSLP	85480
WNT3A	WNT3A	89780
C5orf30	C5orf30	90355
IL33	IL33	90865
CREB3L1	CREB3L1	90993
FAAP24	FAAP24	91442
RSAD2	RSAD2	91543
TTC30A	TTC30A	92104
FANK1	FANK1	92565
CACNA2D4	CACNA2D4	93589
CLEC6A	CLEC6A	93978
FOXP2	FOXP2	93986
SFXN1	SFXN1	94081
IL17F	IL17F	112744
NLRP3	NLRP3	114548
TIRAP	TIRAP	114609
STK11IP	STK11IP	114790
SLAMF6	SLAMF6	114836
CGAS	CGAS	115004
FCRL1	FCRL1	115350
GBP4	GBP4	115361
TNFRSF13C	TNFRSF13C	115650
CTHRC1	CTHRC1	115908
IL22RA2	IL22RA2	116379
GRIN3A	GRIN3A	116443
ARAP1	ARAP1	116985
THEM4	THEM4	117145
DACH2	DACH2	117154
SH2D1B	SH2D1B	117157
TWIST2	TWIST2	117581
TMEM45B	TMEM45B	120224
JAML	JAML	120425
ALKBH2	ALKBH2	121642
PLD4	PLD4	122618
SLC24A4	SLC24A4	123041
PLA2G4E	PLA2G4E	123745
SPACA3	SPACA3	124912
TMIGD2	TMIGD2	126259
IQGAP3	IQGAP3	128239
ZNF831	ZNF831	128611
CMPK2	CMPK2	129607
ACVR1C	ACVR1C	130399
COL6A6	COL6A6	131873
PPARGC1B	PPARGC1B	133522
LYPD2	LYPD2	137797
PASD1	PASD1	139135
AMER1	AMER1	139285
RBMXL3	RBMXL3	139804
SLC32A1	SLC32A1	140679
CTCFL	CTCFL	140690
KRT72	KRT72	140807
SIRPA	SIRPA	140885
EIF5AL1	EIF5AL1	143244
SLC2A14	SLC2A14	144195
E2F7	E2F7	144455
SLC38A6	SLC38A6	145389
OTOA	OTOA	146183
CMTM4	CMTM4	146223
CMTM2	CMTM2	146225
IL34	IL34	146433
EME1	EME1	146956
IGFL2	IGFL2	147920
TICAM1	TICAM1	148022
CREB3L4	CREB3L4	148327
IL23R	IL23R	149233
NFAM1	NFAM1	150372
SLC38A11	SLC38A11	151258
GPBAR1	GPBAR1	151306
DTX3L	DTX3L	151636
BTLA	BTLA	151888
JAKMIP1	JAKMIP1	152789
SAMD3	SAMD3	154075
TTC16	TTC16	158248
[truncated: 108 more rows]

## Sheet: Protein
Supplementary Data File 1. Genes analyzed by DSP Protein Profiling
Conjugated Antibody	NGS Conjugate ID
S6	NAB-0029
Ki-67	NAB-0074
PanCK	NAB-0028
CD8	NAB-0026
Histone H3	NAB-0012*
B2M	NAB-0024
CD45	NAB-0071
Rabbit IgG	NAB-0022
CD11c	NAB-0011
CTLA4	NAB-0021
GAPDH	NAB-0015
PD-L1	NAB-0023
CD68	NAB-0076
HLA-DR	NAB-0027
aSMA	NAB-0020
CD4	NAB-0073
Fibronectin	NAB-0019
Mouse IgG2a	NAB-0014
Mouse IgG1	NAB-0070
CD3	NAB-0018
CD56	NAB-0017
PD-1	NAB-0030
GZMB	NAB-0025
CD20	NAB-0072
CD34	NAB-0062
FOXP3	NAB-0060
CD163	NAB-0058
FAP-A	NAB-0061
CD14	NAB-0055
CD66b	NAB-0056
CD45RO	NAB-0059
VISTA	NAB-0069
LAG3	NAB-0067
4-1BB	NAB-0065
TIM-3	NAB-0063
OX40L	NAB-0013
GITR	NAB-0046
B7-H3	NAB-0068
STING/TMEM173	NAB-0057
IDO-1	NAB-0064
Liver Arginase	NAB-0066
CD44	NAB-0040
ICOS	NAB-0043
PD-L2	NAB-0042
CD80	NAB-0039
CD40	NAB-0075
CD127	NAB-0010
CD27	NAB-0038
CD25/IL-2	NAB-0041
Bcl2	NAB-0033
HER2/ErbB2	NAB-0034
PTEN	NAB-0036
MART-1/MelanA	NAB-0035
S100b	NAB-0044
NY-ESO-1/CTAG1B	NAB-0031
EpCAM	NAB-0045
ER alpha	NAB-0037
PR	NAB-0032
AR	NAB-0083
SYP	NAB-0082
