# Supplementary material for: Inter- and intra-tumor heterogeneity of metastatic prostate cancer determined by digital spatial gene expression profiling
Source: Nat Commun. 2021 Mar 3;12:1426. doi: 10.1038/s41467-021-21615-4 (PMC7930198; doi:10.1038/s41467-021-21615-4)
Supplement: Supplementary file 5 — Supplementary Data 2 [file 41467_2021_21615_MOESM5_ESM.xlsx]

## Sheet: Sheet1
Supplementary Data File 2. Tumor and ROI Information
Sample_ID	site	tissue_type	necrosis	% Tumor	% Stroma	% Empty Space	% Tumor TILs - Entire core H&E	Inflammatory infilitrate (no. of cells) (CD3)	Inflammatory infiltrate (no.of cells) CD45	Histology category	Excluded from analysis	Reason for exclusion	H-score AR (IHC)	H-score PSA (IHC)	H-score SYP (IHC)	Pathology notes	AR Activity Z-Score	NE Activity Z-Score	CCP Activity Z-Score	FGF_MEK Activity Z-Score	RB1 Loss Activity Z-Score	DSP_class	RNAseq_class	Legend
12-005H1_1	1	Liver	no	90	10	0	1	10	7	tumor + stroma	no		100	50	0		-1.74253	-2.28514	0.650969	-1.61357	2.25994	ARpos_NEneg	ARpos_NEneg	na - not available
12-005H1_2	1	Liver	no	90	10	0	1	6	3	tumor + stroma	no		190	40	0		-1.0258	-1.36481	1.55494	-1.99472	3.04585	ARpos_NEneg	ARpos_NEneg	nc - no core
12-005H1_3	1	Liver	no	90	10	0	10	4	8	tumor + stroma	no		100	50	0		-0.278597	-1.76455	1.60601	-3.19702	3.36307	ARpos_NEneg	ARpos_NEneg	nt - no tumour
12-005K1_1	2	Lung	no	85	15	0	1	20	16	tumor + stroma	no		120	30	0		-0.605669	-0.94736	-0.433399	-0.328231	0.0143173	ARpos_NEneg	ARpos_NEneg	ne - not evaluable, too much apoptosis
12-005K1_2	2	Lung	no	80	20	0	1	20	4	tumor + stroma	no		140	10	0		-1.39484	-1.08766	-4.48764	-2.20794	-1.39569	ARpos_NEneg	ARpos_NEneg	SYP - synaptophysin
12-005K1_3	2	Lung	yes	80	20	0	1	1	2	tumor + stroma	no		170	30	0		-3.17456	-0.708143	-4.70397	-3.17042	-1.89441	ARlow_NEneg	ARpos_NEneg	PSA - prostate specific antigen
12-011I8_1	1	LN	no	100	0	0	ne	0	15	tumor	no		70	120	70		0.506567	3.49839	1.9679	1.03067	0.299404	ARpos_NEpos	ARpos_NEpos	AR - androgen receptor
12-011I8_2	1	LN	no	100	0	0	ne	2	15	tumor	no		70	120	70		0.230359	3.58757	-1.19165	0.934623	-0.376464	ARpos_NEpos	ARpos_NEpos
12-011I8_3	1	LN	no	100	0	0	ne	0	10	tumor	no		10	120	100		1.05469	5.42262	0.751619	1.85645	-0.035284	ARpos_NEpos	ARpos_NEpos
12-011J1_1	2	Bladder	no	90	10	0	1	14	12	tumor + stroma	no		30	80	0		-0.366429	-0.960551	5.18555	3.21243	0.180483	ARpos_NEneg	ARpos_NEneg
12-011J1_2	2	Bladder	no	90	10	0	1	20	10	tumor + stroma	no		60	120	0		-0.720745	-1.04704	4.04379	1.16119	-0.163086	ARpos_NEneg	ARpos_NEneg
12-011J1_3	2	Bladder	no	90	10	0	1	5	6	tumor + stroma	no		0	80	0		-3.44282	-1.34465	-2.20939	-3.07576	-2.97212	ARpos_NEneg	ARpos_NEneg
12-021H2_1	1	Liver	yes	80	20	0	ne	4	3	tumor + stroma	no		0	0	0		-3.57533	0.303893	14.1956	8.45818	8.73718	ARneg_NElow	ARneg_NEneg
12-021H2_2	1	Liver	no	80	20	0	1	10	5	tumor + stroma	no		0	0	0	missing on H&E	-3.73129	0.157054	7.66377	5.6323	5.37722	ARneg_NElow	ARneg_NEneg
12-021H2_3	1	Liver	yes	90	10	0	1	3	0	tumor + stroma	no		0	0	0		-4.13257	0.707809	-0.32761	0.0941322	0.44785	ARneg_NElow	ARneg_NEneg
12-021J3_1	2	R Pleural	no	70	30	0	1	2	5	tumor + stroma	no		0	0	10		-3.20245	1.59403	11.2532	8.52997	7.01613	ARneg_NElow	ARneg_NElow
12-021J3_2	2	R Pleural	no	80	20	0	1	3	4	tumor + stroma	no		0	0	10		-3.01394	1.80589	14.1071	10.2279	9.29268	ARneg_NElow	ARneg_NElow
12-021J3_3	2	R Pleural	no	90	10	0	1	1	0	tumor + stroma	no		0	0	10		-3.50674	1.48792	0.939821	1.56701	0.709346	ARneg_NElow	ARneg_NElow
13-012L2_1	1	Liver	no	80	20	0	1	10	5	tumor + stroma	no		40	80	0		-0.832396	-0.880558	0.479518	-2.3756	-0.947075	ARpos_NEneg	ARpos_NEneg
13-012L2_2	1	Liver	no	90	10	0	2	15	6	tumor + stroma	no		30	100	0		-0.593644	-0.900704	0.770996	-2.84804	-0.939693	ARpos_NEneg	ARpos_NEneg
13-012L2_3	1	Liver	no	90	10	0	1	14	16	tumor + stroma	no		30	100	0		-2.24777	-0.987731	-3.67513	-4.35475	-3.18671	ARpos_NEneg	ARpos_NEneg
13-012M1_1	2	Lung	no	90	10	0	2	10	9	tumor + stroma	no		30	100	0		-1.7682	-1.30642	-1.15068	-4.46395	-1.95608	ARpos_NEneg	ARpos_NEneg
13-012M1_2	2	Lung	no	80	20	0	1	20	1	tumor + stroma	no		10	80	0		-1.90114	-1.10756	-4.36576	-3.57584	-2.82848	ARpos_NEneg	ARpos_NEneg
13-012M1_3	2	Lung	no	80	20	0	2	40	31	tumor + stroma	no		110	140	0		-2.24902	-1.85783	-5.93011	-4.66241	-3.03697	ARpos_NEneg	ARpos_NEneg
13-042M2_1	1	LN	no	90	10	0	2	4	1	tumor + stroma	no		100	170	30		0.535235	-1.2954	-4.395	-2.32292	-1.028	ARpos_NEneg	ARpos_NEpos
13-042M2_2	1	LN	no	90	10	0	1	5	2	tumor + stroma	no		120	170	30		1.35781	-0.219475	0.847414	0.00701077	0.230015	ARpos_NEneg	ARpos_NEpos
13-042M2_3	1	LN	no	90	10	0	1	4	1	tumor + stroma	no		110	170	30		1.61787	0.29755	0.445236	0.529545	-0.0614826	ARpos_NEneg	ARpos_NEpos
13-042O1_1	2	Liver	no	80	20	0	1	20	12	tumor + stroma	no		180	120	0		0.116452	-0.166045	6.19292	1.98098	0.72605	ARpos_NEneg	ARpos_NEneg
13-042O1_2	2	Liver	no	90	10	0	1	1	0	tumor + stroma	no		180	100	0		1.65076	-0.577849	1.46337	1.69769	-0.374147	ARpos_NEneg	ARpos_NEneg
13-042O1_3	2	Liver	no	70	30	0	2	10	4	tumor + stroma	no		180	100	0		0.632308	-0.265291	3.91848	2.30713	0.691382	ARpos_NEneg	ARpos_NEneg
13-099H3_1	1	Liver	no	50	50	0	1	30	13	tumor + stroma	no		0	0	0		-3.32715	-0.249582	-1.41668	2.35945	-1.43795	ARneg_NEneg	ARneg_NEneg
13-099H3_2	1	Liver	no	missing on H&E and DSP	missing	missing	nc	missing	na	NA	yes	missing from TMA	na	na	na	missing on H&E and DSP	NA	NA	NA	NA	NA	NA	NA
13-099H3_3	1	Liver	yes	60	40	0	1	2	0	tumor + stroma	no		0	0	0		-3.77327	-0.273266	-1.41974	0.646668	-2.39079	ARneg_NEneg	ARneg_NEneg
13-099J1_1	2	Lung	no	50	20	30	5	12	3	tumor + stroma	yes	<= 100 genes detected	0	100	0		NA	NA	NA	NA	NA	NA	NA
13-099J1_2	2	Lung	no	80	20	0	1	20	2	tumor + stroma	no		0	120	0		-1.16955	-0.997076	-5.49585	-4.00884	-3.57211	ARlow_NEneg	ARlow_NEneg
13-099J1_3	2	Lung	no	80	10	10	1	10	14	tumor + stroma	no		0	120	0		-1.51175	-1.81427	-6.58717	-4.71156	-4.18274	ARlow_NEneg	ARlow_NEneg
13-101H1_1	1	LN	no	40	60	0	20	10	9	stroma + tumor	no		190	100	0	missing H&E	-1.51277	-0.826535	-4.55058	-0.216728	-1.64313	ARpos_NEneg	ARpos_NEneg
13-101H1_2	1	LN	no	missing (DSP and H&E)	missing	missing	nc	missing	1	NA	yes	missing from TMA	180	90	0	missing H&E and DSP	NA	NA	NA	NA	NA	NA	NA
13-101H1_3	1	LN	no	100	0	0	nc	2	0	tumor	no		170	100	0		4.57126	0.364967	0.0340355	0.967647	1.42881	ARpos_NEneg	ARpos_NEneg
13-101K1_1	2	LN	no	90	10	0	nt	30	7	tumor + stroma	no		110	110	0		2.02912	-0.742614	-3.23071	1.12603	-1.58661	ARpos_NEneg	ARpos_NEneg
13-101K1_2	2	LN	no	0	100 (fat)	0	nt	6	9	NA	yes	100% fat	na	na	0		NA	NA	NA	NA	NA	NA	NA
13-101K1_3	2	LN	no	0	100 (fat)	0	10	10	14	NA	yes	100% fat	130	90	0		NA	NA	NA	NA	NA	NA	NA
13-104I1_1	1	LN	no	80	20	0	2	4	3	tumor + stroma	no		150	80	0		0.207193	-0.534526	-2.40979	0.217532	-0.899564	ARpos_NEneg	ARpos_NEneg
13-104I1_2	1	LN	no	80	20	0	5	1	4	tumor + stroma	no		150	90	0		2.02277	-0.819961	1.43734	1.663	0.644904	ARpos_NEneg	ARpos_NEneg
13-104I1_3	1	LN	no	90	10	0	10	0	7	tumor + stroma	no		150	90	0		1.64624	-0.808686	-1.18471	0.943903	-0.313034	ARpos_NEneg	ARpos_NEneg
13-104K1_1	2	LN	no	missing DSP and H&E	missing	missing	2	missing	na	NA	yes	missing from TMA	na	na	0	missing on H&E and DSP	NA	NA	NA	NA	NA	NA	NA
13-104K1_2	2	LN	no	90	10	0	5	0	4	tumor + stroma	no		150	120	1		2.24722	-1.07553	-2.46886	-1.71821	-1.18463	ARpos_NEneg	ARpos_NEneg
13-104K1_3	2	LN	yes	90	10	0	nc	3	11	tumor + stroma	no		120	120	na		2.46331	-1.15441	-4.24994	-0.747549	-1.41408	ARpos_NEneg	ARpos_NEneg
14-039E2_1	1	Lung	no	20	80	0	nc	250	70	stroma + tumor	yes	<= 100 genes detected	0	90	0	missing H&E	NA	NA	NA	NA	NA	NA	NA
14-039E2_2	1	Lung	no	30	70	0	2	120	92	stroma + tumor	no		0	110	0		-2.27063	-1.02487	-6.20283	-3.62932	-2.71005	ARlow_NEneg	ARlow_NEneg
14-039E2_3	1	Lung	no	0	100	0	2	50	17	stroma	yes	<= 100 genes detected	0	80	0		NA	NA	NA	NA	NA	NA	NA
14-039K1_1	2	Liver	no	30	70	0	2	150	45	stroma + tumor	no		0	120	0		-1.88267	-1.27523	-5.83408	-2.18776	-2.94155	ARlow_NEneg	ARlow_NEneg
14-039K1_2	2	Liver	no	70	30	0	1	25	2	tumor + stroma	no		0	170	0		1.82864	-0.165959	-2.31936	1.88996	-0.838478	ARpos_NEneg	ARlow_NEneg
14-039K1_3	2	Liver	no	40	60	0	1	50	22	stroma + tumor	no		0	180	1		0.164188	-0.284851	-3.13533	0.0822798	-1.25667	ARpos_NEneg	ARlow_NEneg
14-043CC3_1	2	R Sacrum	no	80	20	0	1	6	7	tumor + stroma	no		170	170	0		-0.142205	-0.339699	2.86123	0.0885399	1.04449	ARpos_NEneg	ARpos_NEneg
14-043CC3_2	2	R Sacrum	no	90	0	10	1	6	6	tumor	no		150	170	0		-0.391348	-0.0858835	0.148231	-0.51797	0.361891	ARpos_NEneg	ARpos_NEneg
14-043CC3_3	2	R Sacrum	no	90	10 (fat)	0	2	8	1	tumor + stroma	no		150	170	0		-0.19622	-0.302242	1.32964	0.218828	0.354759	ARpos_NEneg	ARpos_NEneg
14-043H3_1	1	Liver	no	90	10	0	1	12	6	tumor + stroma	no		na*	190	0		4.47447	-0.597532	0.930364	3.22354	2.13964	ARpos_NEneg	ARpos_NEneg
14-043H3_2	1	Liver	no	90	10	0	1	4	2	tumor + stroma	no		50	190	0		4.89174	0.25559	1.80043	3.70478	2.70975	ARpos_NEneg	ARpos_NEneg
14-043H3_3	1	Liver	no	90	10	0	1	10	16	tumor + stroma	no		50	190	0		3.71538	-0.0457357	0.4695	2.48518	1.30502	ARpos_NEneg	ARpos_NEneg
14-053AA1_1	2	R Iliac	no	80	10	10	2	10	0	tumor + stroma	no		110	170	0	lots of red blood cells	-0.248933	-0.535397	-1.83013	-1.65228	-0.827337	ARpos_NEneg	ARpos_NEneg
14-053AA1_2	2	R Iliac	yes	90 (20% necrotic)	10	0	nc	2	3	tumor + stroma	no		100	170	0		0.0460432	-0.919369	-1.07538	-1.78153	-0.621782	ARpos_NEneg	ARpos_NEneg
14-053AA1_3	2	R Iliac	yes	90 (10% necroctic)	10	0	10	2	1	tumor + stroma	no		100	150	0		-0.374833	-1.09695	-1.79652	-2.10229	-1.22974	ARpos_NEneg	ARpos_NEneg
14-053H2_1	3	Liver	no	100	0	0	1	4	1	tumor	no		60	170	0		2.70898	-0.153419	1.23453	0.763108	1.9173	ARpos_NEneg	ARpos_NEneg
14-053H2_2	3	Liver	no	80	20	0	1	10	3	tumor + stroma	no		60	160	0		1.85683	-0.371375	0.681607	0.223179	0.418882	ARpos_NEneg	ARpos_NEneg
14-053H2_3	3	Liver	no	80	20	0	2	10	2	tumor + stroma	no		60	180	0		1.20919	-0.322763	1.23703	0.315979	0.706176	ARpos_NEneg	ARpos_NEneg
14-053K1_1	4	LN-K	no	90	10	0	1	6	4	tumor + stroma	no		60	100	0		3.07827	-0.160446	4.41982	0.545513	2.62148	ARpos_NEneg	ARpos_NEneg
14-053K1_2	4	LN-K	no	90	10	0	1	4	3	tumor + stroma	no		60	110	0		3.22258	-0.496551	5.67977	1.76098	3.50499	ARpos_NEneg	ARpos_NEneg
14-053K1_3	4	LN-K	no	90	10	0	1	2	3	tumor + stroma	no		40	150	0		3.14938	-0.245377	2.4942	1.75636	1.36923	ARpos_NEneg	ARpos_NEneg
14-053O2_1	1	LN-O	no	70	30	0	2	6	4	tumor + stroma	no		70	120	0	lots of red blood cells	0.570325	-1.26551	-1.73672	-1.53143	-0.920242	ARpos_NEneg	ARpos_NEneg
14-053O2_2	1	LN-O	no	70	30	0	2	3	0	tumor + stroma	no		70	160	0		0.661096	-0.775099	-2.5059	-1.70729	-1.07039	ARpos_NEneg	ARpos_NEneg
14-053O2_3	1	LN-O	no	90	10	0	1	0	0	tumor + stroma	no		100	160	0		1.77088	-1.51997	2.80011	-0.589828	0.412047	ARpos_NEneg	ARpos_NEneg
15-010H1_1	1	Liver	yes	80	20	0	1	0	0	tumor + stroma	no		0	0	30		-4.30449	2.19527	-3.4414	-1.49154	-1.28851	ARneg_NEpos	ARneg_NEpos
15-010H1_2	1	Liver	yes	90	10	0	10	1	0	tumor + stroma	no		0	0	40		-3.46121	5.7476	-0.783893	1.02464	1.12196	ARneg_NEpos	ARneg_NEpos
15-010H1_3	1	Liver	yes	80	20	0	2	3	0	tumor + stroma	no		0	0	30		-3.83491	5.39627	-0.919124	1.07279	0.651724	ARneg_NEpos	ARneg_NEpos
15-010K2_1	2	LN	no	80	20	0	10	6	1	tumor + stroma	no		0	190	0		-1.54837	0.0545648	-5.23062	-2.67339	-2.91329	ARlow_NEneg	ARpos_NEneg
15-010K2_2	2	LN	no	60	30	10	20	12	6	tumor + stroma	no		na	90	0		-3.53009	0.0555978	-2.46079	-1.33141	-2.21841	ARneg_NEneg	ARpos_NEneg
15-010K2_3	2	LN	no	70	30	0	2	50	8	tumor + stroma	no		10	170	40		-1.73495	0.389189	-4.17611	-0.602922	-1.95091	ARlow_NEneg	ARpos_NEneg
15-023AA3_1	2	R Iliac	no	30	70	0	1	10	2	stroma + tumor	no		160	190	0		-2.45236	-0.581433	-1.55156	-1.68439	-2.28255	ARpos_NEneg	ARpos_NEneg
15-023AA3_2	2	R Iliac	no	40	60	0	1	6	5	stroma + tumor	no		170	190	0		-2.07971	-0.0309528	-1.10205	0.261975	-1.34567	ARpos_NEneg	ARpos_NEneg
15-023AA3_3	2	R Iliac	no	20	80	0	2	10	4	stroma + tumor	no		160	190	0	Stroma is osteoblastic	-2.72925	-0.327335	-2.045	0.461931	-2.33587	ARpos_NEneg	ARpos_NEneg
15-023K1_1	1	Spleen	no	80	20	0	1	30	66	tumor + stroma	no		170	110	2		1.00122	0.701868	6.80105	2.50177	2.39976	ARpos_NEneg	ARpos_NEneg
15-023K1_2	1	Spleen	no	70	20	10	1	40	22	tumor + stroma	no		160	110	0		0.84557	0.358473	4.21771	2.11745	2.0423	ARpos_NEneg	ARpos_NEneg
15-023K1_3	1	Spleen	no	70	30	0	5	10	8	tumor + stroma	no		150	130	2		1.02307	1.21838	5.81517	3.1195	2.04114	ARpos_NEneg	ARpos_NEneg
15-069K3_1	1	Liver	no	80	20	0	5	16	3	tumor + stroma	no		140	180	0		1.56158	-0.882556	-1.85789	-0.469817	-0.837318	ARpos_NEneg	ARpos_NEneg
15-069K3_2	1	Liver	no	70	30	0	5	20	0	tumor + stroma	no		140	180	0		1.86587	-0.848654	-2.94768	-0.00675981	-1.95813	ARpos_NEneg	ARpos_NEneg
15-069K3_3	1	Liver	no	80	20	0	5	10	1	tumor + stroma	no		110	180	0		1.97481	-0.674788	-0.140199	0.000524064	-0.981618	ARpos_NEneg	ARpos_NEneg
15-069P2_1	2	LN	no	80	20	0	5	8	0	tumor + stroma	no		120	170	2		0.663352	-0.92547	-5.92859	-2.58356	-3.36363	ARpos_NEneg	ARpos_NEneg
15-069P2_2	2	LN	no	0	100	0	5	4	0	stroma	yes	<= 100 genes detected	120	180	2		NA	NA	NA	NA	NA	NA	NA
15-069P2_3	2	LN	yes	80	10	10	5	2	0	tumor + stroma	no		100	160	2		-1.28707	-2.01172	-6.69212	-4.58742	-3.72655	ARpos_NEneg	ARpos_NEneg
15-090H4_1	2	T11	no	90	10	0	1	2	5	tumor+ stroma	yes	Sample not sequenced	20	90	0		NA	NA	NA	NA	NA	NA	NA
15-090H4_2	2	T11	no	70	30	0	2	8	8	tumor+ stroma	yes	Sample not sequenced	40	90	0	30% stroma = stroma and hepatocytes	NA	NA	NA	NA	NA	NA	NA
15-090H4_3	2	T11	no	70	30	0	1	10	0	tumor+ stroma	yes	Sample not sequenced	40	180	0	Liver presence in stroma	NA	NA	NA	NA	NA	NA	NA
15-090KK5_1	1	liver	no	70	30	0	nc	6	0	tumor + stroma	yes	Sample not sequenced	1	110	0	Stroma is osteoblastic, missing on H&E	NA	NA	NA	NA	NA	NA	NA
15-090KK5_2	1	liver	no	22.5	2.5	75	2	0	0	Tumor	yes	Sample not sequenced	na	110	na		NA	NA	NA	NA	NA	NA	NA
15-090KK5_3	1	liver	no	80	20	0	1	6	0	tumor+ stroma	yes	Sample not sequenced	na	120	0	Stroma is osteoblastic	NA	NA	NA	NA	NA	NA	NA
15-096L3_1	1	Periaortic	no	90	10	0	5	4	19	tumor + stroma	no		30	180	70		4.67444	1.44872	-4.02178	2.72092	-1.1462	ARpos_NEpos	ARpos_NEpos
15-096L3_2	1	Periaortic	no	90	10	0	10	6	15	tumor + stroma	no		70	120	120		4.74273	4.26343	-4.15894	4.63499	-0.523284	ARpos_NEpos	ARpos_NEpos
15-096L3_3	1	Periaortic	no	90	10	0	10	6	5	tumor + stroma	no		70	130	90		4.98126	3.0005	-3.57151	3.09664	-1.01874	ARpos_NEpos	ARpos_NEpos
15-096M2_1	2	Diaphragm	no	90	10	0	5	0	2	tumor + stroma	no		50	100	0		4.65917	-1.02016	7.26696	0.736042	1.75253	ARpos_NEneg	ARpos_NEpos
15-096M2_2	2	Diaphragm	no	90	10	0	2	1	0	tumor + stroma	no		50	120	0		3.82335	-0.996465	4.00285	-1.06786	0.0872119	ARpos_NEneg	ARpos_NEpos
15-096M2_3	2	Diaphragm	no	90	10	0	5	10	5	tumor + stroma	no		30	120	0		4.23328	-0.916921	7.61117	2.36388	1.98224	ARpos_NEneg	ARpos_NEpos
16-052H1_1	1	Liver	no	0	100 (liver presence)	0	1	20	14	stroma	yes	100% stroma	10	180	0		NA	NA	NA	NA	NA	NA	NA
16-052H1_2	1	Liver	no	70	30	0	1	14	2	tumor + stroma	no		10	180	30		-0.21348	-0.785894	-4.48553	0.602256	-1.93256	ARpos_NEneg	ARlow_NEneg
16-052H1_3	1	Liver	no	50, 50 (liver) (8ly)	50 (liver presence)	0	1	8	3	tumor + stroma	yes	<= 100 genes detected	10	180	0		NA	NA	NA	NA	NA	NA	NA
16-052K1_1	2	LN	no	90	10	0	ne	1	0	tumor + stroma	no		0	180	0		-2.87337	-1.62118	-6.12499	-4.3352	-3.17092	ARlow_NEneg	ARlow_NEneg
16-052K1_2	2	LN	no	90	10	0	1	2	1	tumor + stroma	no		0	180	0		-1.46612	-1.32035	-5.39309	-0.412109	-3.23239	ARlow_NEneg	ARlow_NEneg
16-052K1_3	2	LN	no	50	30	20	1	7	1	tumor + stroma	no		0	180	0		-3.75717	-1.65716	-5.85974	-2.8293	-2.87637	ARlow_NEneg	ARlow_NEneg
16-071H4_1	1	Liver	no	80	20 (10% liver)	0	1	5	23	tumor + stroma	no		0	0	160		-3.42849	7.19275	6.44841	3.85404	4.39223	ARneg_NEpos	ARneg_NEpos
16-071H4_2	1	Liver	no	80	20	0	1	12	14	tumor + stroma	no		0	0	120		-3.51686	3.96978	7.87701	2.96998	3.59997	ARneg_NEpos	ARneg_NEpos
16-071H4_3	1	Liver	no	80	20	0	1	10	1	tumor + stroma	no		0	0	160	lots of red blood cell presence	-3.55253	4.06301	5.53418	1.02267	2.99487	ARneg_NEpos	ARneg_NEpos
16-071I2_1	2	Lung	no	80	20	0	1	20	10	tumor + stroma	no		0	0	140		-4.17184	3.4195	6.53119	-0.00944527	2.44939	ARneg_NEpos	ARneg_NEpos
16-071I2_2	2	Lung	no	90	10	0	2	1	7	tumor + stroma	no		0	0	120		-3.89478	4.76946	10.4825	0.989416	4.48303	ARneg_NEpos	ARneg_NEpos
16-071I2_3	2	Lung	no	90	10	0	2	0	2	tumor + stroma	no		0	0	90	lots of red blood cell presence	-4.08992	4.53209	9.85218	0.536722	3.88112	ARneg_NEpos	ARneg_NEpos
16-101J1_1	1	Omentum	no	90	10	0	1	8	0	tumor + stroma	no		120	160	0		1.62745	-1.03649	1.97722	-0.167468	2.45849	ARpos_NEneg	ARpos_NEneg
16-101J1_2	1	Omentum	no	90	10	0	1	10	0	tumor + stroma	no		120	60	0		1.85103	-1.40363	-2.75648	0.722149	0.449139	ARpos_NEneg	ARpos_NEneg
16-101J1_3	1	Omentum	no	90	10	0	1	6	4	tumor + stroma	no		100	170	0		1.82128	-0.9404	2.72339	1.2878	1.65683	ARpos_NEneg	ARpos_NEneg
16-101N2_1	2	Diaphragm	no	80	20	0	1	0	0	tumor + stroma	no		170	140	0		0.734433	-0.901131	5.70193	2.43166	3.65328	ARpos_NEneg	ARpos_NEneg
16-101N2_2	2	Diaphragm	no	90	10	0	1	0	0	tumor + stroma	no		120	140	0		2.87771	-0.669065	1.25809	1.72769	2.29302	ARpos_NEneg	ARpos_NEneg
16-101N2_3	2	Diaphragm	no	90	10	0	1	0	2	tumor + stroma	no		180	120	0		2.46456	-0.122943	2.772	3.82502	2.58932	ARpos_NEneg	ARpos_NEneg
17-017H1_1	1	Liver	no	90	10	0	0	0	7	tumor + stroma	no		0	0	170	lots of red blood cell presence	-3.92612	10.703	11.3563	2.12961	6.76552	ARneg_NEpos	ARneg_NEpos
17-017H1_2	1	Liver	no	90	10	0	0	1	2	tumor + stroma	no		0	0	170		-3.80657	11.3158	11.0178	2.84978	6.35017	ARneg_NEpos	ARneg_NEpos
17-017H1_3	1	Liver	no	80	20	0	1	2	3	tumor + stroma	no		0	0	180		-4.29122	7.93111	6.53514	0.972291	3.71285	ARneg_NEpos	ARneg_NEpos
17-017N1_1	2	Lung	no	80	20	0	1	1	1	tumor + stroma	yes	>80% unique reads	0	0	150		NA	NA	NA	NA	NA	NA	NA
17-017N1_2	2	Lung	no	80	20	0	1	4	0	tumor + stroma	no		0	0	160		-4.83492	8.26939	5.56761	1.9955	3.50747	ARneg_NEpos	ARneg_NEpos
17-017N1_3	2	Lung	no	70	30	0	1	0	1	tumor + stroma	yes	>80% unique reads	0	0	180		NA	NA	NA	NA	NA	NA	NA
17-036H1_1	1	Liver	no	80	20	0	1	6	1	tumor + stroma	no		100	140	0		1.47178	-1.9487	-0.979715	-0.510086	-1.27527	ARpos_NEneg	ARpos_NEneg
17-036H1_2	1	Liver	no	80	20	0	1	20	1	tumor + stroma	yes	>80% unique reads	120	100	0		NA	NA	NA	NA	NA	NA	NA
17-036H1_3	1	Liver	no	80	20	0	2	20	0	tumor + stroma	no		130	120	0		0.661449	-2.2471	1.67931	-2.09689	0.354062	ARpos_NEneg	ARpos_NEneg
17-036L1_1	2	LN	no	90	10	0	1	0	0	tumor + stroma	no		100	140	0		1.0186	-1.44245	0.795678	-1.66553	1.97352	ARpos_NEneg	ARpos_NEneg
17-036L1_2	2	LN	no	90	10	0	1	0	0	tumor + stroma	no		100	120	0		-0.760723	-2.0482	-2.94452	-3.7996	-1.96701	ARpos_NEneg	ARpos_NEneg
17-036L1_3	2	LN	no	90	10	0	1	0	1	tumor + stroma	no		70	180	0	lots of red blood cell presence	-0.768287	-2.26213	-3.3695	-2.90686	-1.66882	ARpos_NEneg	ARpos_NEneg
17-072I2_1	1	Spleen	no	70	30	0	2	6	35	tumor + stroma	yes	<= 100 genes detected	2	190	0		NA	NA	NA	NA	NA	NA	NA
17-072I2_2	1	Spleen	no	70	30	0	1	0	3	tumor + stroma	yes	<= 100 genes detected	10	190	0		NA	NA	NA	NA	NA	NA	NA
17-072I2_3	1	Spleen	no	30	70	0	1	60	160	stroma + tumor	no		30	140	0	lots of red blood cell presence	-2.96247	-1.76287	-7.42826	-2.92444	-4.22363	ARlow_NEneg	ARpos_NEneg
17-072K1_1	2	Perihepatic	no	70	30	0	5	1	0	tumor + stroma	no		30	80	0		3.02951	-1.71529	-5.45036	-2.19813	-1.93833	ARpos_NEneg	ARpos_NEneg
17-072K1_2	2	Perihepatic	no	0	100 (fat)	0	nt	1	0	NA	yes	100% fat	na	na	na		NA	NA	NA	NA	NA	NA	NA
17-072K1_3	2	Perihepatic	no	90	10	0	2	0	2	tumor + stroma	no		90	100	0		2.83514	-1.80583	-5.93679	-1.38815	-2.80357	ARpos_NEneg	ARpos_NEneg
17-081K2_1	1	LN	no	80	20	0	5	30	15	tumor + stroma	no		120	110	0		1.1792	-1.17062	1.54838	-2.30281	-0.49421	ARpos_NEneg	ARpos_NEneg
17-081K2_2	1	LN	no	60	40	0	2	50	23	tumor + stroma	no		120	110	0		1.15137	-1.17123	0.277229	-1.82716	0.0836179	ARpos_NEneg	ARpos_NEneg
17-081K2_3	1	LN	no	70	30	0	2	80	21	tumor + stroma	no		140	110	0		1.22813	-1.41171	0.813577	-0.635668	0.336361	ARpos_NEneg	ARpos_NEneg
17-081P2_1	2	Periesophageal	no	70	30	0	20	70	15	tumor + stroma	no		140	110	0		-0.00774273	-1.34483	6.72939	-0.192696	1.21437	ARpos_NEneg	ARpos_NEneg
17-081P2_2	2	Periesophageal	no	70	30	0	20	100	4	tumor + stroma	no		100	150	0		-0.237206	-0.548591	1.50743	-0.372528	-0.543955	ARpos_NEneg	ARpos_NEneg
17-081P2_3	2	Periesophageal	no	70	30	0	10	100	11	tumor + stroma	no		120	150	0		-0.0116131	-0.817773	0.969103	-0.394097	-0.147475	ARpos_NEneg	ARpos_NEneg
17-085I1_1	1	Abdominal fat	no	70	30 (with fat presence)	0	10	2	0	tumor + stroma	no		110	180	0		2.20132	-0.548594	-2.6497	1.21751	-1.36394	ARpos_NEneg	ARpos_NEneg
17-085I1_2	1	Abdominal fat	no	90	10	0	10	0	6	tumor + stroma	no		130	170	0		2.42716	-0.606853	-5.52048	1.34623	-1.50872	ARpos_NEneg	ARpos_NEneg
17-085I1_3	1	Abdominal fat	no	70	30	0	5	20	0	tumor + stroma	no		100	170	0		2.56018	-1.27217	-5.53152	-0.55805	-3.088	ARpos_NEneg	ARpos_NEneg
17-085J1_1	2	Adominal wall	no	missing DSP and H&E	missing	missing	nc	missing	0	NA	yes	missing from TMA	na	na	0	missing DSP and H&E	NA	NA	NA	NA	NA	NA	NA
17-085J1_2	2	Adominal wall	no	90	10	0	2	3	3	tumor + stroma	no		120	150	0		1.71881	-1.43494	-7.01348	-2.12595	-2.99406	ARpos_NEneg	ARpos_NEneg
17-085J1_3	2	Adominal wall	no	90	10	0	5	0	3	tumor + stroma	no		120	170	0		1.66882	-1.58865	-7.15018	-2.24988	-2.81469	ARpos_NEneg	ARpos_NEneg
17-108H1_1	1	Chest wall mass	no	80	20	0	2	2	0	tumor + stroma	no		70	110	0		2.826	-0.891991	-1.77458	-0.892239	-0.459225	ARpos_NEneg	ARpos_NEneg
17-108H1_2	1	Chest wall mass	no	80	20	0	5	2	1	tumor + stroma	no		80	130	0	lots of red blood cell presence	2.14805	-1.55874	-2.48704	-1.32237	-1.57404	ARpos_NEneg	ARpos_NEneg
17-108H1_3	1	Chest wall mass	no	90	10	0	5	0	0	tumor + stroma	no		80	130	0		2.62614	-0.575649	0.509503	-0.387692	-0.123096	ARpos_NEneg	ARpos_NEneg
17-108K1_1	2	Liver	no	90	10	0	1	1	0	tumor + stroma	no		4-	110	0		1.21869	-1.67053	0.409521	-2.48217	-0.577622	ARpos_NEneg	ARpos_NEneg
17-108K1_2	2	Liver	no	90	10	0	3	4	2	tumor + stroma	no		70	110	0	lots of red blood cell presence	0.553614	-2.08075	-1.61745	-3.43642	-1.01196	ARpos_NEneg	ARpos_NEneg
17-108K1_3	2	Liver	no	90	10	0	2	5	0	tumor + stroma	no		80	120	0		1.10505	-2.28242	-1.26426	-4.55849	-0.67047	ARpos_NEneg	ARpos_NEneg
17-113H1_1	1	Chest wall	no	90	10	0	2	0	1	tumor + stroma	yes	<= 100 genes detected	na	30	0		NA	NA	NA	NA	NA	NA	NA
17-113H1_2	1	Chest wall	no	90	10	0	2	0	3	tumor + stroma	yes	<= 100 genes detected	170	50	0		NA	NA	NA	NA	NA	NA	NA
17-113H1_3	1	Chest wall	no	90	10	0	1	0	0	tumor + stroma	yes	<= 100 genes detected	170	50	0		NA	NA	NA	NA	NA	NA	NA
17-113O1_1	2	LN	no	90	10	0	2	1	0	tumor + stroma	no		20	70	0		-2.05186	-2.00285	2.59621	-2.20769	-0.200421	ARpos_NEneg	ARpos_NEneg
17-113O1_2	2	LN	no	100	0	0	1	1	2	tumor	no		20	90	0		-1.52536	-1.74285	4.44642	-2.28169	0.479621	ARpos_NEneg	ARpos_NEneg
17-113O1_3	2	LN	no	80	20	0	2	6	0	tumor + stroma	no		30	50	0		-1.64044	-0.462036	2.12001	-0.927008	0.223817	ARpos_NEneg	ARpos_NEneg
18-030H1_1	1	Liver	no	70	30	0	2	6	1	tumor + stroma	no		90	130	0		2.26473	-1.24732	-5.90458	3.16349	-2.2154	ARpos_NEneg	ARpos_NEneg
18-030H1_2	1	Liver	no	80	20	0	1	2	0	tumor + stroma	no		90	130	0		2.08827	-1.11925	-3.9961	3.50489	-1.65058	ARpos_NEneg	ARpos_NEneg
18-030H1_3	1	Liver	no	70	30	0	2	6	0	tumor + stroma	no		90	130	0		1.55756	-0.740199	-5.86223	3.74492	-2.37147	ARpos_NEneg	ARpos_NEneg
18-030N1_1	2	LN	no	90	10	0	5	0	0	tumor + stroma	no		80	100	0		3.04551	-0.826944	-3.77425	2.28456	-0.197265	ARpos_NEneg	ARpos_NEneg
18-030N1_2	2	LN	no	80	20	0	5	0	0	tumor + stroma	no		70	90	2		1.98645	-0.99961	-3.44625	1.06654	-0.687399	ARpos_NEneg	ARpos_NEneg
18-030N1_3	2	LN	no	80	20	0	5	4	0	tumor + stroma	no		60	140	4		1.19515	-2.19244	-4.19517	-1.0153	-2.58188	ARpos_NEneg	ARpos_NEneg
glassneg1_NA	NA	NA	NA							negative	yes	negative control					NA	NA	NA	NA	NA	NA	NA
glassneg2_NA	NA	NA	NA							negative	yes	negative control					NA	NA	NA	NA	NA	NA	NA
Kidney_1	NA	Kidney	no							normal	yes	<= 100 genes detected				30%stroma (smooth muscle, artery), high red blood cell count	NA	NA	NA	NA	NA	NA	NA
Kidney_2	NA	Kidney	no							normal	yes	<= 100 genes detected				Kidney epithelial 70%, stroma 30%, lots of red blood cells (missing on H&E)	NA	NA	NA	NA	NA	NA	NA
Liver_1	NA	Liver	no							normal	yes	<= 100 genes detected				80% hepatocytes, 4 inflammtory cells	NA	NA	NA	NA	NA	NA	NA
Liver_2	NA	Liver	no							normal	yes	<= 100 genes detected				100% spleen, 200 inflammatory cells, lots of red blood cells present	NA	NA	NA	NA	NA	NA	NA
Prostate_1	NA	Prostate	no							normal	yes	<= 100 genes detected				100 stroma (30% skeletal muscle fibres and 70% connective tissue), 10 inflammatory cells	NA	NA	NA	NA	NA	NA	NA
Prostate_2	NA	Prostate	no							normal	yes	<= 100 genes detected				90% liver, 10% stroma, 10 inflammatory cells	NA	NA	NA	NA	NA	NA	NA
Spleen_1	NA	Spleen	no							normal	yes	<= 100 genes detected				60% stroma, 100 inflammatory cells	NA	NA	NA	NA	NA	NA	NA
Spleen_2	NA	Spleen	no							normal	yes	<= 100 genes detected				60% skeletal muscle fibre, 40% stroma, 3 inflammatory cells	NA	NA	NA	NA	NA	NA	NA
