# Supplementary material for: Inter- and intra-tumor heterogeneity of metastatic prostate cancer determined by digital spatial gene expression profiling
Source: Nat Commun. 2021 Mar 3;12:1426. doi: 10.1038/s41467-021-21615-4 (PMC7930198; doi:10.1038/s41467-021-21615-4)
Supplement: Supplementary file 6 — Supplementary Data 3 [file 41467_2021_21615_MOESM6_ESM.zip]

Archive with 1 entries (1 files):
- Supplementary_Data_File_3.txt
