# Supplementary material for: Inter- and intra-tumor heterogeneity of metastatic prostate cancer determined by digital spatial gene expression profiling
Source: Nat Commun. 2021 Mar 3;12:1426. doi: 10.1038/s41467-021-21615-4 (PMC7930198; doi:10.1038/s41467-021-21615-4)
Supplement: Supplementary file 6 — Supplementary Data 3 [file 41467_2021_21615_MOESM6_ESM.zip › Supplementary_Data_File_3.txt]

Sample_ID	patient	site	tissue_id	tissue_type	punch	Gene	Count_Val	HK_Normalized	Q3_Normalized	Negative_Normalized	LOD_2GeoSD
12-005H1_1	12-005	1	12-005H1	Liver	1	A2M	80.64065147	35.39931964	58.15015858	62.13340897	69.58083742
12-005H1_1	12-005	1	12-005H1	Liver	1	ABCB1	24.83280442	10.90100793	17.90699217	19.13361021	69.58083742
12-005H1_1	12-005	1	12-005H1	Liver	1	ABCF1	51.61652719	22.65842241	37.22079605	39.77039787	69.58083742
12-005H1_1	12-005	1	12-005H1	Liver	1	ABHD1	21.44970999	9.41591029	15.46743503	18.57582599	41.82634651
12-005H1_1	12-005	1	12-005H1	Liver	1	ABL1	61.42884442	26.96579528	44.29648049	47.33076238	69.58083742
12-005H1_1	12-005	1	12-005H1	Liver	1	ACP5	12.61736858	5.538723401	9.0984134	10.92686304	41.82634651
12-005H1_1	12-005	1	12-005H1	Liver	1	ACTL6B	9.435387961	4.14190992	6.803879882	7.269941503	69.58083742
12-005H1_1	12-005	1	12-005H1	Liver	1	ACTR3B	32	14.04723558	23.07527333	24.65591548	69.58083742
12-005H1_1	12-005	1	12-005H1	Liver	1	ACVR1B	51.99275297	22.82357654	37.49209332	40.06027884	69.58083742
12-005H1_1	12-005	1	12-005H1	Liver	1	ACVR1C	72.12008519	31.65899458	52.00595871	55.56833516	69.58083742
12-005H1_1	12-005	1	12-005H1	Liver	1	ACVR2A	34.4435102	15.11987818	24.83729414	26.53863364	69.58083742
12-005H1_1	12-005	1	12-005H1	Liver	1	ADA	28.74953516	12.62035916	20.73135569	22.15144091	69.58083742
12-005H1_1	12-005	1	12-005H1	Liver	1	ADAM12	26.779523	11.75557088	19.31077541	20.63355174	69.58083742
12-005H1_1	12-005	1	12-005H1	Liver	1	ADAMTS4	35.65674451	15.65245907	25.71216018	27.47342747	69.58083742
12-005H1_1	12-005	1	12-005H1	Liver	1	ADCYAP1	20.58971323	9.038392255	14.84728939	17.83105367	41.82634651
12-005H1_1	12-005	1	12-005H1	Liver	1	ADGRE1	25.00257906	10.97553494	18.02941706	19.26442113	69.58083742
12-005H1_1	12-005	1	12-005H1	Liver	1	ADGRF4	25.08444772	11.01147333	18.08845273	21.72357277	41.82634651
12-005H1_1	12-005	1	12-005H1	Liver	1	ADH1C	21	9.218498348	15.14314813	16.18044454	69.58083742
12-005H1_1	12-005	1	12-005H1	Liver	1	ADM	576.8403761	253.2191454	415.9609171	444.4539862	69.58083742
12-005H1_1	12-005	1	12-005H1	Liver	1	ADORA2A	31	13.60825947	22.35417104	23.88541812	69.58083742
12-005H1_1	12-005	1	12-005H1	Liver	1	ADORA3	30.88964713	13.55981719	22.27459533	26.75097753	41.82634651
12-005H1_1	12-005	1	12-005H1	Liver	1	AFDN	32.46536616	14.25152021	23.41084994	25.01447888	69.58083742
12-005H1_1	12-005	1	12-005H1	Liver	1	AGBL3	29.59184399	12.99011261	21.33874651	25.62705719	41.82634651
12-005H1_1	12-005	1	12-005H1	Liver	1	AGXT	15.38274336	6.75265687	11.09253149	13.32172622	41.82634651
12-005H1_1	12-005	1	12-005H1	Liver	1	AICDA	23.1443015	10.15979548	16.68940885	17.83262317	69.58083742
12-005H1_1	12-005	1	12-005H1	Liver	1	AIM2	16.61762801	7.29474173	11.98300964	14.39115803	41.82634651
12-005H1_1	12-005	1	12-005H1	Liver	1	AIRE	27.67359344	12.14804645	19.95549165	21.32243065	69.58083742
12-005H1_1	12-005	1	12-005H1	Liver	1	AKAP1	50.24649839	22.05701249	36.23286514	38.7147943	69.58083742
12-005H1_1	12-005	1	12-005H1	Liver	1	AKAP12	689.6784235	302.7523528	497.3286918	531.3954038	69.58083742
12-005H1_1	12-005	1	12-005H1	Liver	1	AKT1	132.4200842	58.12925367	95.48842616	102.0293251	69.58083742
12-005H1_1	12-005	1	12-005H1	Liver	1	AKT2	60.89131975	26.72983479	43.90887022	46.91660104	69.58083742
12-005H1_1	12-005	1	12-005H1	Liver	1	AKT3	109.6817281	48.14765854	79.09174549	84.50948181	69.58083742
12-005H1_1	12-005	1	12-005H1	Liver	1	ALAS2	23.62047683	10.36882508	17.03277997	20.45574824	41.82634651
12-005H1_1	12-005	1	12-005H1	Liver	1	ALCAM	1096.926225	481.5244091	790.9960145	845.178759	69.58083742
12-005H1_1	12-005	1	12-005H1	Liver	1	ALDH1A3	108.8213267	47.76996289	78.47130809	83.84654483	69.58083742
12-005H1_1	12-005	1	12-005H1	Liver	1	ALDOA	2994.860932	1314.672407	2159.601081	2307.532438	69.58083742
12-005H1_1	12-005	1	12-005H1	Liver	1	ALDOC	176.7691226	77.59742215	127.4686194	136.2001421	69.58083742
12-005H1_1	12-005	1	12-005H1	Liver	1	ALK	29.18316495	12.81071228	21.04404712	22.48555151	69.58083742
12-005H1_1	12-005	1	12-005H1	Liver	1	ALKBH2	59.47731276	26.1091195	42.88922654	45.82711239	69.58083742
12-005H1_1	12-005	1	12-005H1	Liver	1	ALKBH3	40.4579947	17.7600932	29.17435269	31.17277806	69.58083742
12-005H1_1	12-005	1	12-005H1	Liver	1	ALPI	18.80502356	8.254956123	13.56034558	16.28548104	41.82634651
12-005H1_1	12-005	1	12-005H1	Liver	1	ALPL	20.73236403	9.101012549	14.95015521	17.95459177	41.82634651
12-005H1_1	12-005	1	12-005H1	Liver	1	AMBP	25.32877937	11.11872909	18.26464085	19.51575761	69.58083742
12-005H1_1	12-005	1	12-005H1	Liver	1	AMER1	26.63103854	11.69038975	19.20370292	20.51914486	69.58083742
12-005H1_1	12-005	1	12-005H1	Liver	1	ANGPT1	25.72795621	11.29395818	18.55248818	19.82332231	69.58083742
12-005H1_1	12-005	1	12-005H1	Liver	1	ANGPT2	24.83136655	10.90037674	17.90595533	19.13250235	69.58083742
12-005H1_1	12-005	1	12-005H1	Liver	1	ANGPTL4	111.8316461	49.09142117	80.64205626	86.16598792	69.58083742
12-005H1_1	12-005	1	12-005H1	Liver	1	ANK3	52.91347089	23.22774971	38.15602512	45.82399614	41.82634651
12-005H1_1	12-005	1	12-005H1	Liver	1	ANKRD28	56.95546803	25.0020899	41.07071852	43.88403769	69.58083742
12-005H1_1	12-005	1	12-005H1	Liver	1	ANKRD34A	24.6720373	10.830435	17.79106264	21.3664181	41.82634651
12-005H1_1	12-005	1	12-005H1	Liver	1	ANKRD55	22.19109167	9.741359139	16.00204706	19.21787556	41.82634651
12-005H1_1	12-005	1	12-005H1	Liver	1	ANLN	50.58533844	22.20575518	36.47720348	38.97586967	69.58083742
12-005H1_1	12-005	1	12-005H1	Liver	1	ANO7	28.77591866	12.63194089	20.75038089	22.17176932	69.58083742
12-005H1_1	12-005	1	12-005H1	Liver	1	ANP32B	952.9034617	418.3018565	687.14087	734.2096004	69.58083742
12-005H1_1	12-005	1	12-005H1	Liver	1	ANPEP	17.35070101	7.616543268	12.51163026	15.02601214	41.82634651
12-005H1_1	12-005	1	12-005H1	Liver	1	ANXA1	36.72669486	16.12214171	26.48370383	28.29782139	69.58083742
12-005H1_1	12-005	1	12-005H1	Liver	1	AP3M2	36.93320135	16.21279313	26.63261614	31.98480175	41.82634651
12-005H1_1	12-005	1	12-005H1	Liver	1	APC	41.44038921	18.19134093	29.88275963	31.92971044	69.58083742
12-005H1_1	12-005	1	12-005H1	Liver	1	APEX2	40.19528388	17.64476943	28.98491132	30.97036007	69.58083742
12-005H1_1	12-005	1	12-005H1	Liver	1	APH1B	31.86283948	13.98702538	22.97636657	24.55023366	69.58083742
12-005H1_1	12-005	1	12-005H1	Liver	1	API5	151.5787067	66.53943132	109.3037528	116.7909932	69.58083742
12-005H1_1	12-005	1	12-005H1	Liver	1	APLNR	21.07112117	9.249718843	15.19443377	16.23524321	69.58083742
12-005H1_1	12-005	1	12-005H1	Liver	1	APOBEC3H	25.39341564	11.14710286	18.31125021	21.99114442	41.82634651
12-005H1_1	12-005	1	12-005H1	Liver	1	APOC1	175.6096289	77.08843211	126.6325059	152.0810263	41.82634651
12-005H1_1	12-005	1	12-005H1	Liver	1	APOE	42.42640687	18.62417913	30.59377922	32.68943444	69.58083742
12-005H1_1	12-005	1	12-005H1	Liver	1	APOL6	45.78686933	20.09934187	33.0170164	35.27866188	69.58083742
12-005H1_1	12-005	1	12-005H1	Liver	1	APP	232.3833848	102.0107547	167.5721913	179.0507842	69.58083742
12-005H1_1	12-005	1	12-005H1	Liver	1	AQP1	32.75475911	14.3785568	23.61953186	28.3661973	41.82634651
12-005H1_1	12-005	1	12-005H1	Liver	1	AQP9	24.75002579	10.86467009	17.84730032	19.0698295	69.58083742
12-005H1_1	12-005	1	12-005H1	Liver	1	AR	479.7354644	210.5924088	345.9383428	369.6349082	69.58083742
12-005H1_1	12-005	1	12-005H1	Liver	1	AR-CE1	149.6811003	65.70642741	107.9353844	115.3288924	69.58083742
12-005H1_1	12-005	1	12-005H1	Liver	1	AR-CE2	92.79008568	40.73263102	66.91114343	71.49451594	69.58083742
12-005H1_1	12-005	1	12-005H1	Liver	1	AR-CE3	63.61905739	27.92724645	45.87584808	49.01831569	69.58083742
12-005H1_1	12-005	1	12-005H1	Liver	1	AR-CE4	52.71881463	23.14230026	38.01565804	40.61970743	69.58083742
12-005H1_1	12-005	1	12-005H1	Liver	1	AR-CE5	77.36924454	33.96325014	55.79113954	59.61279857	69.58083742
12-005H1_1	12-005	1	12-005H1	Liver	1	AR-e1b	128.7795043	56.5311261	92.86319571	99.22426797	69.58083742
12-005H1_1	12-005	1	12-005H1	Liver	1	ARAP1	65.68071962	28.83226692	47.36251744	56.88065802	41.82634651
12-005H1_1	12-005	1	12-005H1	Liver	1	AREG	33.12511411	14.54113379	23.8865957	25.52281293	69.58083742
12-005H1_1	12-005	1	12-005H1	Liver	1	ARF1	728.642878	319.8568175	525.4260491	561.417413	69.58083742
12-005H1_1	12-005	1	12-005H1	Liver	1	ARG1	21.17136999	9.29372568	15.26672342	16.31248466	69.58083742
12-005H1_1	12-005	1	12-005H1	Liver	1	ARG2	34.40878106	15.10463292	24.81225088	26.51187493	69.58083742
12-005H1_1	12-005	1	12-005H1	Liver	1	ARHGAP15	26.22244749	11.51102804	18.90906698	20.20432653	69.58083742
12-005H1_1	12-005	1	12-005H1	Liver	1	ARHGAP31	29.87842969	13.11591689	21.54540413	25.87524545	41.82634651
12-005H1_1	12-005	1	12-005H1	Liver	1	ARHGEF15	25.80647124	11.3284244	18.60910555	22.34885784	41.82634651
12-005H1_1	12-005	1	12-005H1	Liver	1	ARHGEF5	65.15145797	28.5999337	46.98086565	56.42230812	41.82634651
12-005H1_1	12-005	1	12-005H1	Liver	1	ARID1A	64.58853211	28.35282269	46.57493853	49.7652934	69.58083742
12-005H1_1	12-005	1	12-005H1	Liver	1	ARID1B	67.23813849	29.5159366	48.48557575	51.80680812	69.58083742
12-005H1_1	12-005	1	12-005H1	Liver	1	ARID2	65.79579341	28.88278156	47.44549741	50.69548505	69.58083742
12-005H1_1	12-005	1	12-005H1	Liver	1	ARNT	113.4131854	49.78567913	81.78250787	87.38455977	69.58083742
12-005H1_1	12-005	1	12-005H1	Liver	1	ARNT2	25.43447333	11.16512621	18.34085701	19.59719453	69.58083742
12-005H1_1	12-005	1	12-005H1	Liver	1	ARPC5L	73.72292241	32.36260183	53.1617683	56.803317	69.58083742
12-005H1_1	12-005	1	12-005H1	Liver	1	ASCL1	15.31452995	6.722712813	11.04334265	11.79980488	69.58083742
12-005H1_1	12-005	1	12-005H1	Liver	1	ASF1B	10.6225489	4.663045215	7.659944358	8.184645874	69.58083742
12-005H1_1	12-005	1	12-005H1	Liver	1	ASGR1	16	7.023617789	11.53763667	13.85628132	41.82634651
12-005H1_1	12-005	1	12-005H1	Liver	1	ASGR2	25.13082549	11.03183206	18.12189586	21.76373674	41.82634651
12-005H1_1	12-005	1	12-005H1	Liver	1	ASIP	27	11.85235502	19.46976188	23.38247473	41.82634651
12-005H1_1	12-005	1	12-005H1	Liver	1	ASPM	32.65136246	14.33316814	23.54497229	25.15778853	69.58083742
12-005H1_1	12-005	1	12-005H1	Liver	1	ASXL1	145	63.65153621	104.5598323	111.722117	69.58083742
12-005H1_1	12-005	1	12-005H1	Liver	1	ATF1	86.00344984	37.75346001	62.01728478	66.26543095	69.58083742
12-005H1_1	12-005	1	12-005H1	Liver	1	ATF2	129.4163389	56.81068126	93.32241858	99.71494733	69.58083742
12-005H1_1	12-005	1	12-005H1	Liver	1	ATF3	173.7798007	76.28518124	125.3130126	133.8968775	69.58083742
12-005H1_1	12-005	1	12-005H1	Liver	1	ATG10	30.2578401	13.282469	21.81899784	23.31358588	69.58083742
12-005H1_1	12-005	1	12-005H1	Liver	1	ATG12	44.46387228	19.51857777	32.0630002	34.25929616	69.58083742
12-005H1_1	12-005	1	12-005H1	Liver	1	ATG5	54.75660267	24.03684053	39.48511167	42.18981773	69.58083742
12-005H1_1	12-005	1	12-005H1	Liver	1	ATG7	46.27610853	20.31410619	33.36980791	35.6556194	69.58083742
12-005H1_1	12-005	1	12-005H1	Liver	1	ATM	44.99218313	19.75049361	32.44396637	34.66635827	69.58083742
12-005H1_1	12-005	1	12-005H1	Liver	1	ATP11C	46.6735489	20.48857302	33.65640307	35.96184615	69.58083742
12-005H1_1	12-005	1	12-005H1	Liver	1	ATP2A2	67.1061985	29.4580181	48.39043353	51.70514871	69.58083742
12-005H1_1	12-005	1	12-005H1	Liver	1	ATP6V0D2	25.30613457	11.10878856	18.24831163	21.91555748	41.82634651
12-005H1_1	12-005	1	12-005H1	Liver	1	ATR	35.02077152	15.37328212	25.2535586	26.98341196	69.58083742
12-005H1_1	12-005	1	12-005H1	Liver	1	ATRX	107.2098482	47.0625623	77.30926722	82.60490486	69.58083742
12-005H1_1	12-005	1	12-005H1	Liver	1	AURKA	40.56839461	17.80855613	29.25396232	31.2578409	69.58083742
12-005H1_1	12-005	1	12-005H1	Liver	1	AURKB	46.74608906	20.52041642	33.70871195	36.01773816	69.58083742
12-005H1_1	12-005	1	12-005H1	Liver	1	AXIN1	27.64509393	12.13553584	19.93494058	21.30047185	69.58083742
12-005H1_1	12-005	1	12-005H1	Liver	1	AXIN2	26	11.41337891	18.74865958	20.03293133	69.58083742
12-005H1_1	12-005	1	12-005H1	Liver	1	AXL	37.56771326	16.49132869	27.09016412	28.94582384	69.58083742
12-005H1_1	12-005	1	12-005H1	Liver	1	AZGP1	1826.32553	801.7132803	1316.967525	1407.178998	69.58083742
12-005H1_1	12-005	1	12-005H1	Liver	1	B2M	2540.664853	1115.291179	1832.079248	1957.575559	69.58083742
12-005H1_1	12-005	1	12-005H1	Liver	1	B3GAT1	19.16503339	8.412991842	13.8199495	16.59725589	41.82634651
12-005H1_1	12-005	1	12-005H1	Liver	1	BAD	69.26357217	30.4050536	49.94612063	53.36739942	69.58083742
12-005H1_1	12-005	1	12-005H1	Liver	1	BAG1	46.83806911	20.56079346	33.77503897	36.08860854	69.58083742
12-005H1_1	12-005	1	12-005H1	Liver	1	BAIAP3	25.32977479	11.11916605	18.26535865	19.51652457	69.58083742
12-005H1_1	12-005	1	12-005H1	Liver	1	BAMBI	32.33509227	14.19433308	23.31690914	24.91410319	69.58083742
12-005H1_1	12-005	1	12-005H1	Liver	1	BANK1	45.67199843	20.04891629	32.93418274	39.55275367	41.82634651
12-005H1_1	12-005	1	12-005H1	Liver	1	BAP1	53.63049632	23.54250675	38.6730738	41.32215577	69.58083742
12-005H1_1	12-005	1	12-005H1	Liver	1	BATF	38.79432948	17.02978392	27.9746799	29.8909284	69.58083742
12-005H1_1	12-005	1	12-005H1	Liver	1	BATF3	29.65116003	13.01615094	21.38151945	22.84614049	69.58083742
12-005H1_1	12-005	1	12-005H1	Liver	1	BAX	126.4315429	55.50042711	91.17007533	97.41516987	69.58083742
12-005H1_1	12-005	1	12-005H1	Liver	1	BBC3	37.48819443	16.45642183	27.03282291	28.88455479	69.58083742
12-005H1_1	12-005	1	12-005H1	Liver	1	BBS1	40.13993207	17.62047131	28.94499701	30.92771165	69.58083742
12-005H1_1	12-005	1	12-005H1	Liver	1	BCAT1	23.79609683	10.44591806	17.15941996	18.33482976	69.58083742
12-005H1_1	12-005	1	12-005H1	Liver	1	BCL10	93.33746149	40.97291593	67.30585738	71.91626756	69.58083742
12-005H1_1	12-005	1	12-005H1	Liver	1	BCL2	26.30049731	11.54529005	18.96534888	20.26446371	69.58083742
12-005H1_1	12-005	1	12-005H1	Liver	1	BCL2A1	35.34206815	15.51432366	25.48524634	27.23097017	69.58083742
12-005H1_1	12-005	1	12-005H1	Liver	1	BCL2L1	47.01562004	20.63873408	33.90307136	36.22541106	69.58083742
12-005H1_1	12-005	1	12-005H1	Liver	1	BCL6	103.2025537	45.30345577	74.41959801	79.51729508	69.58083742
12-005H1_1	12-005	1	12-005H1	Liver	1	BCL6B	26.85026975	11.78662701	19.36179105	20.68806192	69.58083742
12-005H1_1	12-005	1	12-005H1	Liver	1	BCOR	65.131613	28.59122223	46.96655539	50.18373579	69.58083742
12-005H1_1	12-005	1	12-005H1	Liver	1	BDNF	20.11187754	8.828633805	14.50272099	15.49614853	69.58083742
12-005H1_1	12-005	1	12-005H1	Liver	1	BGN	484.9551636	212.8837321	349.7022798	373.6566727	69.58083742
12-005H1_1	12-005	1	12-005H1	Liver	1	BHLHA15	119.785886	52.58314247	86.37787688	103.7366834	41.82634651
12-005H1_1	12-005	1	12-005H1	Liver	1	BHLHE40	479.2250991	210.3683707	345.5703172	369.2416732	69.58083742
12-005H1_1	12-005	1	12-005H1	Liver	1	BID	27.25064048	11.9623802	19.6504993	20.99654651	69.58083742
12-005H1_1	12-005	1	12-005H1	Liver	1	BIRC3	59.3534758	26.05475803	42.79992742	45.73169634	69.58083742
12-005H1_1	12-005	1	12-005H1	Liver	1	BIRC5	39.48448824	17.33274712	28.47235496	30.4226939	69.58083742
12-005H1_1	12-005	1	12-005H1	Liver	1	BIRC7	21	9.218498348	15.14314813	16.18044454	69.58083742
12-005H1_1	12-005	1	12-005H1	Liver	1	BLK	31.68557981	13.90921262	22.84854421	24.41365555	69.58083742
12-005H1_1	12-005	1	12-005H1	Liver	1	BLM	36.79043724	16.15012309	26.52966861	28.34693472	69.58083742
12-005H1_1	12-005	1	12-005H1	Liver	1	BLNK	65.68804357	28.83548196	47.36779875	50.61246407	69.58083742
12-005H1_1	12-005	1	12-005H1	Liver	1	BLVRA	72.92970558	32.01439859	52.58977783	56.19214553	69.58083742
12-005H1_1	12-005	1	12-005H1	Liver	1	BMI1	78.12809994	34.29636953	56.33835191	60.19749465	69.58083742
12-005H1_1	12-005	1	12-005H1	Liver	1	BMP2	33.97661748	14.91492343	24.50061673	26.17889403	69.58083742
12-005H1_1	12-005	1	12-005H1	Liver	1	BMP4	33.72658373	14.80516459	24.32031682	25.98624368	69.58083742
12-005H1_1	12-005	1	12-005H1	Liver	1	BMP5	28.81440311	12.64883464	20.77813212	22.20142149	69.58083742
12-005H1_1	12-005	1	12-005H1	Liver	1	BMP6	33.5594682	14.73180487	24.19980943	25.85748161	69.58083742
12-005H1_1	12-005	1	12-005H1	Liver	1	BMP7	33.9631397	14.90900701	24.49089787	26.16850943	69.58083742
12-005H1_1	12-005	1	12-005H1	Liver	1	BMP8A	37.18431581	16.32302637	26.81369535	28.65041712	69.58083742
12-005H1_1	12-005	1	12-005H1	Liver	1	BMPR1B	50.42293153	22.13446243	36.36009148	38.85073557	69.58083742
12-005H1_1	12-005	1	12-005H1	Liver	1	BNIP3	806	353.8147461	581.2084471	621.0208712	69.58083742
12-005H1_1	12-005	1	12-005H1	Liver	1	BNIP3L	311.1664946	136.5946579	224.3828724	239.7529622	69.58083742
12-005H1_1	12-005	1	12-005H1	Liver	1	BRAF	55.53541486	24.37872048	40.04671492	42.78989047	69.58083742
12-005H1_1	12-005	1	12-005H1	Liver	1	BRCA1	63.39429885	27.82858282	45.71377418	48.84513983	69.58083742
12-005H1_1	12-005	1	12-005H1	Liver	1	BRCA2	41.72984978	18.3184072	30.09149031	32.15273904	69.58083742
12-005H1_1	12-005	1	12-005H1	Liver	1	BRD1	30.64430576	13.45211819	22.09767911	23.61135665	69.58083742
12-005H1_1	12-005	1	12-005H1	Liver	1	BRD2	185.8295046	81.57471338	134.0020816	143.1811425	69.58083742
12-005H1_1	12-005	1	12-005H1	Liver	1	BRD3	56.12477237	24.63743435	40.47170198	43.24398888	69.58083742
12-005H1_1	12-005	1	12-005H1	Liver	1	BRD4	179.6373692	78.85651387	129.5369186	138.4101185	69.58083742
12-005H1_1	12-005	1	12-005H1	Liver	1	BRD7	64.30712582	28.22929205	46.3720158	49.5484706	69.58083742
12-005H1_1	12-005	1	12-005H1	Liver	1	BRIP1	42.30351991	18.57023469	30.50516516	32.59475036	69.58083742
12-005H1_1	12-005	1	12-005H1	Liver	1	BST1	28.93743817	12.70284409	20.86685298	22.29621968	69.58083742
12-005H1_1	12-005	1	12-005H1	Liver	1	BST2	27.7547924	12.18369085	20.01404441	21.38499424	69.58083742
12-005H1_1	12-005	1	12-005H1	Liver	1	BTG2	157.3583448	69.07655437	113.4714631	121.2441891	69.58083742
12-005H1_1	12-005	1	12-005H1	Liver	1	BTK	33.96931518	14.9117179	24.49535103	26.17326763	69.58083742
12-005H1_1	12-005	1	12-005H1	Liver	1	BTLA	23.79950157	10.44741266	17.16187513	18.3374531	69.58083742
12-005H1_1	12-005	1	12-005H1	Liver	1	BTNL8	12.5127471	5.492797068	9.022970606	10.83625899	41.82634651
12-005H1_1	12-005	1	12-005H1	Liver	1	BUB1B	23.13644643	10.15634729	16.68374454	17.82657087	69.58083742
12-005H1_1	12-005	1	12-005H1	Liver	1	C1orf115	50.37621198	22.11395366	36.32640191	43.62668531	41.82634651
12-005H1_1	12-005	1	12-005H1	Liver	1	C1orf43	816.9734274	358.6318186	589.1214108	629.4758681	69.58083742
12-005H1_1	12-005	1	12-005H1	Liver	1	C1orf54	35.14983384	15.42993739	25.34662574	30.44037413	41.82634651
12-005H1_1	12-005	1	12-005H1	Liver	1	C1QA	71.48955716	31.38220784	51.5512835	55.08251498	69.58083742
12-005H1_1	12-005	1	12-005H1	Liver	1	C1QB	71.12276976	31.22119693	51.28679227	54.79990625	69.58083742
12-005H1_1	12-005	1	12-005H1	Liver	1	C1QBP	382.4844258	167.901526	275.810396	294.7032398	69.58083742
12-005H1_1	12-005	1	12-005H1	Liver	1	C1QC	94.33981132	41.41292356	68.02865414	81.69993533	41.82634651
12-005H1_1	12-005	1	12-005H1	Liver	1	C1R	36.00156594	15.80382743	25.9608117	27.73911147	69.58083742
12-005H1_1	12-005	1	12-005H1	Liver	1	C1S	34.74356516	15.25159515	25.05366446	26.76982519	69.58083742
12-005H1_1	12-005	1	12-005H1	Liver	1	C2	32.67014905	14.341415	23.55851935	25.17226356	69.58083742
12-005H1_1	12-005	1	12-005H1	Liver	1	C3	63.28362913	27.78000146	45.63396999	48.7598691	69.58083742
12-005H1_1	12-005	1	12-005H1	Liver	1	C3AR1	23.5796	10.35088113	17.0033036	18.16801952	69.58083742
12-005H1_1	12-005	1	12-005H1	Liver	1	C4BPA	29.06557362	12.7590925	20.95925175	22.39494771	69.58083742
12-005H1_1	12-005	1	12-005H1	Liver	1	C5	48.51302566	21.29605938	34.98285398	37.37915814	69.58083742
12-005H1_1	12-005	1	12-005H1	Liver	1	C5AR1	37.6947213	16.54708219	27.18174991	29.0436832	69.58083742
12-005H1_1	12-005	1	12-005H1	Liver	1	C5orf30	49.10974836	21.55800639	35.41315209	37.8389314	69.58083742
12-005H1_1	12-005	1	12-005H1	Liver	1	C6	30.61113732	13.43755804	22.07376127	23.58580046	69.58083742
12-005H1_1	12-005	1	12-005H1	Liver	1	C7	25.89994931	11.36945904	18.6765128	19.95584253	69.58083742
12-005H1_1	12-005	1	12-005H1	Liver	1	C8A	27.51836516	12.07990494	19.84355618	21.20282767	69.58083742
12-005H1_1	12-005	1	12-005H1	Liver	1	C8B	26.73290211	11.73510543	19.27715698	20.59763047	69.58083742
12-005H1_1	12-005	1	12-005H1	Liver	1	C8G	34	14.9251878	24.51747792	26.1969102	69.58083742
12-005H1_1	12-005	1	12-005H1	Liver	1	C9	23.19017233	10.17993168	16.72248641	17.86796653	69.58083742
12-005H1_1	12-005	1	12-005H1	Liver	1	C9orf152	67.96522498	29.8351102	49.00987949	58.85907983	41.82634651
12-005H1_1	12-005	1	12-005H1	Liver	1	CA4	18.65287368	8.188165963	13.45062996	16.15371657	41.82634651
12-005H1_1	12-005	1	12-005H1	Liver	1	CA6	11.72672235	5.147750981	8.45616636	10.15554774	41.82634651
12-005H1_1	12-005	1	12-005H1	Liver	1	CACNA1C	22.17045617	9.732300648	15.98716675	17.08227793	69.58083742
12-005H1_1	12-005	1	12-005H1	Liver	1	CACNA1D	32.34224296	14.19747206	23.32206552	24.91961278	69.58083742
12-005H1_1	12-005	1	12-005H1	Liver	1	CACNA1E	24.76742627	10.87230848	17.85984784	19.08323653	69.58083742
12-005H1_1	12-005	1	12-005H1	Liver	1	CACNA1G	25.72512757	11.29271647	18.55044844	19.82114284	69.58083742
12-005H1_1	12-005	1	12-005H1	Liver	1	CACNA1H	23.51296474	10.32162984	16.95525276	18.11667723	69.58083742
12-005H1_1	12-005	1	12-005H1	Liver	1	CACNA2D1	41.44544198	18.19355897	29.88640319	31.93360358	69.58083742
12-005H1_1	12-005	1	12-005H1	Liver	1	CACNA2D2	26.56703446	11.66229349	19.15754943	20.46982988	69.58083742
12-005H1_1	12-005	1	12-005H1	Liver	1	CACNA2D3	25.13036426	11.03162959	18.12156326	19.36287928	69.58083742
12-005H1_1	12-005	1	12-005H1	Liver	1	CACNA2D4	28.41961624	12.47553264	20.4934504	21.89723925	69.58083742
12-005H1_1	12-005	1	12-005H1	Liver	1	CACNB2	26.7132088	11.72646053	19.26295609	20.58245683	69.58083742
12-005H1_1	12-005	1	12-005H1	Liver	1	CACNB3	38.14334543	16.74401747	27.5052538	29.38934691	69.58083742
12-005H1_1	12-005	1	12-005H1	Liver	1	CACNB4	22.94939123	10.07423453	16.54885861	17.68244533	69.58083742
12-005H1_1	12-005	1	12-005H1	Liver	1	CACNG1	26.05750127	11.43862059	18.79012388	20.07723591	69.58083742
12-005H1_1	12-005	1	12-005H1	Liver	1	CACNG4	25.1647298	11.04671524	18.14634433	19.38935784	69.58083742
12-005H1_1	12-005	1	12-005H1	Liver	1	CACNG6	19.08719563	8.378822921	13.76382051	14.70663382	69.58083742
12-005H1_1	12-005	1	12-005H1	Liver	1	CALB2	19.81326543	8.697550218	14.2873911	17.15863622	41.82634651
12-005H1_1	12-005	1	12-005H1	Liver	1	CALML3	26.45818802	11.6145125	19.07906002	20.38596399	69.58083742
12-005H1_1	12-005	1	12-005H1	Liver	1	CALML5	31	13.60825947	22.35417104	23.88541812	69.58083742
12-005H1_1	12-005	1	12-005H1	Liver	1	CALML6	21.20166131	9.307022844	15.28856656	16.33582404	69.58083742
12-005H1_1	12-005	1	12-005H1	Liver	1	CAMK2B	24.12017289	10.58817971	17.39311195	18.58452951	69.58083742
12-005H1_1	12-005	1	12-005H1	Liver	1	CAMK2N1	42	18.4369967	30.28629625	32.36088907	69.58083742
12-005H1_1	12-005	1	12-005H1	Liver	1	CAMP	17.6044346	7.727926252	12.69459814	13.56417036	69.58083742
12-005H1_1	12-005	1	12-005H1	Liver	1	CAPN2	124.4835896	54.64532216	89.76540176	95.91427703	69.58083742
12-005H1_1	12-005	1	12-005H1	Liver	1	CARD11	27.63735169	12.13213719	19.92935764	21.29450649	69.58083742
12-005H1_1	12-005	1	12-005H1	Liver	1	CARD9	23.70681263	10.40672443	17.09503691	18.26603651	69.58083742
12-005H1_1	12-005	1	12-005H1	Liver	1	CASP1	28.04052328	12.30911988	20.2200856	21.60514913	69.58083742
12-005H1_1	12-005	1	12-005H1	Liver	1	CASP10	127.6511852	56.03582093	92.04956215	98.35490101	69.58083742
12-005H1_1	12-005	1	12-005H1	Liver	1	CASP12	21.98415896	9.650520621	15.85282741	16.93873641	69.58083742
12-005H1_1	12-005	1	12-005H1	Liver	1	CASP3	40.99691067	17.99666444	29.56296624	31.58801139	69.58083742
12-005H1_1	12-005	1	12-005H1	Liver	1	CASP7	47.73538853	20.95469525	34.42209807	36.77999079	69.58083742
12-005H1_1	12-005	1	12-005H1	Liver	1	CASP8	47.60996259	20.89963626	34.33165313	36.68335043	69.58083742
12-005H1_1	12-005	1	12-005H1	Liver	1	CASP9	35.407301	15.54295932	25.5322859	27.28123191	69.58083742
12-005H1_1	12-005	1	12-005H1	Liver	1	CBL	70.56397291	30.97589846	50.88384257	54.36935475	69.58083742
12-005H1_1	12-005	1	12-005H1	Liver	1	CBLC	65	28.53344727	46.87164896	50.08232832	69.58083742
12-005H1_1	12-005	1	12-005H1	Liver	1	CBR1	21.44963749	9.415878463	15.46738275	18.5757632	41.82634651
12-005H1_1	12-005	1	12-005H1	Liver	1	CCDC65	11.14046854	4.890399565	8.033417398	9.647841636	41.82634651
12-005H1_1	12-005	1	12-005H1	Liver	1	CCL1	26.27926444	11.53596932	18.95003781	20.24810384	69.58083742
12-005H1_1	12-005	1	12-005H1	Liver	1	CCL11	25.99939775	11.41311453	18.7482253	20.0324673	69.58083742
12-005H1_1	12-005	1	12-005H1	Liver	1	CCL13	24.03021633	10.54869093	17.32824406	18.51521821	69.58083742
12-005H1_1	12-005	1	12-005H1	Liver	1	CCL14	19.93310987	8.750159066	14.37381121	15.35840851	69.58083742
12-005H1_1	12-005	1	12-005H1	Liver	1	CCL15	87	38.19092173	62.73589938	67.03327022	69.58083742
12-005H1_1	12-005	1	12-005H1	Liver	1	CCL16	19.98651426	8.773602319	14.41232124	15.39955645	69.58083742
12-005H1_1	12-005	1	12-005H1	Liver	1	CCL17	23	10.09645057	16.58535271	17.72143925	69.58083742
12-005H1_1	12-005	1	12-005H1	Liver	1	CCL18	19	8.340546124	13.70094354	14.63944982	69.58083742
12-005H1_1	12-005	1	12-005H1	Liver	1	CCL19	23.85348143	10.47110853	17.20080012	18.37904444	69.58083742
12-005H1_1	12-005	1	12-005H1	Liver	1	CCL2	47	20.63187725	33.89180771	36.21337586	69.58083742
12-005H1_1	12-005	1	12-005H1	Liver	1	CCL20	48.25817196	21.18418469	34.79907839	37.18279404	69.58083742
12-005H1_1	12-005	1	12-005H1	Liver	1	CCL21	28.20626794	12.38187783	20.33960445	21.73285495	69.58083742
12-005H1_1	12-005	1	12-005H1	Liver	1	CCL22	22.26384942	9.773298054	16.05451284	17.15423718	69.58083742
12-005H1_1	12-005	1	12-005H1	Liver	1	CCL23	20.90454496	9.176595866	15.07431528	16.10689668	69.58083742
12-005H1_1	12-005	1	12-005H1	Liver	1	CCL24	41.47288271	18.2056048	29.90619076	31.95474659	69.58083742
12-005H1_1	12-005	1	12-005H1	Liver	1	CCL25	25.31275329	11.11169402	18.25308441	19.50340956	69.58083742
12-005H1_1	12-005	1	12-005H1	Liver	1	CCL26	27.4784404	12.06237893	19.81476635	21.17206575	69.58083742
12-005H1_1	12-005	1	12-005H1	Liver	1	CCL27	23.23790008	10.20088302	16.756903	17.90474063	69.58083742
12-005H1_1	12-005	1	12-005H1	Liver	1	CCL28	51.09849931	22.43102055	36.84724496	39.37125876	69.58083742
12-005H1_1	12-005	1	12-005H1	Liver	1	CCL3	19.60300523	8.605251016	14.135772	15.10406376	69.58083742
12-005H1_1	12-005	1	12-005H1	Liver	1	CCL3L1	29	12.73030724	20.91196646	22.34442341	69.58083742
12-005H1_1	12-005	1	12-005H1	Liver	1	CCL4	6.073177944	2.66598004	4.379382533	4.679367565	69.58083742
12-005H1_1	12-005	1	12-005H1	Liver	1	CCL4L2	21	9.218498348	15.14314813	16.18044454	69.58083742
12-005H1_1	12-005	1	12-005H1	Liver	1	CCL5	22.86964784	10.03922909	16.49135547	17.62100326	69.58083742
12-005H1_1	12-005	1	12-005H1	Liver	1	CCL7	24.09320564	10.57634173	17.3736658	18.56375131	69.58083742
12-005H1_1	12-005	1	12-005H1	Liver	1	CCL8	21.64381914	9.501119572	15.60740759	16.67650548	69.58083742
12-005H1_1	12-005	1	12-005H1	Liver	1	CCNA1	29.34699868	12.88263137	21.162188	22.61178497	69.58083742
12-005H1_1	12-005	1	12-005H1	Liver	1	CCNA2	37.68888602	16.54452064	27.17754208	29.03918713	69.58083742
12-005H1_1	12-005	1	12-005H1	Liver	1	CCNB1	54.14526086	23.76847609	39.04427169	41.71878049	69.58083742
12-005H1_1	12-005	1	12-005H1	Liver	1	CCNB3	25.65447031	11.26169963	18.49949733	19.76670161	69.58083742
12-005H1_1	12-005	1	12-005H1	Liver	1	CCND1	24.19680346	10.6218187	17.44837043	18.64357316	69.58083742
12-005H1_1	12-005	1	12-005H1	Liver	1	CCND2	28.29820106	12.42223427	20.40589764	21.80368918	69.58083742
12-005H1_1	12-005	1	12-005H1	Liver	1	CCND3	56.95658256	25.00257915	41.07152221	43.88489643	69.58083742
12-005H1_1	12-005	1	12-005H1	Liver	1	CCNE1	40.82302543	17.92033297	29.43757719	31.45403327	69.58083742
12-005H1_1	12-005	1	12-005H1	Liver	1	CCNE2	127.2312603	55.85148396	91.7467534	98.03135005	69.58083742
12-005H1_1	12-005	1	12-005H1	Liver	1	CCNO	22.9854981	10.09008459	16.57489536	17.71026558	69.58083742
12-005H1_1	12-005	1	12-005H1	Liver	1	CCR1	25.8668385	11.35492419	18.65263652	19.93033075	69.58083742
12-005H1_1	12-005	1	12-005H1	Liver	1	CCR2	30.40141512	13.345495	21.92253012	23.42421006	69.58083742
12-005H1_1	12-005	1	12-005H1	Liver	1	CCR3	35.28284899	15.48832787	25.44254327	27.18534196	69.58083742
12-005H1_1	12-005	1	12-005H1	Liver	1	CCR4	35.84725758	15.73608975	25.84953959	27.62021728	69.58083742
12-005H1_1	12-005	1	12-005H1	Liver	1	CCR5	34.1518182	14.99183237	24.62695437	26.31388572	69.58083742
12-005H1_1	12-005	1	12-005H1	Liver	1	CCR6	30.41954636	13.35345419	21.9356046	23.43818013	69.58083742
12-005H1_1	12-005	1	12-005H1	Liver	1	CCR7	29.18790287	12.81279211	21.04746365	22.48920207	69.58083742
12-005H1_1	12-005	1	12-005H1	Liver	1	CCR8	20.57104618	9.03019787	14.83382855	17.81488769	41.82634651
12-005H1_1	12-005	1	12-005H1	Liver	1	CCR9	34.344609	15.07646292	24.76597626	26.46243053	69.58083742
12-005H1_1	12-005	1	12-005H1	Liver	1	CCRL2	32.41327425	14.2286531	23.37328634	24.9743422	69.58083742
12-005H1_1	12-005	1	12-005H1	Liver	1	CD14	22.08419554	9.694434291	15.92496401	17.01581434	69.58083742
12-005H1_1	12-005	1	12-005H1	Liver	1	CD160	35.27486348	15.48482242	25.4367849	27.17918915	69.58083742
12-005H1_1	12-005	1	12-005H1	Liver	1	CD163	40.04397796	17.57834975	28.87580428	30.85377926	69.58083742
12-005H1_1	12-005	1	12-005H1	Liver	1	CD164	266.7531786	117.0982732	192.3563284	205.5326196	69.58083742
12-005H1_1	12-005	1	12-005H1	Liver	1	CD180	26.94414286	11.82783507	19.42948317	20.76039091	69.58083742
12-005H1_1	12-005	1	12-005H1	Liver	1	CD19	21	9.218498348	15.14314813	16.18044454	69.58083742
12-005H1_1	12-005	1	12-005H1	Liver	1	CD1A	27.2728578	11.97213308	19.66652026	21.0136649	69.58083742
12-005H1_1	12-005	1	12-005H1	Liver	1	CD1B	26.33463328	11.56027492	18.98996441	20.29076539	69.58083742
12-005H1_1	12-005	1	12-005H1	Liver	1	CD1C	27.86589978	12.23246434	20.09416419	21.47060218	69.58083742
12-005H1_1	12-005	1	12-005H1	Liver	1	CD1D	30.18041085	13.24847941	21.76316343	23.25392685	69.58083742
12-005H1_1	12-005	1	12-005H1	Liver	1	CD1E	29.34911987	12.88356252	21.1637176	22.61341934	69.58083742
12-005H1_1	12-005	1	12-005H1	Liver	1	CD2	26.06559905	11.44217532	18.79596321	20.08347522	69.58083742
12-005H1_1	12-005	1	12-005H1	Liver	1	CD200	8.301030501	3.643954093	5.985892118	6.395922076	69.58083742
12-005H1_1	12-005	1	12-005H1	Liver	1	CD207	22.79000172	10.00426635	16.43392247	17.55963614	69.58083742
12-005H1_1	12-005	1	12-005H1	Liver	1	CD209	39.04029137	17.13775531	28.15204357	30.08044139	69.58083742
12-005H1_1	12-005	1	12-005H1	Liver	1	CD22	22.70871037	9.968581383	16.37530309	17.49700136	69.58083742
12-005H1_1	12-005	1	12-005H1	Liver	1	CD24	2107.720813	925.2390874	1519.882309	1623.99332	69.58083742
12-005H1_1	12-005	1	12-005H1	Liver	1	CD244	23.28173423	10.22012517	16.78851191	17.93851473	69.58083742
12-005H1_1	12-005	1	12-005H1	Liver	1	CD247	24.49575461	10.75305112	17.66394479	18.87391423	69.58083742
12-005H1_1	12-005	1	12-005H1	Liver	1	CD248	27.09628675	11.8946226	19.53919447	23.46586075	41.82634651
12-005H1_1	12-005	1	12-005H1	Liver	1	CD27	21.6834486	9.518515958	15.63598448	16.70703988	69.58083742
12-005H1_1	12-005	1	12-005H1	Liver	1	CD274	16.69268572	7.327690274	12.03713393	12.86167026	69.58083742
12-005H1_1	12-005	1	12-005H1	Liver	1	CD276	47.39851104	20.80681408	34.17917494	36.52042757	69.58083742
12-005H1_1	12-005	1	12-005H1	Liver	1	CD28	26.03903216	11.43051309	18.77680577	20.06300551	69.58083742
12-005H1_1	12-005	1	12-005H1	Liver	1	CD300A	25.91865984	11.37767252	18.69000501	19.97025895	69.58083742
12-005H1_1	12-005	1	12-005H1	Liver	1	CD300C	24.49489743	10.75267483	17.66332667	21.21301185	41.82634651
12-005H1_1	12-005	1	12-005H1	Liver	1	CD300E	27.29971874	11.98392439	19.68588975	23.64203642	41.82634651
12-005H1_1	12-005	1	12-005H1	Liver	1	CD33	24.0856719	10.5730346	17.3682332	18.55794658	69.58083742
12-005H1_1	12-005	1	12-005H1	Liver	1	CD34	25.75461115	11.30565906	18.57170912	19.84385987	69.58083742
12-005H1_1	12-005	1	12-005H1	Liver	1	CD36	21.25357448	9.329811489	15.32600127	16.37582301	69.58083742
12-005H1_1	12-005	1	12-005H1	Liver	1	CD37	37.27219066	16.36160133	26.8770621	28.71812446	69.58083742
12-005H1_1	12-005	1	12-005H1	Liver	1	CD38	34.20360403	15.01456511	24.66429725	26.35378657	69.58083742
12-005H1_1	12-005	1	12-005H1	Liver	1	CD3D	22.16346864	9.729233286	15.98212803	17.07689405	69.58083742
12-005H1_1	12-005	1	12-005H1	Liver	1	CD3E	23.32949672	10.24109176	16.82295355	17.97531561	69.58083742
12-005H1_1	12-005	1	12-005H1	Liver	1	CD3EAP	34	14.9251878	24.51747792	26.1969102	69.58083742
12-005H1_1	12-005	1	12-005H1	Liver	1	CD3G	20.05931098	8.80555834	14.46481512	15.45564613	69.58083742
12-005H1_1	12-005	1	12-005H1	Liver	1	CD4	26.2715819	11.53259687	18.94449791	20.24218446	69.58083742
12-005H1_1	12-005	1	12-005H1	Liver	1	CD40	30.39799761	13.3439948	21.92006574	23.42157687	69.58083742
12-005H1_1	12-005	1	12-005H1	Liver	1	CD40LG	19.32401414	8.482780593	13.93459088	14.88910186	69.58083742
12-005H1_1	12-005	1	12-005H1	Liver	1	CD44	238.6508718	104.7620318	172.0916906	183.8798664	69.58083742
12-005H1_1	12-005	1	12-005H1	Liver	1	CD46	382	167.6888747	275.4610754	294.3299911	69.58083742
12-005H1_1	12-005	1	12-005H1	Liver	1	CD47	102.6746059	45.07169929	74.03889363	79.11051268	69.58083742
12-005H1_1	12-005	1	12-005H1	Liver	1	CD48	29.26587504	12.84702003	21.10368956	22.54927942	69.58083742
12-005H1_1	12-005	1	12-005H1	Liver	1	CD5	26.03693011	11.42959034	18.77528997	20.06138588	69.58083742
12-005H1_1	12-005	1	12-005H1	Liver	1	CD53	37.03216981	16.25623792	26.70398252	28.53318903	69.58083742
12-005H1_1	12-005	1	12-005H1	Liver	1	CD55	46.13494782	20.25214001	33.2680166	35.54685545	69.58083742
12-005H1_1	12-005	1	12-005H1	Liver	1	CD58	31.90003658	14.00335403	23.00318949	24.57889393	69.58083742
12-005H1_1	12-005	1	12-005H1	Liver	1	CD59	47.55775558	20.87671863	34.29400654	36.64312507	69.58083742
12-005H1_1	12-005	1	12-005H1	Liver	1	CD6	26.98605815	11.84623488	19.45970838	20.79268653	69.58083742
12-005H1_1	12-005	1	12-005H1	Liver	1	CD63	240.4243502	105.5405464	173.3705499	185.2463268	69.58083742
12-005H1_1	12-005	1	12-005H1	Liver	1	CD68	82.16436123	36.06819182	59.24890918	63.30742332	69.58083742
12-005H1_1	12-005	1	12-005H1	Liver	1	CD69	29.54331995	12.96881172	21.30375572	22.76304999	69.58083742
12-005H1_1	12-005	1	12-005H1	Liver	1	CD7	26.97149123	11.83984035	19.44920414	20.78146276	69.58083742
12-005H1_1	12-005	1	12-005H1	Liver	1	CD70	23.97915762	10.52627737	17.29142551	18.47587761	69.58083742
12-005H1_1	12-005	1	12-005H1	Liver	1	CD72	19.07908808	8.3752639	13.75797413	16.52282573	41.82634651
12-005H1_1	12-005	1	12-005H1	Liver	1	CD74	235.857167	103.5356621	170.0771437	181.7273243	69.58083742
12-005H1_1	12-005	1	12-005H1	Liver	1	CD79A	19.73867257	8.664805736	14.23360202	15.20859508	69.58083742
12-005H1_1	12-005	1	12-005H1	Liver	1	CD79B	24.94893892	10.9519882	17.99073703	19.22309154	69.58083742
12-005H1_1	12-005	1	12-005H1	Liver	1	CD80	31.44983222	13.80572506	22.67854609	24.23201266	69.58083742
12-005H1_1	12-005	1	12-005H1	Liver	1	CD81	172.0115441	75.50895882	124.0379187	132.5344404	69.58083742
12-005H1_1	12-005	1	12-005H1	Liver	1	CD83	30.15286105	13.23638571	21.74329721	23.2326998	69.58083742
12-005H1_1	12-005	1	12-005H1	Liver	1	CD84	23.92202007	10.50119536	17.25022349	18.43185328	69.58083742
12-005H1_1	12-005	1	12-005H1	Liver	1	CD86	26.95884	11.83428676	19.44008131	20.77171502	69.58083742
12-005H1_1	12-005	1	12-005H1	Liver	1	CD8A	19.21489512	8.434879948	13.8559049	14.80502594	69.58083742
12-005H1_1	12-005	1	12-005H1	Liver	1	CD8B	36.4641126	16.00687437	26.29435516	31.57856264	41.82634651
12-005H1_1	12-005	1	12-005H1	Liver	1	CD9	100.7693701	44.23534627	72.6650237	77.6425335	69.58083742
12-005H1_1	12-005	1	12-005H1	Liver	1	CD93	25.69650152	11.28015032	18.52980613	22.25362212	41.82634651
12-005H1_1	12-005	1	12-005H1	Liver	1	CD96	27.42527084	12.03903876	19.77642565	21.13109875	69.58083742
12-005H1_1	12-005	1	12-005H1	Liver	1	CD99	170.1836192	74.70654347	122.7197978	131.1260291	69.58083742
12-005H1_1	12-005	1	12-005H1	Liver	1	CDC14A	87.12520615	38.24588423	62.82618582	67.12974122	69.58083742
12-005H1_1	12-005	1	12-005H1	Liver	1	CDC14B	103.8996323	45.6094566	74.92226295	80.05439226	69.58083742
12-005H1_1	12-005	1	12-005H1	Liver	1	CDC20	32.86094404	14.42516945	23.69610206	25.31927059	69.58083742
12-005H1_1	12-005	1	12-005H1	Liver	1	CDC25A	31.81797294	13.96733005	22.9440132	24.51566411	69.58083742
12-005H1_1	12-005	1	12-005H1	Liver	1	CDC25B	44.18133027	19.39454858	31.85925851	34.04159828	69.58083742
12-005H1_1	12-005	1	12-005H1	Liver	1	CDC6	56.49778822	24.8011794	40.74068457	43.53139661	69.58083742
12-005H1_1	12-005	1	12-005H1	Liver	1	CDC7	152.8082563	67.07917418	110.1903838	117.7383579	69.58083742
12-005H1_1	12-005	1	12-005H1	Liver	1	CDCA3	30.03193195	13.18330072	21.65609495	23.13952425	69.58083742
12-005H1_1	12-005	1	12-005H1	Liver	1	CDCA8	24.31609088	10.67418303	17.53438886	18.7354838	69.58083742
12-005H1_1	12-005	1	12-005H1	Liver	1	CDH1	239.7643267	105.2508119	172.8946054	184.7377804	69.58083742
12-005H1_1	12-005	1	12-005H1	Liver	1	CDH11	27.55827939	12.09742633	19.87233842	21.23358148	69.58083742
12-005H1_1	12-005	1	12-005H1	Liver	1	CDH2	26.93966473	11.82586928	19.42625398	20.75694052	69.58083742
12-005H1_1	12-005	1	12-005H1	Liver	1	CDH3	30.27551772	13.29022905	21.83174521	23.32720644	69.58083742
12-005H1_1	12-005	1	12-005H1	Liver	1	CDH5	29.05111616	12.75274601	20.94882644	22.38380827	69.58083742
12-005H1_1	12-005	1	12-005H1	Liver	1	CDK1	130.4550636	57.2666566	94.07144536	100.515282	69.58083742
12-005H1_1	12-005	1	12-005H1	Liver	1	CDK12	48.72233578	21.38794152	35.13378799	37.54043103	69.58083742
12-005H1_1	12-005	1	12-005H1	Liver	1	CDK2	159.3408859	69.94684254	114.901078	122.7717317	69.58083742
12-005H1_1	12-005	1	12-005H1	Liver	1	CDK4	108.9870701	47.84272028	78.59082603	83.97424967	69.58083742
12-005H1_1	12-005	1	12-005H1	Liver	1	CDK6	25	10.9744028	18.02755729	19.26243397	69.58083742
12-005H1_1	12-005	1	12-005H1	Liver	1	CDKN1A	239.4504696	105.1130361	172.6682824	184.4959544	69.58083742
12-005H1_1	12-005	1	12-005H1	Liver	1	CDKN1B	172.0703689	75.53478148	124.0803373	132.5797647	69.58083742
12-005H1_1	12-005	1	12-005H1	Liver	1	CDKN1C	78.55996344	34.48594729	56.64976967	68.03430962	41.82634651
12-005H1_1	12-005	1	12-005H1	Liver	1	CDKN2A	61.08191222	26.81350033	44.04630688	47.06345203	69.58083742
12-005H1_1	12-005	1	12-005H1	Liver	1	CDKN2AIP	35.50762211	15.58699789	25.60462768	27.35852905	69.58083742
12-005H1_1	12-005	1	12-005H1	Liver	1	CDKN2B	26.85670772	11.78945313	19.36643349	20.69302237	69.58083742
12-005H1_1	12-005	1	12-005H1	Liver	1	CDKN2C	44.12769787	19.37100524	31.82058406	34.00027466	69.58083742
12-005H1_1	12-005	1	12-005H1	Liver	1	CDKN2D	35.41014105	15.54420604	25.53433386	27.28342016	69.58083742
12-005H1_1	12-005	1	12-005H1	Liver	1	CDKN3	47.54960653	20.87314139	34.28813024	36.63684625	69.58083742
12-005H1_1	12-005	1	12-005H1	Liver	1	CEACAM1	31.72454647	13.92631806	22.87664316	24.44367926	69.58083742
12-005H1_1	12-005	1	12-005H1	Liver	1	CEACAM3	22	9.65747446	15.86425042	16.95094189	69.58083742
12-005H1_1	12-005	1	12-005H1	Liver	1	CEACAM6	41.56314765	18.24522895	29.97128102	32.02429549	69.58083742
12-005H1_1	12-005	1	12-005H1	Liver	1	CEACAM8	30.95963221	13.59053897	22.32506173	23.85431484	69.58083742
12-005H1_1	12-005	1	12-005H1	Liver	1	CEBPA	27.73247865	12.17389565	19.99795391	21.36780155	69.58083742
12-005H1_1	12-005	1	12-005H1	Liver	1	CEBPB	193	84.72238958	139.1727423	148.7059903	69.58083742
12-005H1_1	12-005	1	12-005H1	Liver	1	CEBPE	37.71579288	16.55633211	27.19694468	29.0599188	69.58083742
12-005H1_1	12-005	1	12-005H1	Liver	1	CELF3	21.32567038	9.361459864	15.37798978	16.4313727	69.58083742
12-005H1_1	12-005	1	12-005H1	Liver	1	CENPF	72.73204889	31.92763203	52.44724714	56.03985157	69.58083742
12-005H1_1	12-005	1	12-005H1	Liver	1	CENPM	43	18.87597281	31.00739854	33.13138643	69.58083742
12-005H1_1	12-005	1	12-005H1	Liver	1	CEP55	36.2326131	15.90525162	26.12742034	27.9171327	69.58083742
12-005H1_1	12-005	1	12-005H1	Liver	1	CES3	27.09076471	11.89219856	19.53521251	20.87336266	69.58083742
12-005H1_1	12-005	1	12-005H1	Liver	1	CFB	35.28345489	15.48859384	25.44298018	27.1858088	69.58083742
12-005H1_1	12-005	1	12-005H1	Liver	1	CFD	57	25.02163837	41.10283063	43.91834945	69.58083742
12-005H1_1	12-005	1	12-005H1	Liver	1	CFH	29.08802038	12.76894608	20.97543815	25.19073708	41.82634651
12-005H1_1	12-005	1	12-005H1	Liver	1	CFI	28.66383661	12.58273955	20.66955827	22.0854104	69.58083742
12-005H1_1	12-005	1	12-005H1	Liver	1	CFP	32.95078829	14.46460892	23.76088895	25.38849535	69.58083742
12-005H1_1	12-005	1	12-005H1	Liver	1	CGAS	60.49313973	26.55504327	43.62174169	46.60980439	69.58083742
12-005H1_1	12-005	1	12-005H1	Liver	1	CHAD	19.5610634	8.586839554	14.10552765	15.07174769	69.58083742
12-005H1_1	12-005	1	12-005H1	Liver	1	CHEK1	64.22607693	28.19371352	46.31357126	49.48602264	69.58083742
12-005H1_1	12-005	1	12-005H1	Liver	1	CHEK2	46.46240205	20.3958846	33.5041446	35.79915806	69.58083742
12-005H1_1	12-005	1	12-005H1	Liver	1	CHGA	23.00818864	10.10004519	16.59125756	17.72774858	69.58083742
12-005H1_1	12-005	1	12-005H1	Liver	1	CHGB	26.11250548	11.46276612	18.82978754	20.1196165	69.58083742
12-005H1_1	12-005	1	12-005H1	Liver	1	CHI3L1	20.37967598	8.946190923	14.69583106	17.64915773	41.82634651
12-005H1_1	12-005	1	12-005H1	Liver	1	CHRM3-AS2	26.38181192	11.58098522	19.02398503	22.84711298	41.82634651
12-005H1_1	12-005	1	12-005H1	Liver	1	CHRNA2	29.61851565	13.00182084	21.35797951	22.82098808	69.58083742
12-005H1_1	12-005	1	12-005H1	Liver	1	CHRNB2	21.24556378	9.326294982	15.32022473	16.36965078	69.58083742
12-005H1_1	12-005	1	12-005H1	Liver	1	CHUK	33.06974699	14.51682895	23.84667034	25.48015271	69.58083742
12-005H1_1	12-005	1	12-005H1	Liver	1	CIC	48.34362817	21.22169792	34.86070106	37.24863782	69.58083742
12-005H1_1	12-005	1	12-005H1	Liver	1	CKB	85.20867579	37.40457319	61.44417139	73.79221141	41.82634651
12-005H1_1	12-005	1	12-005H1	Liver	1	CLCF1	38.13773571	16.74155494	27.50120862	29.38502464	69.58083742
12-005H1_1	12-005	1	12-005H1	Liver	1	CLEC10A	12.06217728	5.29500768	8.698063677	10.4460576	41.82634651
12-005H1_1	12-005	1	12-005H1	Liver	1	CLEC14A	26.87034018	11.79543745	19.37626388	20.70352614	69.58083742
12-005H1_1	12-005	1	12-005H1	Liver	1	CLEC17A	33.72606027	14.80493481	24.31993935	29.20736118	41.82634651
12-005H1_1	12-005	1	12-005H1	Liver	1	CLEC4A	26.251634	11.52384022	18.93011344	20.22681466	69.58083742
12-005H1_1	12-005	1	12-005H1	Liver	1	CLEC4C	22.28797234	9.783887438	16.07190793	17.17282382	69.58083742
12-005H1_1	12-005	1	12-005H1	Liver	1	CLEC4D	23.23476366	10.19950621	16.75464132	20.12171385	41.82634651
12-005H1_1	12-005	1	12-005H1	Liver	1	CLEC4E	23.01205949	10.1017444	16.59404884	17.73073106	69.58083742
12-005H1_1	12-005	1	12-005H1	Liver	1	CLEC5A	26.28876711	11.54014077	18.95689021	20.25542562	69.58083742
12-005H1_1	12-005	1	12-005H1	Liver	1	CLEC6A	19.68519452	8.641330149	14.19503888	15.16739038	69.58083742
12-005H1_1	12-005	1	12-005H1	Liver	1	CLEC7A	36.43991614	15.9962527	26.27690704	28.07685914	69.58083742
12-005H1_1	12-005	1	12-005H1	Liver	1	CLEC9A	11.51965	5.056851167	8.306846016	9.976219445	41.82634651
12-005H1_1	12-005	1	12-005H1	Liver	1	CLECL1	27.58955303	12.11115472	19.89488992	21.25767774	69.58083742
12-005H1_1	12-005	1	12-005H1	Liver	1	CLTC	259.5415993	113.9325621	187.1560421	199.9761168	69.58083742
12-005H1_1	12-005	1	12-005H1	Liver	1	CLU	39.45314857	17.31898976	28.44975585	30.39854677	69.58083742
12-005H1_1	12-005	1	12-005H1	Liver	1	CMA1	18.38461538	8.070406978	13.25718829	14.1652976	69.58083742
12-005H1_1	12-005	1	12-005H1	Liver	1	CMIP	44.07810908	19.34923694	31.78482547	38.17241746	41.82634651
12-005H1_1	12-005	1	12-005H1	Liver	1	CMKLR1	23.76189274	10.43090329	17.13475531	18.3084756	69.58083742
12-005H1_1	12-005	1	12-005H1	Liver	1	CMPK2	20.06327377	8.807297908	14.46767269	15.45869945	69.58083742
12-005H1_1	12-005	1	12-005H1	Liver	1	CMTM2	22.10418899	9.703210938	15.93938134	19.14261631	41.82634651
12-005H1_1	12-005	1	12-005H1	Liver	1	CMTM4	30.4056316	13.34734594	21.92557063	23.42745884	69.58083742
12-005H1_1	12-005	1	12-005H1	Liver	1	CMTM6	32.12221812	14.10088641	23.1634051	24.75008422	69.58083742
12-005H1_1	12-005	1	12-005H1	Liver	1	CNOT2	172.7854707	75.84869411	124.5959989	133.1307488	69.58083742
12-005H1_1	12-005	1	12-005H1	Liver	1	CNR2	12.38395398	5.436259966	8.930097593	10.72472188	41.82634651
12-005H1_1	12-005	1	12-005H1	Liver	1	CNTFR	13.39080655	5.878244194	9.656141292	10.31758108	69.58083742
12-005H1_1	12-005	1	12-005H1	Liver	1	COCH	17.71555034	7.776703408	12.77472395	15.34197808	41.82634651
12-005H1_1	12-005	1	12-005H1	Liver	1	COL11A1	31.69347742	13.91267949	22.8542392	24.41974064	69.58083742
12-005H1_1	12-005	1	12-005H1	Liver	1	COL11A2	24.40693287	10.71406049	17.59989522	18.80547731	69.58083742
12-005H1_1	12-005	1	12-005H1	Liver	1	COL15A1	30.12600083	13.22459471	21.72392824	26.08964641	41.82634651
12-005H1_1	12-005	1	12-005H1	Liver	1	COL17A1	23.8410702	10.4656603	17.19185036	18.36948162	69.58083742
12-005H1_1	12-005	1	12-005H1	Liver	1	COL19A1	19.17436399	8.41708775	13.82667781	16.60533635	41.82634651
12-005H1_1	12-005	1	12-005H1	Liver	1	COL1A1	239.6073157	105.1818878	172.7813845	184.6168039	69.58083742
12-005H1_1	12-005	1	12-005H1	Liver	1	COL1A2	160.7140333	70.54962143	115.8912577	123.8297382	69.58083742
12-005H1_1	12-005	1	12-005H1	Liver	1	COL22A1	15.95591002	7.004263342	11.50584328	13.81809862	41.82634651
12-005H1_1	12-005	1	12-005H1	Liver	1	COL24A1	31.21479813	13.70255071	22.50906246	24.05091951	69.58083742
12-005H1_1	12-005	1	12-005H1	Liver	1	COL27A1	30.71834596	13.48462007	22.15106967	23.66840443	69.58083742
12-005H1_1	12-005	1	12-005H1	Liver	1	COL2A1	26.89489458	11.80621625	19.39397012	20.72244524	69.58083742
12-005H1_1	12-005	1	12-005H1	Liver	1	COL3A1	272.7412062	119.7268742	196.6743088	210.146379	69.58083742
12-005H1_1	12-005	1	12-005H1	Liver	1	COL4A1	105.3818298	46.26010588	75.99107894	91.26251744	41.82634651
12-005H1_1	12-005	1	12-005H1	Liver	1	COL4A3	30.36330478	13.32876548	21.89504866	23.39484614	69.58083742
12-005H1_1	12-005	1	12-005H1	Liver	1	COL4A4	31.38486114	13.77720431	22.6316953	24.18195262	69.58083742
12-005H1_1	12-005	1	12-005H1	Liver	1	COL4A5	67.34925224	29.56471288	48.56570014	51.89242097	69.58083742
12-005H1_1	12-005	1	12-005H1	Liver	1	COL4A6	26.45035842	11.6110755	19.07341408	20.37993131	69.58083742
12-005H1_1	12-005	1	12-005H1	Liver	1	COL5A1	88.9113593	39.0299628	64.11418495	68.50596751	69.58083742
12-005H1_1	12-005	1	12-005H1	Liver	1	COL5A2	60.9029678	26.734948	43.91726965	46.92557584	69.58083742
12-005H1_1	12-005	1	12-005H1	Liver	1	COL6A3	115.2127716	50.57565451	83.08019364	88.77113623	69.58083742
12-005H1_1	12-005	1	12-005H1	Liver	1	COL6A6	30.10120432	13.21370963	21.70604742	23.19289843	69.58083742
12-005H1_1	12-005	1	12-005H1	Liver	1	COL8A1	29.80915893	13.08550869	21.49545282	25.81525575	41.82634651
12-005H1_1	12-005	1	12-005H1	Liver	1	COLEC12	153.870234	67.54535704	110.9561784	118.5566089	69.58083742
12-005H1_1	12-005	1	12-005H1	Liver	1	COLQ	26.88605479	11.80233579	19.38759572	23.28379617	41.82634651
12-005H1_1	12-005	1	12-005H1	Liver	1	COMP	13.27614394	5.827910048	9.573457822	10.22923384	69.58083742
12-005H1_1	12-005	1	12-005H1	Liver	1	CPA3	34.11842963	14.97717558	24.6028778	26.28815992	69.58083742
12-005H1_1	12-005	1	12-005H1	Liver	1	CPNE3	231.0040831	101.4052742	166.5775737	200.0535975	41.82634651
12-005H1_1	12-005	1	12-005H1	Liver	1	CPSF7	42.56548496	18.68523109	30.69406876	32.79659374	69.58083742
12-005H1_1	12-005	1	12-005H1	Liver	1	CR1	36.5458033	16.04273463	26.35326251	28.15844492	69.58083742
12-005H1_1	12-005	1	12-005H1	Liver	1	CR2	29.60972639	12.99796256	21.35164155	22.81421598	69.58083742
12-005H1_1	12-005	1	12-005H1	Liver	1	CRABP2	29.98005181	13.16052657	21.61868406	23.09955073	69.58083742
12-005H1_1	12-005	1	12-005H1	Liver	1	CREB1	56.80793532	24.93732657	40.96433235	43.77036412	69.58083742
12-005H1_1	12-005	1	12-005H1	Liver	1	CREB3L1	60.45707683	26.53921252	43.59573665	46.58201802	69.58083742
12-005H1_1	12-005	1	12-005H1	Liver	1	CREB3L3	21.10700076	9.265469127	15.22030662	16.26288834	69.58083742
12-005H1_1	12-005	1	12-005H1	Liver	1	CREB3L4	104.066051	45.68251045	75.04226788	80.18261745	69.58083742
12-005H1_1	12-005	1	12-005H1	Liver	1	CREB5	33.68062846	14.78499133	24.28717837	25.95083527	69.58083742
12-005H1_1	12-005	1	12-005H1	Liver	1	CREBBP	78.85812812	34.61683447	56.86477691	60.75997944	69.58083742
12-005H1_1	12-005	1	12-005H1	Liver	1	CRLF2	23.73004095	10.41692111	17.11178691	18.28393388	69.58083742
12-005H1_1	12-005	1	12-005H1	Liver	1	CRP	71.17915086	31.24594689	51.32744881	54.84334774	69.58083742
12-005H1_1	12-005	1	12-005H1	Liver	1	CRTAM	20.71753399	9.094502519	14.93946124	17.9417487	41.82634651
12-005H1_1	12-005	1	12-005H1	Liver	1	CSF1	33.56121617	14.73257218	24.20106989	25.85882842	69.58083742
12-005H1_1	12-005	1	12-005H1	Liver	1	CSF1R	24.15744018	10.60453916	17.41998547	18.61324385	69.58083742
12-005H1_1	12-005	1	12-005H1	Liver	1	CSF2	25	10.9744028	18.02755729	19.26243397	69.58083742
12-005H1_1	12-005	1	12-005H1	Liver	1	CSF2RB	25.09495008	11.01608361	18.09602602	19.33559276	69.58083742
12-005H1_1	12-005	1	12-005H1	Liver	1	CSF3	29.3428015	12.88078891	21.15916141	22.60855106	69.58083742
12-005H1_1	12-005	1	12-005H1	Liver	1	CSF3R	21.70313288	9.527156884	15.65017885	16.72220656	69.58083742
12-005H1_1	12-005	1	12-005H1	Liver	1	CSRNP1	39.75604361	17.45195344	28.66817415	30.6319266	69.58083742
12-005H1_1	12-005	1	12-005H1	Liver	1	CSRNP3	28.65592101	12.57926478	20.66385031	24.81653143	41.82634651
12-005H1_1	12-005	1	12-005H1	Liver	1	CSRP2	54.06896926	23.7349859	38.98925765	46.82467805	41.82634651
12-005H1_1	12-005	1	12-005H1	Liver	1	CST2	22.36067977	9.815804265	16.12433743	17.22884471	69.58083742
12-005H1_1	12-005	1	12-005H1	Liver	1	CST7	23	10.09645057	16.58535271	19.9184044	41.82634651
12-005H1_1	12-005	1	12-005H1	Liver	1	CT45A1	24	10.53542668	17.306455	18.49193661	69.58083742
12-005H1_1	12-005	1	12-005H1	Liver	1	CTAG1B	33.04542328	14.50615143	23.82913046	25.46141136	69.58083742
12-005H1_1	12-005	1	12-005H1	Liver	1	CTAGE1	19.7736876	8.680176498	14.25885144	15.23557407	69.58083742
12-005H1_1	12-005	1	12-005H1	Liver	1	CTCFL	25.67867775	11.27232612	18.51695338	19.78535339	69.58083742
12-005H1_1	12-005	1	12-005H1	Liver	1	CTHRC1	20.19464016	8.864964617	14.5624013	17.48891345	41.82634651
12-005H1_1	12-005	1	12-005H1	Liver	1	CTLA4	25.8363653	11.34154718	18.63066223	19.90685123	69.58083742
12-005H1_1	12-005	1	12-005H1	Liver	1	CTNNB1	186.0168549	81.6569557	134.1371804	143.3254954	69.58083742
12-005H1_1	12-005	1	12-005H1	Liver	1	CTSG	27.92848009	12.2599356	20.139291	21.51882014	69.58083742
12-005H1_1	12-005	1	12-005H1	Liver	1	CTSH	59.85868433	26.2765325	43.16423445	46.12095818	69.58083742
12-005H1_1	12-005	1	12-005H1	Liver	1	CTSL	59	25.8995906	42.54503521	45.45934417	69.58083742
12-005H1_1	12-005	1	12-005H1	Liver	1	CTSS	64.34327701	28.24516156	46.39808451	49.576325	69.58083742
12-005H1_1	12-005	1	12-005H1	Liver	1	CTSW	33.96635059	14.91041651	24.49321325	26.17098342	69.58083742
12-005H1_1	12-005	1	12-005H1	Liver	1	CUL1	123.6775065	54.2914709	89.18413334	95.29319208	69.58083742
12-005H1_1	12-005	1	12-005H1	Liver	1	CUX2	18.92794754	8.308916817	13.64898635	16.39193537	41.82634651
12-005H1_1	12-005	1	12-005H1	Liver	1	CX3CL1	24.13318163	10.59389024	17.40249258	18.59455271	69.58083742
12-005H1_1	12-005	1	12-005H1	Liver	1	CX3CR1	25.42670119	11.16171443	18.3352525	19.59120611	69.58083742
12-005H1_1	12-005	1	12-005H1	Liver	1	CXADR	160.8795313	70.62227112	116.0105987	123.957254	69.58083742
12-005H1_1	12-005	1	12-005H1	Liver	1	CXCL10	25.07796296	11.00862667	18.08377656	19.32250422	69.58083742
12-005H1_1	12-005	1	12-005H1	Liver	1	CXCL11	28.42206779	12.47660881	20.49521822	21.89912817	69.58083742
12-005H1_1	12-005	1	12-005H1	Liver	1	CXCL12	27.73137129	12.17340955	19.99715539	21.36694834	69.58083742
12-005H1_1	12-005	1	12-005H1	Liver	1	CXCL13	28.33279593	12.43742059	20.43084408	21.83034443	69.58083742
12-005H1_1	12-005	1	12-005H1	Liver	1	CXCL14	28.65181157	12.57746084	20.66088698	22.07614514	69.58083742
12-005H1_1	12-005	1	12-005H1	Liver	1	CXCL16	40.95948942	17.98023741	29.53598169	31.55917841	69.58083742
12-005H1_1	12-005	1	12-005H1	Liver	1	CXCL3	59.1950391	25.9852081	42.68567835	45.60962128	69.58083742
12-005H1_1	12-005	1	12-005H1	Liver	1	CXCL5	29	12.73030724	20.91196646	22.34442341	69.58083742
12-005H1_1	12-005	1	12-005H1	Liver	1	CXCL6	27.02192116	11.86197789	19.48556928	20.82031889	69.58083742
12-005H1_1	12-005	1	12-005H1	Liver	1	CXCL8	150.8473129	66.2183669	108.776343	116.2274562	69.58083742
12-005H1_1	12-005	1	12-005H1	Liver	1	CXCL9	24.94528363	10.95038362	17.98810119	19.22027515	69.58083742
12-005H1_1	12-005	1	12-005H1	Liver	1	CXCR1	24.34212964	10.68561342	17.55316547	18.75554659	69.58083742
12-005H1_1	12-005	1	12-005H1	Liver	1	CXCR2	34.53662215	15.16075211	24.90443738	26.61037615	69.58083742
12-005H1_1	12-005	1	12-005H1	Liver	1	CXCR3	28.95131707	12.7089366	20.87686109	22.30691334	69.58083742
12-005H1_1	12-005	1	12-005H1	Liver	1	CXCR4	149.6219921	65.68048035	107.8927614	115.2833498	69.58083742
12-005H1_1	12-005	1	12-005H1	Liver	1	CXCR5	21.91854637	9.621718262	15.80551402	16.88818209	69.58083742
12-005H1_1	12-005	1	12-005H1	Liver	1	CXCR6	24.31693087	10.67455177	17.53499458	18.73613101	69.58083742
12-005H1_1	12-005	1	12-005H1	Liver	1	CXorf36	25.52347002	11.20419363	18.40503272	19.66576624	69.58083742
12-005H1_1	12-005	1	12-005H1	Liver	1	CXXC4	23.97105411	10.52272013	17.28558205	18.46963388	69.58083742
12-005H1_1	12-005	1	12-005H1	Liver	1	CXXC5	49.85692431	21.88599878	35.95194238	38.4146285	69.58083742
12-005H1_1	12-005	1	12-005H1	Liver	1	CYB561	37.98683983	16.67531525	27.39239725	32.89727119	41.82634651
12-005H1_1	12-005	1	12-005H1	Liver	1	CYBB	33.06001523	14.51255694	23.83965275	25.47265442	69.58083742
12-005H1_1	12-005	1	12-005H1	Liver	1	CYFIP2	42.79087716	18.78417288	30.85659958	32.97025783	69.58083742
12-005H1_1	12-005	1	12-005H1	Liver	1	CYLD	32.86318532	14.42615331	23.69771825	25.32099749	69.58083742
12-005H1_1	12-005	1	12-005H1	Liver	1	CYP11A1	35.01321047	15.369963	25.24810631	26.97758619	69.58083742
12-005H1_1	12-005	1	12-005H1	Liver	1	CYP19A1	23.68909426	10.39894649	17.08226016	18.25238456	69.58083742
12-005H1_1	12-005	1	12-005H1	Liver	1	CYP1B1	330.1425477	144.9246919	238.0665477	285.909251	41.82634651
12-005H1_1	12-005	1	12-005H1	Liver	1	CYP27A1	15.64105484	6.866049437	11.27880049	13.5454285	41.82634651
12-005H1_1	12-005	1	12-005H1	Liver	1	DAB2	29.87176763	13.11299241	21.5406001	23.01611806	69.58083742
12-005H1_1	12-005	1	12-005H1	Liver	1	DACH2	18.59316778	8.161956498	13.4075759	14.32598667	69.58083742
12-005H1_1	12-005	1	12-005H1	Liver	1	DAXX	39.67395411	17.41591812	28.60897923	30.56867686	69.58083742
12-005H1_1	12-005	1	12-005H1	Liver	1	DBNDD1	23.70590117	10.40632432	17.09437966	20.52972722	41.82634651
12-005H1_1	12-005	1	12-005H1	Liver	1	DCLK1	6.833039647	2.999541176	4.927320549	5.264839001	69.58083742
12-005H1_1	12-005	1	12-005H1	Liver	1	DDB2	62.5972075	27.47867876	45.13898978	48.23098305	69.58083742
12-005H1_1	12-005	1	12-005H1	Liver	1	DDIT3	58.06772381	25.49034362	41.87276871	44.74102783	69.58083742
12-005H1_1	12-005	1	12-005H1	Liver	1	DDIT4	450.1929402	197.6239464	324.6351609	346.8724714	69.58083742
12-005H1_1	12-005	1	12-005H1	Liver	1	DDR1	112.9291813	49.57321294	81.43349147	97.79865662	41.82634651
12-005H1_1	12-005	1	12-005H1	Liver	1	DDX43	19.649448	8.625638282	14.16926198	15.13984779	69.58083742
12-005H1_1	12-005	1	12-005H1	Liver	1	DDX58	33.44818744	14.68295527	24.11956462	25.77174008	69.58083742
12-005H1_1	12-005	1	12-005H1	Liver	1	DEFB1	38.3817029	16.8486507	27.67713392	29.57300071	69.58083742
12-005H1_1	12-005	1	12-005H1	Liver	1	DEFB134	25.31861556	11.11426741	18.2573117	19.50792641	69.58083742
12-005H1_1	12-005	1	12-005H1	Liver	1	DEPTOR	80.67266762	35.41337396	58.1732455	62.15807733	69.58083742
12-005H1_1	12-005	1	12-005H1	Liver	1	DKK1	21.75127615	9.548290629	15.68489508	16.75930082	69.58083742
12-005H1_1	12-005	1	12-005H1	Liver	1	DKK2	24.34294762	10.68597249	17.55375531	18.75617684	69.58083742
12-005H1_1	12-005	1	12-005H1	Liver	1	DKK3	23.63341551	10.37450485	17.04211009	20.46695337	41.82634651
12-005H1_1	12-005	1	12-005H1	Liver	1	DKK4	17.49117408	7.67820759	12.61292572	13.47690343	69.58083742
12-005H1_1	12-005	1	12-005H1	Liver	1	DLGAP5	24.67831742	10.83319182	17.79559124	19.01457839	69.58083742
12-005H1_1	12-005	1	12-005H1	Liver	1	DLK1	25.81290032	11.33124662	18.61374158	19.88877152	69.58083742
12-005H1_1	12-005	1	12-005H1	Liver	1	DLL1	36.7545119	16.13435273	26.50376276	28.31925435	69.58083742
12-005H1_1	12-005	1	12-005H1	Liver	1	DLL3	24.67267852	10.83071648	17.79152502	19.01023363	69.58083742
12-005H1_1	12-005	1	12-005H1	Liver	1	DLL4	34.46600729	15.12975387	24.85351684	26.55596758	69.58083742
12-005H1_1	12-005	1	12-005H1	Liver	1	DLX1	30.46243452	13.37228106	21.96653134	23.47122534	69.58083742
12-005H1_1	12-005	1	12-005H1	Liver	1	DMBT1	22.42883535	9.845722933	16.17348457	17.2813584	69.58083742
12-005H1_1	12-005	1	12-005H1	Liver	1	DNAJC15	19.98377495	8.772399825	14.41034591	17.30630047	41.82634651
12-005H1_1	12-005	1	12-005H1	Liver	1	DNASE1L3	20.10221375	8.824391632	14.49575241	17.40887056	41.82634651
12-005H1_1	12-005	1	12-005H1	Liver	1	DNM1	25.82694732	11.33741291	18.6238709	19.8995947	69.58083742
12-005H1_1	12-005	1	12-005H1	Liver	1	DNMT1	55.42807704	24.33160174	39.96931338	42.70718696	69.58083742
12-005H1_1	12-005	1	12-005H1	Liver	1	DNMT3A	44.36941532	19.47711342	31.99488707	34.18651732	69.58083742
12-005H1_1	12-005	1	12-005H1	Liver	1	DOCK9	43.56350721	19.12333901	31.41374489	33.56556725	69.58083742
12-005H1_1	12-005	1	12-005H1	Liver	1	DOK7	23.36593743	10.25708836	16.84923103	20.23531264	41.82634651
12-005H1_1	12-005	1	12-005H1	Liver	1	DPEP1	25	10.9744028	18.02755729	21.65043956	41.82634651
12-005H1_1	12-005	1	12-005H1	Liver	1	DPP4	24.09933098	10.57903061	17.3780828	18.56847087	69.58083742
12-005H1_1	12-005	1	12-005H1	Liver	1	DRAM1	32.16648174	14.12031709	23.1953237	24.78418922	69.58083742
12-005H1_1	12-005	1	12-005H1	Liver	1	DSC3	18.91235579	8.302072408	13.6377431	14.57192018	69.58083742
12-005H1_1	12-005	1	12-005H1	Liver	1	DSG3	23.63714641	10.37614263	17.04480045	18.21235888	69.58083742
12-005H1_1	12-005	1	12-005H1	Liver	1	DSP	173.2372547	76.04701647	124.9217813	133.4788472	69.58083742
12-005H1_1	12-005	1	12-005H1	Liver	1	DST	21.23065571	9.319750694	15.30947449	16.35816415	69.58083742
12-005H1_1	12-005	1	12-005H1	Liver	1	DTHD1	18.73191385	8.222862708	13.507626	16.22216675	41.82634651
12-005H1_1	12-005	1	12-005H1	Liver	1	DTL	78.44785758	34.4367355	56.56892988	60.44386707	69.58083742
12-005H1_1	12-005	1	12-005H1	Liver	1	DTX1	20.754297	9.110640598	14.96597113	15.99113102	69.58083742
12-005H1_1	12-005	1	12-005H1	Liver	1	DTX3	34.93224357	15.33442046	25.18972089	26.91520141	69.58083742
12-005H1_1	12-005	1	12-005H1	Liver	1	DTX3L	244.30801	107.2453803	176.1710659	188.2386765	69.58083742
12-005H1_1	12-005	1	12-005H1	Liver	1	DTX4	25.72784405	11.29390895	18.55240731	19.82323589	69.58083742
12-005H1_1	12-005	1	12-005H1	Liver	1	DUOX1	22.97500383	10.08547785	16.56732791	17.70217977	69.58083742
12-005H1_1	12-005	1	12-005H1	Liver	1	DUSP1	164.9295409	72.40012858	118.9310699	127.0777756	69.58083742
12-005H1_1	12-005	1	12-005H1	Liver	1	DUSP10	49.21930812	21.6061005	35.49215588	37.92334691	69.58083742
12-005H1_1	12-005	1	12-005H1	Liver	1	DUSP2	29.09201064	12.77069772	20.97831555	22.41531736	69.58083742
12-005H1_1	12-005	1	12-005H1	Liver	1	DUSP4	25.09322487	11.01532629	18.09478196	19.33426349	69.58083742
12-005H1_1	12-005	1	12-005H1	Liver	1	DUSP5	48.86223019	21.44935182	35.23466617	37.64821931	69.58083742
12-005H1_1	12-005	1	12-005H1	Liver	1	DUSP6	28.78245735	12.63481122	20.75509596	22.17680737	69.58083742
12-005H1_1	12-005	1	12-005H1	Liver	1	DUSP8	40.48141824	17.77037558	29.19124347	31.19082584	69.58083742
12-005H1_1	12-005	1	12-005H1	Liver	1	E2F1	45.53285803	19.98783698	32.83384827	35.08294685	69.58083742
12-005H1_1	12-005	1	12-005H1	Liver	1	E2F2	29.15254799	12.79727217	21.02196917	22.46196123	69.58083742
12-005H1_1	12-005	1	12-005H1	Liver	1	E2F3	41.51493145	18.22406319	29.93651221	31.98714503	69.58083742
12-005H1_1	12-005	1	12-005H1	Liver	1	E2F4	40.98780306	17.99266642	29.55639872	31.580994	69.58083742
12-005H1_1	12-005	1	12-005H1	Liver	1	E2F5	27.35855778	12.00975332	19.72831871	21.07969651	69.58083742
12-005H1_1	12-005	1	12-005H1	Liver	1	E2F6	34.02718714	14.93712231	24.53708263	26.21785782	69.58083742
12-005H1_1	12-005	1	12-005H1	Liver	1	E2F7	32.17241933	14.12292354	23.19960531	24.78876412	69.58083742
12-005H1_1	12-005	1	12-005H1	Liver	1	E2F8	27.96909916	12.2777664	20.1685815	21.55011703	69.58083742
12-005H1_1	12-005	1	12-005H1	Liver	1	EBF1	26.69699567	11.71934336	19.25126476	23.12006765	41.82634651
12-005H1_1	12-005	1	12-005H1	Liver	1	EBI3	22.63889095	9.937932325	16.32495615	17.44320568	69.58083742
12-005H1_1	12-005	1	12-005H1	Liver	1	ECM2	27.43450918	12.04309417	19.78308745	21.13821687	69.58083742
12-005H1_1	12-005	1	12-005H1	Liver	1	ECSIT	86.94592926	38.16718596	62.69690884	66.99160885	69.58083742
12-005H1_1	12-005	1	12-005H1	Liver	1	EDN1	24.68558196	10.83638078	17.80082972	19.0201757	69.58083742
12-005H1_1	12-005	1	12-005H1	Liver	1	EFNA1	705.9691146	309.903577	509.0759464	543.9473382	69.58083742
12-005H1_1	12-005	1	12-005H1	Liver	1	EFNA2	18.9713231	8.32795765	13.68026456	14.61735434	69.58083742
12-005H1_1	12-005	1	12-005H1	Liver	1	EFNA3	66.00187821	28.97324787	47.59410563	50.85427284	69.58083742
12-005H1_1	12-005	1	12-005H1	Liver	1	EFNA5	28.79174489	12.63888822	20.76179322	22.18396339	69.58083742
12-005H1_1	12-005	1	12-005H1	Liver	1	EGF	54.56834548	23.95420013	39.34935898	42.04476607	69.58083742
12-005H1_1	12-005	1	12-005H1	Liver	1	EGFR	148.4516519	65.16672896	107.0488264	114.3816057	69.58083742
12-005H1_1	12-005	1	12-005H1	Liver	1	EGR1	34.26059449	15.03958256	24.7053932	26.39769756	69.58083742
12-005H1_1	12-005	1	12-005H1	Liver	1	EGR2	31.47544229	13.81696727	22.69701357	24.25174515	69.58083742
12-005H1_1	12-005	1	12-005H1	Liver	1	EGR3	16.78857357	7.369782749	12.10627888	12.93555159	69.58083742
12-005H1_1	12-005	1	12-005H1	Liver	1	EIF2AK2	122.6353866	53.83400516	88.4326583	94.49024145	69.58083742
12-005H1_1	12-005	1	12-005H1	Liver	1	EIF2B2	29.28591632	12.85581768	21.11814137	25.36211845	41.82634651
12-005H1_1	12-005	1	12-005H1	Liver	1	EIF4EBP1	158	69.35822566	113.9341621	121.7385827	69.58083742
12-005H1_1	12-005	1	12-005H1	Liver	1	EIF5AL1	19.6593947	8.630004645	14.17643457	15.14751169	69.58083742
12-005H1_1	12-005	1	12-005H1	Liver	1	EIPR1	25.33695045	11.12231599	18.27053303	21.94224457	41.82634651
12-005H1_1	12-005	1	12-005H1	Liver	1	ELANE	32	14.04723558	23.07527333	24.65591548	69.58083742
12-005H1_1	12-005	1	12-005H1	Liver	1	ELK1	42.51416555	18.66270309	30.65706221	32.75705227	69.58083742
12-005H1_1	12-005	1	12-005H1	Liver	1	ELMO1	19.51358509	8.565997712	14.07129093	15.03516578	69.58083742
12-005H1_1	12-005	1	12-005H1	Liver	1	ELOB	208.9629582	91.72974691	150.6836681	161.0054074	69.58083742
12-005H1_1	12-005	1	12-005H1	Liver	1	EME1	31.13377569	13.6669838	22.450637	23.98849194	69.58083742
12-005H1_1	12-005	1	12-005H1	Liver	1	ENC1	101.0047019	44.33865133	72.83472204	87.47184779	41.82634651
12-005H1_1	12-005	1	12-005H1	Liver	1	ENDOG	39	17.12006836	28.12298938	30.04939699	69.58083742
12-005H1_1	12-005	1	12-005H1	Liver	1	ENG	33.70137005	14.79409639	24.30213517	25.96681661	69.58083742
12-005H1_1	12-005	1	12-005H1	Liver	1	ENHO	25	10.9744028	18.02755729	21.65043956	41.82634651
12-005H1_1	12-005	1	12-005H1	Liver	1	ENO1	280.0710254	122.9444897	201.9598582	215.7939853	69.58083742
12-005H1_1	12-005	1	12-005H1	Liver	1	ENPP3	25.91436723	11.37578817	18.6869096	22.44229766	41.82634651
12-005H1_1	12-005	1	12-005H1	Liver	1	ENTPD1	28.65597739	12.57928953	20.66389097	22.07935489	69.58083742
12-005H1_1	12-005	1	12-005H1	Liver	1	ENTPD2	20.4450483	8.974887808	14.74297118	17.7057713	41.82634651
12-005H1_1	12-005	1	12-005H1	Liver	1	EOMES	37.24255179	16.34859058	26.85568944	28.69528779	69.58083742
12-005H1_1	12-005	1	12-005H1	Liver	1	EP300	110	48.2873723	79.32125209	84.75470947	69.58083742
12-005H1_1	12-005	1	12-005H1	Liver	1	EPCAM	309.8558055	136.0192967	223.4377315	238.7430798	69.58083742
12-005H1_1	12-005	1	12-005H1	Liver	1	EPHA2	24.83876267	10.90362346	17.91128868	19.13820103	69.58083742
12-005H1_1	12-005	1	12-005H1	Liver	1	EPHX2	24.26435216	10.65147097	17.49707995	21.0133556	41.82634651
12-005H1_1	12-005	1	12-005H1	Liver	1	EPM2AIP1	40.28736382	17.68519032	29.05131038	31.04130742	69.58083742
12-005H1_1	12-005	1	12-005H1	Liver	1	EPO	26.79715502	11.76331092	19.3234899	20.64713717	69.58083742
12-005H1_1	12-005	1	12-005H1	Liver	1	EPOR	29.56315916	12.97752066	21.31806182	22.77833605	69.58083742
12-005H1_1	12-005	1	12-005H1	Liver	1	EPPK1	35.37835604	15.53025318	25.51141362	27.25892989	69.58083742
12-005H1_1	12-005	1	12-005H1	Liver	1	ERBB2	50.61695472	22.21963397	36.50000205	39.00022992	69.58083742
12-005H1_1	12-005	1	12-005H1	Liver	1	ERCC2	26.23725493	11.51752815	18.91974466	20.21573562	69.58083742
12-005H1_1	12-005	1	12-005H1	Liver	1	ERCC6	43.62119471	19.14866245	31.45534347	33.61001531	69.58083742
12-005H1_1	12-005	1	12-005H1	Liver	1	EREG	21.27104644	9.337481261	15.33860034	18.42110021	41.82634651
12-005H1_1	12-005	1	12-005H1	Liver	1	ERG	25.51824576	11.2019003	18.4012655	19.66174096	69.58083742
12-005H1_1	12-005	1	12-005H1	Liver	1	ERO1A	226.4101905	99.38866511	163.2649073	174.4484538	69.58083742
12-005H1_1	12-005	1	12-005H1	Liver	1	ESR1	27.46735174	12.05751127	19.80677028	21.16352197	69.58083742
12-005H1_1	12-005	1	12-005H1	Liver	1	ESR2	27.38393578	12.02089365	19.74661885	21.09925019	69.58083742
12-005H1_1	12-005	1	12-005H1	Liver	1	ETS1	36.13370267	15.8618323	26.0560958	27.84092247	69.58083742
12-005H1_1	12-005	1	12-005H1	Liver	1	ETS2	140.8764459	61.84139445	101.586328	108.5449295	69.58083742
12-005H1_1	12-005	1	12-005H1	Liver	1	ETV1	26.05404276	11.43710239	18.78762995	20.07457114	69.58083742
12-005H1_1	12-005	1	12-005H1	Liver	1	ETV4	23.68038248	10.39512223	17.07597807	18.24567216	69.58083742
12-005H1_1	12-005	1	12-005H1	Liver	1	ETV5	27.3655015	12.01280145	19.73332585	21.08504663	69.58083742
12-005H1_1	12-005	1	12-005H1	Liver	1	ETV7	28.72462324	12.60942342	20.71339165	22.13224634	69.58083742
12-005H1_1	12-005	1	12-005H1	Liver	1	EWSR1	186.5141412	81.87525251	134.4957747	143.7086532	69.58083742
12-005H1_1	12-005	1	12-005H1	Liver	1	EXO1	35.75091442	15.69379741	25.78006632	27.54598514	69.58083742
12-005H1_1	12-005	1	12-005H1	Liver	1	EYA1	26.56185164	11.66001836	19.15381209	20.46583654	69.58083742
12-005H1_1	12-005	1	12-005H1	Liver	1	EZH2	187.2751011	82.20929573	135.0445046	144.2949708	69.58083742
12-005H1_1	12-005	1	12-005H1	Liver	1	F12	33.08301952	14.52265528	23.8562412	25.49037916	69.58083742
12-005H1_1	12-005	1	12-005H1	Liver	1	F13A1	26.62778875	11.68896317	19.20135949	20.5166409	69.58083742
12-005H1_1	12-005	1	12-005H1	Liver	1	F2RL1	41.5374927	18.23396704	29.95278118	32.00452842	69.58083742
12-005H1_1	12-005	1	12-005H1	Liver	1	FAAH2	47.48692642	20.84562632	34.24293147	41.12451321	41.82634651
12-005H1_1	12-005	1	12-005H1	Liver	1	FAAP24	34.71161418	15.23756943	25.03062453	26.74520705	69.58083742
12-005H1_1	12-005	1	12-005H1	Liver	1	FADD	23.53151488	10.32977291	16.96862931	18.13097006	69.58083742
12-005H1_1	12-005	1	12-005H1	Liver	1	FAM124B	27.780446	12.19495217	20.03254328	21.40476027	69.58083742
12-005H1_1	12-005	1	12-005H1	Liver	1	FAM13C	21.45854207	9.419787364	15.47380387	16.53374999	69.58083742
12-005H1_1	12-005	1	12-005H1	Liver	1	FAM177B	31.60744642	13.87491394	22.79220205	27.37260434	41.82634651
12-005H1_1	12-005	1	12-005H1	Liver	1	FAM20A	21.77121813	9.557044684	15.69927529	18.85425769	41.82634651
12-005H1_1	12-005	1	12-005H1	Liver	1	FAM30A	23.87884899	10.48224428	17.21909273	18.39859008	69.58083742
12-005H1_1	12-005	1	12-005H1	Liver	1	FAM83A	18.29154855	8.02955286	13.19007758	15.84080265	41.82634651
12-005H1_1	12-005	1	12-005H1	Liver	1	FANCA	39.42859961	17.30821335	28.43205354	30.37963186	69.58083742
12-005H1_1	12-005	1	12-005H1	Liver	1	FANCB	33.49414384	14.70312903	24.15270389	25.80714937	69.58083742
12-005H1_1	12-005	1	12-005H1	Liver	1	FANCC	51.12673075	22.44341347	36.86760271	39.39301101	69.58083742
12-005H1_1	12-005	1	12-005H1	Liver	1	FANCE	27.35091883	12.0064	19.72281025	21.07381072	69.58083742
12-005H1_1	12-005	1	12-005H1	Liver	1	FANCF	45.54671882	19.99392153	32.84384332	35.09362655	69.58083742
12-005H1_1	12-005	1	12-005H1	Liver	1	FANCG	34.10224459	14.97007074	24.59120673	26.27568939	69.58083742
12-005H1_1	12-005	1	12-005H1	Liver	1	FANCL	126.0181657	55.31896442	90.87198812	97.09666387	69.58083742
12-005H1_1	12-005	1	12-005H1	Liver	1	FANK1	27	11.85235502	19.46976188	23.38247473	41.82634651
12-005H1_1	12-005	1	12-005H1	Liver	1	FAP	30.94041685	13.58210389	22.3112055	23.83950947	69.58083742
12-005H1_1	12-005	1	12-005H1	Liver	1	FAS	26.75956524	11.7468099	19.29638382	20.61817434	69.58083742
12-005H1_1	12-005	1	12-005H1	Liver	1	FASLG	22.3555214	9.81353986	16.12061771	17.22487019	69.58083742
12-005H1_1	12-005	1	12-005H1	Liver	1	FASN	373.5865602	163.9955756	269.3941247	287.8474579	69.58083742
12-005H1_1	12-005	1	12-005H1	Liver	1	FBLN1	23.08612823	10.13425881	16.64745998	17.78780083	69.58083742
12-005H1_1	12-005	1	12-005H1	Liver	1	FBP1	57.95014089	25.43872753	41.7879794	44.6504305	69.58083742
12-005H1_1	12-005	1	12-005H1	Liver	1	FBXO5	43.52921732	19.10828657	31.38901837	37.69706755	41.82634651
12-005H1_1	12-005	1	12-005H1	Liver	1	FBXW7	30.86982421	13.5511154	22.26030098	23.78511802	69.58083742
12-005H1_1	12-005	1	12-005H1	Liver	1	FCAR	23.96885218	10.52175353	17.28399423	18.4679373	69.58083742
12-005H1_1	12-005	1	12-005H1	Liver	1	FCER1A	26.82788234	11.77679948	19.34564744	20.67081248	69.58083742
12-005H1_1	12-005	1	12-005H1	Liver	1	FCER1G	85.47814279	37.52286277	61.63848466	65.86068326	69.58083742
12-005H1_1	12-005	1	12-005H1	Liver	1	FCER2	23.21031652	10.1887745	16.73701243	17.88348757	69.58083742
12-005H1_1	12-005	1	12-005H1	Liver	1	FCGBP	26.46460261	11.61732835	19.08368559	22.91881117	41.82634651
12-005H1_1	12-005	1	12-005H1	Liver	1	FCGR1A	29.94880156	13.14680846	21.59614944	23.0754725	69.58083742
12-005H1_1	12-005	1	12-005H1	Liver	1	FCGR1CP	25.58364178	11.2306076	18.44842272	22.15588361	41.82634651
12-005H1_1	12-005	1	12-005H1	Liver	1	FCGR2A	44.28340708	19.43935786	31.93286633	34.1202482	69.58083742
12-005H1_1	12-005	1	12-005H1	Liver	1	FCGR2B	24.73900388	10.85983173	17.83935239	19.06133715	69.58083742
12-005H1_1	12-005	1	12-005H1	Liver	1	FCGR3A	36.87873892	16.18888542	26.59334315	28.41497093	69.58083742
12-005H1_1	12-005	1	12-005H1	Liver	1	FCGR3B	20.58211367	9.03505623	14.84180933	15.85846422	69.58083742
12-005H1_1	12-005	1	12-005H1	Liver	1	FCGRT	28.16825976	12.36519315	20.31219667	21.70356975	69.58083742
12-005H1_1	12-005	1	12-005H1	Liver	1	FCN1	21.87481848	9.602522763	15.77398174	16.85448986	69.58083742
12-005H1_1	12-005	1	12-005H1	Liver	1	FCRL1	24.59698347	10.79748817	17.73694115	21.30142016	41.82634651
12-005H1_1	12-005	1	12-005H1	Liver	1	FCRL2	23.26242671	10.21164963	16.77458921	17.92363834	69.58083742
12-005H1_1	12-005	1	12-005H1	Liver	1	FCRL6	25.48749506	11.18840148	18.3790911	22.07261885	41.82634651
12-005H1_1	12-005	1	12-005H1	Liver	1	FCRLA	22.42746204	9.845120084	16.17249427	19.42257646	41.82634651
12-005H1_1	12-005	1	12-005H1	Liver	1	FEN1	43.99850722	19.31429363	31.72742439	33.90073361	69.58083742
12-005H1_1	12-005	1	12-005H1	Liver	1	FEZ1	25.78938599	11.32092439	18.59678534	19.87065379	69.58083742
12-005H1_1	12-005	1	12-005H1	Liver	1	FFAR2	18.06915113	7.931925708	13.02970629	15.64820258	41.82634651
12-005H1_1	12-005	1	12-005H1	Liver	1	FGF1	22.79065083	10.00455128	16.43439054	17.56013627	69.58083742
12-005H1_1	12-005	1	12-005H1	Liver	1	FGF10	20.58618638	9.036844053	14.84474617	15.86160223	69.58083742
12-005H1_1	12-005	1	12-005H1	Liver	1	FGF11	24.1630387	10.60699678	17.42402258	18.6175575	69.58083742
12-005H1_1	12-005	1	12-005H1	Liver	1	FGF12	19.72393742	8.658337359	14.22297648	15.19724169	69.58083742
12-005H1_1	12-005	1	12-005H1	Liver	1	FGF13	76.25631502	33.47470067	54.98860352	58.75528932	69.58083742
12-005H1_1	12-005	1	12-005H1	Liver	1	FGF14	22.155321	9.725656668	15.97625275	17.07061631	69.58083742
12-005H1_1	12-005	1	12-005H1	Liver	1	FGF16	23.91092067	10.49632298	17.24221969	18.42330122	69.58083742
12-005H1_1	12-005	1	12-005H1	Liver	1	FGF17	20.70109335	9.087285469	14.92760586	15.95013775	69.58083742
12-005H1_1	12-005	1	12-005H1	Liver	1	FGF18	18.21288116	7.995019756	13.13335034	14.03297683	69.58083742
12-005H1_1	12-005	1	12-005H1	Liver	1	FGF19	20.68745246	9.081297445	14.91776938	15.93962748	69.58083742
12-005H1_1	12-005	1	12-005H1	Liver	1	FGF2	22.15259032	9.724457964	15.97428364	17.06851233	69.58083742
12-005H1_1	12-005	1	12-005H1	Liver	1	FGF20	24.78096478	10.87825157	17.8696105	19.09366791	69.58083742
12-005H1_1	12-005	1	12-005H1	Liver	1	FGF21	20.63065503	9.05636473	14.87681262	15.89586521	69.58083742
12-005H1_1	12-005	1	12-005H1	Liver	1	FGF22	21.9089023	9.617484746	15.79855966	16.88075136	69.58083742
12-005H1_1	12-005	1	12-005H1	Liver	1	FGF23	24.83085877	10.90015384	17.90558917	19.1321111	69.58083742
12-005H1_1	12-005	1	12-005H1	Liver	1	FGF3	22.34175855	9.807498301	16.11069329	17.21426596	69.58083742
12-005H1_1	12-005	1	12-005H1	Liver	1	FGF4	19.70860365	8.651606197	14.21191925	15.18542705	69.58083742
12-005H1_1	12-005	1	12-005H1	Liver	1	FGF5	19.15219542	8.407356276	13.81069201	14.75671598	69.58083742
12-005H1_1	12-005	1	12-005H1	Liver	1	FGF6	27.75021089	12.18167968	20.01074067	21.3814642	69.58083742
12-005H1_1	12-005	1	12-005H1	Liver	1	FGF7	25.89706709	11.36819382	18.67443443	19.95362179	69.58083742
12-005H1_1	12-005	1	12-005H1	Liver	1	FGF8	19.41648784	8.523374336	14.00127388	14.9603526	69.58083742
12-005H1_1	12-005	1	12-005H1	Liver	1	FGF9	29.88221397	13.1175781	21.54813298	23.02416694	69.58083742
12-005H1_1	12-005	1	12-005H1	Liver	1	FGFBP1	10.7784838	4.731496908	7.772389367	8.304793297	69.58083742
12-005H1_1	12-005	1	12-005H1	Liver	1	FGFBP2	22.88007542	10.04380654	16.49887482	19.8145476	41.82634651
12-005H1_1	12-005	1	12-005H1	Liver	1	FGFR1	29.12331056	12.78443763	21.00088599	22.43943387	69.58083742
12-005H1_1	12-005	1	12-005H1	Liver	1	FGFR2	29.08951479	12.7696021	20.97651578	22.41339432	69.58083742
12-005H1_1	12-005	1	12-005H1	Liver	1	FGFR3	22.51686545	9.884366047	16.23696328	17.34918536	69.58083742
12-005H1_1	12-005	1	12-005H1	Liver	1	FGFR4	24.32000053	10.67589927	17.53720812	18.73849618	69.58083742
12-005H1_1	12-005	1	12-005H1	Liver	1	FH	258.6666741	113.5484909	186.5251315	199.3019892	69.58083742
12-005H1_1	12-005	1	12-005H1	Liver	1	FHIT	20.99825044	9.217730332	15.14188651	18.18485408	41.82634651
12-005H1_1	12-005	1	12-005H1	Liver	1	FKBP5	434.6826345	190.8152928	313.4506439	334.9218218	69.58083742
12-005H1_1	12-005	1	12-005H1	Liver	1	FLG	14.60997043	6.413428012	10.53528316	11.25694363	69.58083742
12-005H1_1	12-005	1	12-005H1	Liver	1	FLNA	60.40034691	26.51430944	43.55482858	46.53830776	69.58083742
12-005H1_1	12-005	1	12-005H1	Liver	1	FLNB	109.8168759	48.2069852	79.1892009	84.61361285	69.58083742
12-005H1_1	12-005	1	12-005H1	Liver	1	FLNC	27.46729591	12.05748676	19.80673003	21.16347895	69.58083742
12-005H1_1	12-005	1	12-005H1	Liver	1	FLT1	108.6173141	47.68040624	78.32419415	83.68935367	69.58083742
12-005H1_1	12-005	1	12-005H1	Liver	1	FLT3	25.4508405	11.17231101	18.35265941	19.60980539	69.58083742
12-005H1_1	12-005	1	12-005H1	Liver	1	FLT3LG	31.36877428	13.77014257	22.62009502	24.16955773	69.58083742
12-005H1_1	12-005	1	12-005H1	Liver	1	FLT4	16.88137709	7.410521277	12.17319971	14.61956938	41.82634651
12-005H1_1	12-005	1	12-005H1	Liver	1	FN1	1921.922523	843.6780761	1385.902735	1480.836227	69.58083742
12-005H1_1	12-005	1	12-005H1	Liver	1	FOLH1	31.56051301	13.85431129	22.75835826	24.31729191	69.58083742
12-005H1_1	12-005	1	12-005H1	Liver	1	FOLR2	20.78460969	9.123947147	14.98782968	17.99983744	41.82634651
12-005H1_1	12-005	1	12-005H1	Liver	1	FOS	253.216074	111.1558076	182.5946913	195.1023162	69.58083742
12-005H1_1	12-005	1	12-005H1	Liver	1	FOSB	32.6797065	14.34561049	23.56541125	25.17962755	69.58083742
12-005H1_1	12-005	1	12-005H1	Liver	1	FOSL1	24.4936956	10.75214726	17.66246003	18.87232777	69.58083742
12-005H1_1	12-005	1	12-005H1	Liver	1	FOSL2	239.7580763	105.2480681	172.8900983	184.7329645	69.58083742
12-005H1_1	12-005	1	12-005H1	Liver	1	FOXA1	945.4048637	415.0101512	681.7336138	728.4319505	69.58083742
12-005H1_1	12-005	1	12-005H1	Liver	1	FOXC1	29.95188437	13.14816174	21.59837246	23.0778478	69.58083742
12-005H1_1	12-005	1	12-005H1	Liver	1	FOXJ1	20.92151882	9.184046983	15.08655517	16.11997499	69.58083742
12-005H1_1	12-005	1	12-005H1	Liver	1	FOXL2	25.18815747	11.05699943	18.16323808	19.40740881	69.58083742
12-005H1_1	12-005	1	12-005H1	Liver	1	FOXM1	74.28874912	32.61098624	53.56978724	57.23928499	69.58083742
12-005H1_1	12-005	1	12-005H1	Liver	1	FOXO4	32.68210221	14.34666215	23.5671388	25.18147344	69.58083742
12-005H1_1	12-005	1	12-005H1	Liver	1	FOXP2	24.66283718	10.82639637	17.78442841	19.00265091	69.58083742
12-005H1_1	12-005	1	12-005H1	Liver	1	FOXP3	21.25465222	9.330284588	15.32677842	16.3766534	69.58083742
12-005H1_1	12-005	1	12-005H1	Liver	1	FPR1	28.72451115	12.60937422	20.71331082	22.13215997	69.58083742
12-005H1_1	12-005	1	12-005H1	Liver	1	FPR2	11.30264373	4.9615906	8.150362299	8.708657145	69.58083742
12-005H1_1	12-005	1	12-005H1	Liver	1	FPR3	18.7777297	8.242974772	13.54066392	14.46819114	69.58083742
12-005H1_1	12-005	1	12-005H1	Liver	1	FST	22.41107628	9.837927126	16.16067846	17.26767508	69.58083742
12-005H1_1	12-005	1	12-005H1	Liver	1	FSTL3	38.57590043	16.93389878	27.8171702	29.72262939	69.58083742
12-005H1_1	12-005	1	12-005H1	Liver	1	FUBP1	193.1600337	84.79264054	139.288143	148.8292958	69.58083742
12-005H1_1	12-005	1	12-005H1	Liver	1	FUT4	28.59385851	12.55202083	20.6190969	22.03149246	69.58083742
12-005H1_1	12-005	1	12-005H1	Liver	1	FUT5	18.16590212	7.974397082	13.09947365	13.99677961	69.58083742
12-005H1_1	12-005	1	12-005H1	Liver	1	FUT7	16.91130009	7.423656758	12.19477725	13.03011205	69.58083742
12-005H1_1	12-005	1	12-005H1	Liver	1	FUT8	35.19300107	15.44888677	25.37775372	27.11611437	69.58083742
12-005H1_1	12-005	1	12-005H1	Liver	1	FYN	28.129855	12.34833438	20.28450291	21.67397898	69.58083742
12-005H1_1	12-005	1	12-005H1	Liver	1	FZD1	38.83751694	17.04874218	28.00582247	29.92420422	69.58083742
12-005H1_1	12-005	1	12-005H1	Liver	1	FZD10	24.96873827	10.96067964	18.00501439	19.23834689	69.58083742
12-005H1_1	12-005	1	12-005H1	Liver	1	FZD2	20.723813	9.097258854	14.94398905	15.96764318	69.58083742
12-005H1_1	12-005	1	12-005H1	Liver	1	FZD3	35.62954722	15.6405201	25.69254815	27.45247203	69.58083742
12-005H1_1	12-005	1	12-005H1	Liver	1	FZD4	35.42938186	15.55265229	25.54820846	27.29824515	69.58083742
12-005H1_1	12-005	1	12-005H1	Liver	1	FZD5	38.76225373	17.01570343	27.95154999	29.86621412	69.58083742
12-005H1_1	12-005	1	12-005H1	Liver	1	FZD6	34.40268443	15.10195665	24.80785458	26.50717749	69.58083742
12-005H1_1	12-005	1	12-005H1	Liver	1	FZD7	24.9090918	10.93449627	17.96200318	19.19238944	69.58083742
12-005H1_1	12-005	1	12-005H1	Liver	1	FZD8	24.97686173	10.96424565	18.01087223	19.24460599	69.58083742
12-005H1_1	12-005	1	12-005H1	Liver	1	FZD9	25.38017904	11.14129231	18.30170527	19.55536091	69.58083742
12-005H1_1	12-005	1	12-005H1	Liver	1	G6PD	39.35218737	17.2746702	28.37695249	30.32075643	69.58083742
12-005H1_1	12-005	1	12-005H1	Liver	1	GABPA	61.47555304	26.98629924	44.33016218	47.36675125	69.58083742
12-005H1_1	12-005	1	12-005H1	Liver	1	GADD45A	462.3228107	202.9486698	333.3820383	356.2185046	69.58083742
12-005H1_1	12-005	1	12-005H1	Liver	1	GADD45B	78.39200835	34.41221902	56.52865687	60.40083539	69.58083742
12-005H1_1	12-005	1	12-005H1	Liver	1	GADD45G	173.410036	76.12286334	125.0463743	133.6119747	69.58083742
12-005H1_1	12-005	1	12-005H1	Liver	1	GAGE1	19.26912367	8.458684986	13.89500924	14.84680889	69.58083742
12-005H1_1	12-005	1	12-005H1	Liver	1	GAS1	21.7383985	9.542637648	15.67560897	16.74937863	69.58083742
12-005H1_1	12-005	1	12-005H1	Liver	1	GATA3	19.59429593	8.601427843	14.1294917	15.09735327	69.58083742
12-005H1_1	12-005	1	12-005H1	Liver	1	GBP1	30.17103184	13.24436225	21.7564002	23.24670034	69.58083742
12-005H1_1	12-005	1	12-005H1	Liver	1	GBP2	75.79676777	33.2729704	54.65722294	58.40120937	69.58083742
12-005H1_1	12-005	1	12-005H1	Liver	1	GBP4	32.12179742	14.10070174	23.16310174	24.74976008	69.58083742
12-005H1_1	12-005	1	12-005H1	Liver	1	GDAP1	48.11450113	21.12111663	34.69547703	41.66800395	41.82634651
12-005H1_1	12-005	1	12-005H1	Liver	1	GDF15	262.5871284	115.2694766	189.3521801	202.3226889	69.58083742
12-005H1_1	12-005	1	12-005H1	Liver	1	GDF6	28.68930683	12.59392036	20.6879249	22.10503514	69.58083742
12-005H1_1	12-005	1	12-005H1	Liver	1	GDI2	728.4393211	319.7674609	525.2792638	630.8412598	41.82634651
12-005H1_1	12-005	1	12-005H1	Liver	1	GEM	74.54423028	32.72313637	53.75401529	57.43613255	69.58083742
12-005H1_1	12-005	1	12-005H1	Liver	1	GHR	37.8052386	16.59559665	27.2614442	29.12883649	69.58083742
12-005H1_1	12-005	1	12-005H1	Liver	1	GIMAP6	25.70116852	11.28219903	18.53317152	19.80268246	69.58083742
12-005H1_1	12-005	1	12-005H1	Liver	1	GIMAP7	17.06684454	7.491937056	12.30694071	14.78018745	41.82634651
12-005H1_1	12-005	1	12-005H1	Liver	1	GLI3	24.96627057	10.95959638	18.00323493	19.23644554	69.58083742
12-005H1_1	12-005	1	12-005H1	Liver	1	GLS	45.75857006	20.08691917	32.99660974	35.25685738	69.58083742
12-005H1_1	12-005	1	12-005H1	Liver	1	GLUD1	51.97295608	22.81488618	37.47781774	40.04502539	69.58083742
12-005H1_1	12-005	1	12-005H1	Liver	1	GLUL	151.9885438	66.71934001	109.5992873	117.1067716	69.58083742
12-005H1_1	12-005	1	12-005H1	Liver	1	GMIP	24.21050421	10.627833	17.45825007	18.65412955	69.58083742
12-005H1_1	12-005	1	12-005H1	Liver	1	GNA11	52.53484818	23.06154339	37.88299942	40.47796177	69.58083742
12-005H1_1	12-005	1	12-005H1	Liver	1	GNAQ	83.99787574	36.87306089	60.57106069	64.7201414	69.58083742
12-005H1_1	12-005	1	12-005H1	Liver	1	GNAS	922.7816407	405.0790967	665.4199559	711.0008169	69.58083742
12-005H1_1	12-005	1	12-005H1	Liver	1	GNG12	143.0600956	62.7999645	103.1609628	110.2274258	69.58083742
12-005H1_1	12-005	1	12-005H1	Liver	1	GNG4	25.4107501	11.15471228	18.32375013	19.57891584	69.58083742
12-005H1_1	12-005	1	12-005H1	Liver	1	GNG7	24.15676607	10.60424324	17.41949937	18.61272445	69.58083742
12-005H1_1	12-005	1	12-005H1	Liver	1	GNGT1	29.49576241	12.9479351	21.26946187	22.72640703	69.58083742
12-005H1_1	12-005	1	12-005H1	Liver	1	GNLY	20.2323568	8.881521322	14.58959886	15.58897748	69.58083742
12-005H1_1	12-005	1	12-005H1	Liver	1	GOT1	57.52162368	25.25061871	41.47897466	44.32025912	69.58083742
12-005H1_1	12-005	1	12-005H1	Liver	1	GOT2	71.08424899	31.20428723	51.25901485	54.7702261	69.58083742
12-005H1_1	12-005	1	12-005H1	Liver	1	GPA33	17.63230984	7.740162816	12.71469903	15.26989034	41.82634651
12-005H1_1	12-005	1	12-005H1	Liver	1	GPBAR1	25.69046516	11.27750051	18.5254533	22.24839453	41.82634651
12-005H1_1	12-005	1	12-005H1	Liver	1	GPC4	35.02947129	15.37710111	25.25983203	26.99011511	69.58083742
12-005H1_1	12-005	1	12-005H1	Liver	1	GPI	701.8130208	308.0791511	506.0789776	540.7450789	69.58083742
12-005H1_1	12-005	1	12-005H1	Liver	1	GPM6B	24.99848942	10.97373969	18.02646801	21.64913137	41.82634651
12-005H1_1	12-005	1	12-005H1	Liver	1	GPNMB	56.98859436	25.01663157	41.09460599	49.35312471	41.82634651
12-005H1_1	12-005	1	12-005H1	Liver	1	GPR160	56.88036603	24.96912192	41.01656229	43.82617179	69.58083742
12-005H1_1	12-005	1	12-005H1	Liver	1	GPR171	17.00728055	7.465789889	12.26398898	14.72860399	41.82634651
12-005H1_1	12-005	1	12-005H1	Liver	1	GPR20	22.95517419	10.07677311	16.55302872	19.87958446	41.82634651
12-005H1_1	12-005	1	12-005H1	Liver	1	GPRC5B	16.62517462	7.298054511	11.98845152	14.39769353	41.82634651
12-005H1_1	12-005	1	12-005H1	Liver	1	GPS1	121.9435209	53.53029265	87.93375236	93.95716075	69.58083742
12-005H1_1	12-005	1	12-005H1	Liver	1	GPSM3	34.54147614	15.16288289	24.9079376	26.61411613	69.58083742
12-005H1_1	12-005	1	12-005H1	Liver	1	GRAMD4	121.6023147	53.38051128	87.68770778	93.69426227	69.58083742
12-005H1_1	12-005	1	12-005H1	Liver	1	GRB2	46.59337039	20.45337657	33.59858617	35.90006882	69.58083742
12-005H1_1	12-005	1	12-005H1	Liver	1	GRB7	38.67816751	16.97879158	27.89091523	29.80142591	69.58083742
12-005H1_1	12-005	1	12-005H1	Liver	1	GRIA3	26.40416311	11.59079686	19.04010253	20.34433794	69.58083742
12-005H1_1	12-005	1	12-005H1	Liver	1	GRIN1	20.1737033	8.855773837	14.54730368	15.54378511	69.58083742
12-005H1_1	12-005	1	12-005H1	Liver	1	GRIN2A	24.00866798	10.53923172	17.3127055	18.49861526	69.58083742
12-005H1_1	12-005	1	12-005H1	Liver	1	GRIN2B	20.48201092	8.991113517	14.76962502	15.78133532	69.58083742
12-005H1_1	12-005	1	12-005H1	Liver	1	GRIN3A	42.47765551	18.64667606	30.63073474	32.72892138	69.58083742
12-005H1_1	12-005	1	12-005H1	Liver	1	GSK3B	59.70491507	26.20903147	43.05335108	46.00247937	69.58083742
12-005H1_1	12-005	1	12-005H1	Liver	1	GSN	31.90906709	14.0073182	23.00970141	24.58585192	69.58083742
12-005H1_1	12-005	1	12-005H1	Liver	1	GTF2H3	55.41384689	24.32535505	39.95905198	42.69622267	69.58083742
12-005H1_1	12-005	1	12-005H1	Liver	1	GTF3C1	37.07628361	16.27560282	26.73579308	28.5671786	69.58083742
12-005H1_1	12-005	1	12-005H1	Liver	1	GUSB	101.7764488	44.67742975	73.39123044	78.41848496	69.58083742
12-005H1_1	12-005	1	12-005H1	Liver	1	GZMA	25.77482007	11.3145303	18.58628182	19.85943079	69.58083742
12-005H1_1	12-005	1	12-005H1	Liver	1	GZMB	22.18642718	9.73931154	15.99868349	17.09458355	69.58083742
12-005H1_1	12-005	1	12-005H1	Liver	1	GZMH	27.27922404	11.9749277	19.67111097	21.01857007	69.58083742
12-005H1_1	12-005	1	12-005H1	Liver	1	GZMK	20.05134661	8.80206217	14.45907199	15.4495096	69.58083742
12-005H1_1	12-005	1	12-005H1	Liver	1	GZMM	26	11.41337891	18.74865958	20.03293133	69.58083742
12-005H1_1	12-005	1	12-005H1	Liver	1	H2AFX	37.65744566	16.53071907	27.15487036	29.01496242	69.58083742
12-005H1_1	12-005	1	12-005H1	Liver	1	H3F3A	2369.641718	1040.216108	1708.754074	1825.802685	69.58083742
12-005H1_1	12-005	1	12-005H1	Liver	1	H3F3C	200	87.79522236	144.2204583	154.0994718	69.58083742
12-005H1_1	12-005	1	12-005H1	Liver	1	HAMP	15	6.584641677	10.81653438	11.55746038	69.58083742
12-005H1_1	12-005	1	12-005H1	Liver	1	HAS1	25.85866049	11.35133424	18.64673934	22.39405464	41.82634651
12-005H1_1	12-005	1	12-005H1	Liver	1	HAVCR1	26.20741394	11.50442867	18.89822625	22.69608126	41.82634651
12-005H1_1	12-005	1	12-005H1	Liver	1	HAVCR2	25.47252155	11.18182847	18.36829366	19.62651058	69.58083742
12-005H1_1	12-005	1	12-005H1	Liver	1	HCK	23.99602633	10.53368234	17.30358958	18.48887491	69.58083742
12-005H1_1	12-005	1	12-005H1	Liver	1	HCLS1	23.87447506	10.48032423	17.21593868	18.39521997	69.58083742
12-005H1_1	12-005	1	12-005H1	Liver	1	HDAC1	73.08543941	32.08276202	52.70207785	56.31213803	69.58083742
12-005H1_1	12-005	1	12-005H1	Liver	1	HDAC10	53.82953479	23.62987988	38.8166009	41.47551438	69.58083742
12-005H1_1	12-005	1	12-005H1	Liver	1	HDAC11	30.2553364	13.28136993	21.81719241	23.31165679	69.58083742
12-005H1_1	12-005	1	12-005H1	Liver	1	HDAC2	239.237591	105.0195875	172.5147751	184.331932	69.58083742
12-005H1_1	12-005	1	12-005H1	Liver	1	HDAC4	22.82964969	10.02167085	16.46251271	17.59018479	69.58083742
12-005H1_1	12-005	1	12-005H1	Liver	1	HDAC5	33.21849721	14.58212674	23.95393446	25.59476436	69.58083742
12-005H1_1	12-005	1	12-005H1	Liver	1	HDAC6	33.95781993	14.90667176	24.48706177	26.16441056	69.58083742
12-005H1_1	12-005	1	12-005H1	Liver	1	HDC	18.48634634	8.115064436	13.33054671	14.24368103	69.58083742
12-005H1_1	12-005	1	12-005H1	Liver	1	HELLS	62.91255456	27.61710858	45.36638727	48.47395712	69.58083742
12-005H1_1	12-005	1	12-005H1	Liver	1	HERC6	25.64351983	11.25689263	18.49160092	19.7582643	69.58083742
12-005H1_1	12-005	1	12-005H1	Liver	1	HES1	102.1364185	44.83544788	73.65080547	78.69584072	69.58083742
12-005H1_1	12-005	1	12-005H1	Liver	1	HES5	12.27781811	5.389668854	8.853562775	9.460026424	69.58083742
12-005H1_1	12-005	1	12-005H1	Liver	1	HEY1	26.68631377	11.71465426	19.24356201	20.56173427	69.58083742
12-005H1_1	12-005	1	12-005H1	Liver	1	HGF	21.32000945	9.35897485	15.37390767	16.42701097	69.58083742
12-005H1_1	12-005	1	12-005H1	Liver	1	HHEX	28.17313247	12.36733215	20.31571039	21.70732416	69.58083742
12-005H1_1	12-005	1	12-005H1	Liver	1	HHIP	22.99623927	10.0947997	16.58264084	17.71854162	69.58083742
12-005H1_1	12-005	1	12-005H1	Liver	1	HIF1A	514.9159857	226.0358173	371.3070973	396.741407	69.58083742
12-005H1_1	12-005	1	12-005H1	Liver	1	HIST1H3B	109	47.84839619	78.6001498	83.98421211	69.58083742
12-005H1_1	12-005	1	12-005H1	Liver	1	HIST1H3G	20	8.779522236	14.42204583	15.40994718	69.58083742
12-005H1_1	12-005	1	12-005H1	Liver	1	HIST1H3H	372	163.2991136	268.2500525	286.6250175	69.58083742
12-005H1_1	12-005	1	12-005H1	Liver	1	HK1	56.32366765	24.72474463	40.61512582	43.39723717	69.58083742
12-005H1_1	12-005	1	12-005H1	Liver	1	HK2	106.139965	46.59290915	76.53777202	81.78056271	69.58083742
12-005H1_1	12-005	1	12-005H1	Liver	1	HLA-A	65	28.53344727	46.87164896	50.08232832	69.58083742
12-005H1_1	12-005	1	12-005H1	Liver	1	HLA-B	120	52.67713342	86.532275	92.45968306	69.58083742
12-005H1_1	12-005	1	12-005H1	Liver	1	HLA-C	84	36.87399339	60.5725925	64.72177814	69.58083742
12-005H1_1	12-005	1	12-005H1	Liver	1	HLA-DMA	48.74759657	21.3990304	35.1520036	37.55989441	69.58083742
12-005H1_1	12-005	1	12-005H1	Liver	1	HLA-DMB	30.50341847	13.39027204	21.99608497	23.50280337	69.58083742
12-005H1_1	12-005	1	12-005H1	Liver	1	HLA-DOA	26.89609759	11.80674434	19.39483761	20.72337216	69.58083742
12-005H1_1	12-005	1	12-005H1	Liver	1	HLA-DOB	24.09279078	10.57615962	17.37336664	18.56343166	69.58083742
12-005H1_1	12-005	1	12-005H1	Liver	1	HLA-DPA1	53.96053381	23.68738532	38.91106459	41.57644878	69.58083742
12-005H1_1	12-005	1	12-005H1	Liver	1	HLA-DPB1	22.77566449	9.997972644	16.42358386	17.54858934	69.58083742
12-005H1_1	12-005	1	12-005H1	Liver	1	HLA-DQA1/2	50.13141284	22.00649269	36.14987669	38.62612119	69.58083742
12-005H1_1	12-005	1	12-005H1	Liver	1	HLA-DQB1	42.82495997	18.79913441	30.88117677	32.99651855	69.58083742
12-005H1_1	12-005	1	12-005H1	Liver	1	HLA-DQB2	33.75237522	14.81648644	24.33891512	29.23015039	41.82634651
12-005H1_1	12-005	1	12-005H1	Liver	1	HLA-DRA	141.5008198	62.11547968	102.0365654	109.0260079	69.58083742
12-005H1_1	12-005	1	12-005H1	Liver	1	HLA-DRB	120.1866739	52.75907881	86.66688601	92.60351483	69.58083742
12-005H1_1	12-005	1	12-005H1	Liver	1	HLA-DRB3	35.4682957	15.56973454	25.57626931	27.32822816	69.58083742
12-005H1_1	12-005	1	12-005H1	Liver	1	HLA-DRB4	51	22.3877817	36.77621688	39.2953653	69.58083742
12-005H1_1	12-005	1	12-005H1	Liver	1	HLA-DRB5	45.0555213	19.77829756	32.48963967	34.71516017	69.58083742
12-005H1_1	12-005	1	12-005H1	Liver	1	HLA-E	148.567364	65.21752378	107.1322666	114.4707616	69.58083742
12-005H1_1	12-005	1	12-005H1	Liver	1	HLA-F	54.78483428	24.04923354	39.50546955	42.21157011	69.58083742
12-005H1_1	12-005	1	12-005H1	Liver	1	HLA-G	29.98649088	13.16335317	21.62332729	23.10451202	69.58083742
12-005H1_1	12-005	1	12-005H1	Liver	1	HLF	18.90239941	8.297701797	13.63056353	16.36981024	41.82634651
12-005H1_1	12-005	1	12-005H1	Liver	1	HMGA1	88.34348366	38.78067896	63.70468853	68.06842083	69.58083742
12-005H1_1	12-005	1	12-005H1	Liver	1	HMGA2	22.21187997	9.750484706	16.01703755	17.11419485	69.58083742
12-005H1_1	12-005	1	12-005H1	Liver	1	HMGN5	25.89761023	11.36843224	18.67482609	19.95404028	69.58083742
12-005H1_1	12-005	1	12-005H1	Liver	1	HNF1A	25.13293592	11.03275849	18.12341769	19.36486074	69.58083742
12-005H1_1	12-005	1	12-005H1	Liver	1	HOXA10	29.17185506	12.80574751	21.03589154	22.47683728	69.58083742
12-005H1_1	12-005	1	12-005H1	Liver	1	HOXA11	27.78501065	12.19695594	20.03583485	21.40827732	69.58083742
12-005H1_1	12-005	1	12-005H1	Liver	1	HOXA9	29	12.73030724	20.91196646	22.34442341	69.58083742
12-005H1_1	12-005	1	12-005H1	Liver	1	HOXB13	88.37581714	38.79487259	63.72800427	68.09333369	69.58083742
12-005H1_1	12-005	1	12-005H1	Liver	1	HOXC6	34.21091498	15.01777444	24.66956919	26.35941963	69.58083742
12-005H1_1	12-005	1	12-005H1	Liver	1	HPGD	67.43302468	29.60148698	48.62610863	51.95696741	69.58083742
12-005H1_1	12-005	1	12-005H1	Liver	1	HPGDS	16.40451096	7.201188439	11.82933045	14.20659493	41.82634651
12-005H1_1	12-005	1	12-005H1	Liver	1	HPRT1	207.3343678	91.0148346	149.5092877	159.7505828	69.58083742
12-005H1_1	12-005	1	12-005H1	Liver	1	HPSE	25.11854279	11.02644025	18.11303877	21.7530997	41.82634651
12-005H1_1	12-005	1	12-005H1	Liver	1	HRAS	57	25.02163837	41.10283063	43.91834945	69.58083742
12-005H1_1	12-005	1	12-005H1	Liver	1	HSD11B1	26.83116761	11.77824163	19.34801645	20.67334378	69.58083742
12-005H1_1	12-005	1	12-005H1	Liver	1	HSP90B1	598	262.5077149	431.2191704	460.7574206	69.58083742
12-005H1_1	12-005	1	12-005H1	Liver	1	HSPA1A	1046.724892	459.4872233	754.7957186	806.4987649	69.58083742
12-005H1_1	12-005	1	12-005H1	Liver	1	HSPA2	73.39517385	32.21872804	52.92542806	56.5507876	69.58083742
12-005H1_1	12-005	1	12-005H1	Liver	1	HSPA6	69.79751006	30.63943958	50.33114446	53.77879715	69.58083742
12-005H1_1	12-005	1	12-005H1	Liver	1	HSPB1	244.930025	107.51843	176.6196023	188.7179374	69.58083742
12-005H1_1	12-005	1	12-005H1	Liver	1	HTR7	20	8.779522236	14.42204583	17.32035165	41.82634651
12-005H1_1	12-005	1	12-005H1	Liver	1	HTRA1	18.73348403	8.223551981	13.50875827	16.22352655	41.82634651
12-005H1_1	12-005	1	12-005H1	Liver	1	HUNK	18.70958935	8.213062785	13.49152775	14.41568918	69.58083742
12-005H1_1	12-005	1	12-005H1	Liver	1	IBSP	26.29703026	11.5437681	18.96284879	20.26179236	69.58083742
12-005H1_1	12-005	1	12-005H1	Liver	1	ICAM1	100.0839528	43.93446447	72.17076775	77.11442132	69.58083742
12-005H1_1	12-005	1	12-005H1	Liver	1	ICAM2	22.05726098	9.682610664	15.90554144	16.99506133	69.58083742
12-005H1_1	12-005	1	12-005H1	Liver	1	ICAM3	31.67213342	13.90330998	22.83884799	24.40329515	69.58083742
12-005H1_1	12-005	1	12-005H1	Liver	1	ICAM4	25.5567821	11.21881684	18.42905414	19.69143311	69.58083742
12-005H1_1	12-005	1	12-005H1	Liver	1	ICAM5	24.93422704	10.94553004	17.98012826	19.21175608	69.58083742
12-005H1_1	12-005	1	12-005H1	Liver	1	ICOS	23.0974732	10.13923898	16.65564085	17.79654209	69.58083742
12-005H1_1	12-005	1	12-005H1	Liver	1	ICOSLG	37.16452175	16.31433725	26.7994218	28.63516585	69.58083742
12-005H1_1	12-005	1	12-005H1	Liver	1	ID1	702	308.1612305	506.2138088	540.8891459	69.58083742
12-005H1_1	12-005	1	12-005H1	Liver	1	ID2	43.6260095	19.15077602	31.45881543	33.6137251	69.58083742
12-005H1_1	12-005	1	12-005H1	Liver	1	ID4	29.49576241	12.9479351	21.26946187	22.72640703	69.58083742
12-005H1_1	12-005	1	12-005H1	Liver	1	IDH1	49.37763606	21.67560269	35.60632652	38.04533817	69.58083742
12-005H1_1	12-005	1	12-005H1	Liver	1	IDH2	442.9340358	194.4374608	319.4007483	341.2795047	69.58083742
12-005H1_1	12-005	1	12-005H1	Liver	1	IDO1	101.2504034	44.44650841	73.01189794	78.01316841	69.58083742
12-005H1_1	12-005	1	12-005H1	Liver	1	IER3	44.135269	19.37432878	31.82604362	34.0061082	69.58083742
12-005H1_1	12-005	1	12-005H1	Liver	1	IFI16	17	7.462593901	12.25873896	13.0984551	69.58083742
12-005H1_1	12-005	1	12-005H1	Liver	1	IFI27	27.74541835	12.17957587	20.00728475	21.37777156	69.58083742
12-005H1_1	12-005	1	12-005H1	Liver	1	IFI35	26.42386797	11.59944682	19.05431175	20.35952048	69.58083742
12-005H1_1	12-005	1	12-005H1	Liver	1	IFI44L	22.97061105	10.08354953	16.56416027	17.69879515	69.58083742
12-005H1_1	12-005	1	12-005H1	Liver	1	IFI6	23.40997494	10.27641978	16.88098658	18.03732386	69.58083742
12-005H1_1	12-005	1	12-005H1	Liver	1	IFIH1	41.87448706	18.38189951	30.19578858	32.26418168	69.58083742
12-005H1_1	12-005	1	12-005H1	Liver	1	IFIT1	28.42862386	12.47948677	20.49994582	21.9041796	69.58083742
12-005H1_1	12-005	1	12-005H1	Liver	1	IFIT2	27.71841699	12.16772292	19.98781402	21.35696708	69.58083742
12-005H1_1	12-005	1	12-005H1	Liver	1	IFIT3	28.45421497	12.49072065	20.51839962	21.92389748	69.58083742
12-005H1_1	12-005	1	12-005H1	Liver	1	IFITM1	61.57559396	27.03021482	44.40230192	47.44383251	69.58083742
12-005H1_1	12-005	1	12-005H1	Liver	1	IFITM2	107.2833205	47.09481491	77.3622483	82.66151512	69.58083742
12-005H1_1	12-005	1	12-005H1	Liver	1	IFNA1	38	16.68109225	27.40188708	29.27889964	69.58083742
12-005H1_1	12-005	1	12-005H1	Liver	1	IFNA17	23.54345363	10.33501373	16.97723837	18.14016884	69.58083742
12-005H1_1	12-005	1	12-005H1	Liver	1	IFNA2	17	7.462593901	12.25873896	13.0984551	69.58083742
12-005H1_1	12-005	1	12-005H1	Liver	1	IFNA7	29	12.73030724	20.91196646	22.34442341	69.58083742
12-005H1_1	12-005	1	12-005H1	Liver	1	IFNA8	17	7.462593901	12.25873896	13.0984551	69.58083742
12-005H1_1	12-005	1	12-005H1	Liver	1	IFNAR1	80.70701685	35.42845245	58.19801481	62.18454332	69.58083742
12-005H1_1	12-005	1	12-005H1	Liver	1	IFNAR2	44.75774323	19.6475801	32.27491121	34.48572294	69.58083742
12-005H1_1	12-005	1	12-005H1	Liver	1	IFNB1	15.65359791	6.871555546	11.28784533	12.06105585	69.58083742
12-005H1_1	12-005	1	12-005H1	Liver	1	IFNG	26.94226361	11.82701012	19.42812803	20.75894295	69.58083742
12-005H1_1	12-005	1	12-005H1	Liver	1	IFNGR1	118.007068	51.80228386	85.09516715	90.92413419	69.58083742
12-005H1_1	12-005	1	12-005H1	Liver	1	IFNGR2	77.97155878	34.2276517	56.22546972	60.0768801	69.58083742
12-005H1_1	12-005	1	12-005H1	Liver	1	IFNL1	21.00558572	9.220950346	15.147176	16.18474832	69.58083742
12-005H1_1	12-005	1	12-005H1	Liver	1	IFNL2	34.87119155	15.30762008	25.14569614	26.86816099	69.58083742
12-005H1_1	12-005	1	12-005H1	Liver	1	IGF1	22.03305344	9.67198413	15.88808533	16.97640948	69.58083742
12-005H1_1	12-005	1	12-005H1	Liver	1	IGF1R	37.52144941	16.47101997	27.05680316	28.91017767	69.58083742
12-005H1_1	12-005	1	12-005H1	Liver	1	IGF2R	44.38468889	19.48381815	32.00590088	34.19828556	69.58083742
12-005H1_1	12-005	1	12-005H1	Liver	1	IGFBP2	43.06971093	18.90657424	31.05766726	33.18509852	69.58083742
12-005H1_1	12-005	1	12-005H1	Liver	1	IGFBP3	24.94935865	10.95217245	17.9910397	19.22341495	69.58083742
12-005H1_1	12-005	1	12-005H1	Liver	1	IGFBP5	211.272934	92.74377111	152.3493969	162.7852377	69.58083742
12-005H1_1	12-005	1	12-005H1	Liver	1	IGFL2	22.81771476	10.01643171	16.45390641	19.76054218	41.82634651
12-005H1_1	12-005	1	12-005H1	Liver	1	IGLL1	42	18.4369967	30.28629625	32.36088907	69.58083742
12-005H1_1	12-005	1	12-005H1	Liver	1	IHH	18.6004537	8.165154843	13.41282979	14.33160045	69.58083742
12-005H1_1	12-005	1	12-005H1	Liver	1	IKBKB	43.40093062	19.05197177	31.29651053	33.44030241	69.58083742
12-005H1_1	12-005	1	12-005H1	Liver	1	IKBKE	24.21141623	10.62823336	17.45890773	18.65483226	69.58083742
12-005H1_1	12-005	1	12-005H1	Liver	1	IKBKG	36.7322063	16.1245611	26.48767814	28.30206794	69.58083742
12-005H1_1	12-005	1	12-005H1	Liver	1	IKZF2	30.84708905	13.54113521	22.2439066	26.71412148	41.82634651
12-005H1_1	12-005	1	12-005H1	Liver	1	IL10	24.26487267	10.65169946	17.49745529	18.69602031	69.58083742
12-005H1_1	12-005	1	12-005H1	Liver	1	IL10RA	22.59205349	9.9173718	16.29118155	17.40711755	69.58083742
12-005H1_1	12-005	1	12-005H1	Liver	1	IL11	18.41032817	8.081694275	13.27572983	14.18510923	69.58083742
12-005H1_1	12-005	1	12-005H1	Liver	1	IL11RA	20.87354687	9.162988445	15.05196249	16.08301273	69.58083742
12-005H1_1	12-005	1	12-005H1	Liver	1	IL12A	19.7263768	8.659408186	14.22473551	15.19912122	69.58083742
12-005H1_1	12-005	1	12-005H1	Liver	1	IL12B	28.01938631	12.29984126	20.20484368	21.58886315	69.58083742
12-005H1_1	12-005	1	12-005H1	Liver	1	IL12RB1	35	15.36416391	25.23858021	26.96740756	69.58083742
12-005H1_1	12-005	1	12-005H1	Liver	1	IL12RB2	21.22774253	9.318471878	15.30737379	16.35591955	69.58083742
12-005H1_1	12-005	1	12-005H1	Liver	1	IL13	23.55161129	10.33859475	16.98312088	18.1464543	69.58083742
12-005H1_1	12-005	1	12-005H1	Liver	1	IL13RA1	218.2717663	95.81609131	157.3962709	168.1778195	69.58083742
12-005H1_1	12-005	1	12-005H1	Liver	1	IL13RA2	19.0943689	8.381971817	13.76899317	14.71216081	69.58083742
12-005H1_1	12-005	1	12-005H1	Liver	1	IL15	29.41650911	12.91314479	21.21231213	22.66534257	69.58083742
12-005H1_1	12-005	1	12-005H1	Liver	1	IL15RA	28.89892075	12.68593586	20.83907798	22.26654211	69.58083742
12-005H1_1	12-005	1	12-005H1	Liver	1	IL16	25.81117066	11.33048734	18.61249431	19.88743882	69.58083742
12-005H1_1	12-005	1	12-005H1	Liver	1	IL17A	22.58704249	9.91517209	16.2875681	17.40325658	69.58083742
12-005H1_1	12-005	1	12-005H1	Liver	1	IL17B	26.73727377	11.73702448	19.28030939	20.60099882	69.58083742
12-005H1_1	12-005	1	12-005H1	Liver	1	IL17F	30.59643703	13.43110496	22.06316086	23.57447392	69.58083742
12-005H1_1	12-005	1	12-005H1	Liver	1	IL17RA	29.53205294	12.96386577	21.29563106	22.75436879	69.58083742
12-005H1_1	12-005	1	12-005H1	Liver	1	IL17RB	32.3417342	14.19724873	23.32169865	24.91922078	69.58083742
12-005H1_1	12-005	1	12-005H1	Liver	1	IL18	27.25108802	11.96257666	19.65082202	20.99689134	69.58083742
12-005H1_1	12-005	1	12-005H1	Liver	1	IL18R1	25.80989782	11.32992859	18.61157647	19.8864581	69.58083742
12-005H1_1	12-005	1	12-005H1	Liver	1	IL18RAP	23.97339319	10.52374693	17.28726877	18.47143613	69.58083742
12-005H1_1	12-005	1	12-005H1	Liver	1	IL19	28.11514225	12.34187583	20.2738935	21.66264284	69.58083742
12-005H1_1	12-005	1	12-005H1	Liver	1	IL1A	21.54073629	9.455868664	15.53307431	16.59708042	69.58083742
12-005H1_1	12-005	1	12-005H1	Liver	1	IL1B	35.39299929	15.53668121	25.5219729	27.27021247	69.58083742
12-005H1_1	12-005	1	12-005H1	Liver	1	IL1R1	61.11485291	26.8279605	44.07006049	47.08883275	69.58083742
12-005H1_1	12-005	1	12-005H1	Liver	1	IL1R2	20.93729244	9.190971228	15.09792956	16.13212853	69.58083742
12-005H1_1	12-005	1	12-005H1	Liver	1	IL1RAPL1	23.66780588	10.3896014	17.06690906	18.23598192	69.58083742
12-005H1_1	12-005	1	12-005H1	Liver	1	IL1RAPL2	21.1842776	9.29939181	15.27603112	16.32242994	69.58083742
12-005H1_1	12-005	1	12-005H1	Liver	1	IL1RL1	26.66988354	11.70744178	19.23171414	20.54907483	69.58083742
12-005H1_1	12-005	1	12-005H1	Liver	1	IL1RL2	26.38789323	11.58365477	19.02837028	20.33180204	69.58083742
12-005H1_1	12-005	1	12-005H1	Liver	1	IL1RN	26.71950447	11.72922418	19.26749591	20.58730762	69.58083742
12-005H1_1	12-005	1	12-005H1	Liver	1	IL2	18.95900881	8.322551972	13.6713847	14.60786622	69.58083742
12-005H1_1	12-005	1	12-005H1	Liver	1	IL20RA	27.16670713	11.92553547	19.58997477	20.93187609	69.58083742
12-005H1_1	12-005	1	12-005H1	Liver	1	IL20RB	29.03558041	12.74592619	20.93762357	22.37183802	69.58083742
12-005H1_1	12-005	1	12-005H1	Liver	1	IL21	19.2956819	8.470343416	13.91416044	14.86727194	69.58083742
12-005H1_1	12-005	1	12-005H1	Liver	1	IL21R	23.01282788	10.1020817	16.59460292	17.7313231	69.58083742
12-005H1_1	12-005	1	12-005H1	Liver	1	IL22	21.83867304	9.586655778	15.74791718	16.8266399	69.58083742
12-005H1_1	12-005	1	12-005H1	Liver	1	IL22RA1	20.02933046	8.792397608	14.4431961	15.43254622	69.58083742
12-005H1_1	12-005	1	12-005H1	Liver	1	IL22RA2	23.13720424	10.15667995	16.684291	17.82715476	69.58083742
12-005H1_1	12-005	1	12-005H1	Liver	1	IL23A	30.2643308	13.28531826	21.8236783	23.31858695	69.58083742
12-005H1_1	12-005	1	12-005H1	Liver	1	IL23R	22.6166278	9.928159335	16.30890214	17.42605199	69.58083742
12-005H1_1	12-005	1	12-005H1	Liver	1	IL24	22.04103281	9.675486883	15.89383927	16.98255757	69.58083742
12-005H1_1	12-005	1	12-005H1	Liver	1	IL25	17.1464282	7.526872382	12.36432867	13.21127764	69.58083742
12-005H1_1	12-005	1	12-005H1	Liver	1	IL26	19.47590902	8.549458817	14.04412263	15.00613646	69.58083742
12-005H1_1	12-005	1	12-005H1	Liver	1	IL27	29	12.73030724	20.91196646	22.34442341	69.58083742
12-005H1_1	12-005	1	12-005H1	Liver	1	IL2RA	31.55752261	13.85299857	22.75620188	24.31498782	69.58083742
12-005H1_1	12-005	1	12-005H1	Liver	1	IL2RB	21.62807316	9.494207463	15.59605312	16.66437325	69.58083742
12-005H1_1	12-005	1	12-005H1	Liver	1	IL2RG	21.89991283	9.613538584	15.79207733	16.873825	69.58083742
12-005H1_1	12-005	1	12-005H1	Liver	1	IL3	20.48734382	8.99345453	14.77347058	15.7854443	69.58083742
12-005H1_1	12-005	1	12-005H1	Liver	1	IL32	37.0911757	16.28214009	26.7465318	28.57865291	69.58083742
12-005H1_1	12-005	1	12-005H1	Liver	1	IL33	28.17577563	12.36849243	20.31761637	21.7093607	69.58083742
12-005H1_1	12-005	1	12-005H1	Liver	1	IL34	27.15227694	11.91920096	19.57956912	20.92075767	69.58083742
12-005H1_1	12-005	1	12-005H1	Liver	1	IL3RA	32.48891347	14.26185691	23.42782996	25.03262202	69.58083742
12-005H1_1	12-005	1	12-005H1	Liver	1	IL4	14	6.145665565	10.09543208	10.78696302	69.58083742
12-005H1_1	12-005	1	12-005H1	Liver	1	IL4R	26.10271381	11.45846782	18.82272675	20.11207205	69.58083742
12-005H1_1	12-005	1	12-005H1	Liver	1	IL5	19.72352709	8.658157234	14.22268059	15.19692553	69.58083742
12-005H1_1	12-005	1	12-005H1	Liver	1	IL5RA	20.66874427	9.073084994	14.90427886	15.92521287	69.58083742
12-005H1_1	12-005	1	12-005H1	Liver	1	IL6	34.64311273	15.20749893	24.98122798	26.69242686	69.58083742
12-005H1_1	12-005	1	12-005H1	Liver	1	IL6R	29.98372455	13.16213882	21.62133248	23.10238057	69.58083742
12-005H1_1	12-005	1	12-005H1	Liver	1	IL6ST	351.05454	154.104557	253.1462333	304.019404	41.82634651
12-005H1_1	12-005	1	12-005H1	Liver	1	IL7	19.60907345	8.607914819	14.1401478	15.1087393	69.58083742
12-005H1_1	12-005	1	12-005H1	Liver	1	IL7R	11.70145126	5.136657577	8.43794332	9.01593729	69.58083742
12-005H1_1	12-005	1	12-005H1	Liver	1	IL9	23.68120414	10.39548291	17.07657057	18.24630524	69.58083742
12-005H1_1	12-005	1	12-005H1	Liver	1	ILF3	204.4093797	89.73083472	147.4000721	157.4968872	69.58083742
12-005H1_1	12-005	1	12-005H1	Liver	1	INHBA	34.98256292	15.35650945	25.22600629	26.95397233	69.58083742
12-005H1_1	12-005	1	12-005H1	Liver	1	INHBB	36.75554495	16.13480621	26.5045077	28.3200503	69.58083742
12-005H1_1	12-005	1	12-005H1	Liver	1	INPP4B	35.69726073	15.67024472	25.74137652	30.91445543	41.82634651
12-005H1_1	12-005	1	12-005H1	Liver	1	INPP5D	30.46890272	13.37512045	21.97119558	23.47620907	69.58083742
12-005H1_1	12-005	1	12-005H1	Liver	1	INSM1	17.33065457	7.607743358	12.49717473	13.35322357	69.58083742
12-005H1_1	12-005	1	12-005H1	Liver	1	IQGAP3	57.9443181	25.43617146	41.78378057	44.64594405	69.58083742
12-005H1_1	12-005	1	12-005H1	Liver	1	IRAK1	103.8044189	45.56766021	74.85360438	79.98103062	69.58083742
12-005H1_1	12-005	1	12-005H1	Liver	1	IRAK2	30.23412915	13.27206046	21.80189982	23.29531666	69.58083742
12-005H1_1	12-005	1	12-005H1	Liver	1	IRAK3	33.76812404	14.82339979	24.35027163	26.01825038	69.58083742
12-005H1_1	12-005	1	12-005H1	Liver	1	IRAK4	55.99923233	24.58232527	40.38117477	43.14726061	69.58083742
12-005H1_1	12-005	1	12-005H1	Liver	1	IRF1	62.98688102	27.64973612	45.41998425	48.53122547	69.58083742
12-005H1_1	12-005	1	12-005H1	Liver	1	IRF2	53.91748648	23.66848857	38.88002306	41.54328092	69.58083742
12-005H1_1	12-005	1	12-005H1	Liver	1	IRF3	63.6609676	27.94564403	45.90606963	49.0506074	69.58083742
12-005H1_1	12-005	1	12-005H1	Liver	1	IRF4	26.77433171	11.75329203	19.30703195	20.62955186	69.58083742
12-005H1_1	12-005	1	12-005H1	Liver	1	IRF5	19	8.340546124	13.70094354	14.63944982	69.58083742
12-005H1_1	12-005	1	12-005H1	Liver	1	IRF7	75	32.92320839	54.08267188	57.78730191	69.58083742
12-005H1_1	12-005	1	12-005H1	Liver	1	IRF9	49.98807678	21.94357158	36.04651672	38.51568113	69.58083742
12-005H1_1	12-005	1	12-005H1	Liver	1	IRGM	22.95139657	10.07511483	16.55030466	17.68399044	69.58083742
12-005H1_1	12-005	1	12-005H1	Liver	1	IRS1	106.055582	46.55586701	76.4769232	81.71554579	69.58083742
12-005H1_1	12-005	1	12-005H1	Liver	1	ISG15	31	13.60825947	22.35417104	23.88541812	69.58083742
12-005H1_1	12-005	1	12-005H1	Liver	1	ISG20	30.64424925	13.45209339	22.09763836	23.61131311	69.58083742
12-005H1_1	12-005	1	12-005H1	Liver	1	ITCH	120.1366331	52.73711206	86.63080141	92.56495846	69.58083742
12-005H1_1	12-005	1	12-005H1	Liver	1	ITGA1	54.75866775	24.03774706	39.48660081	42.19140887	69.58083742
12-005H1_1	12-005	1	12-005H1	Liver	1	ITGA2	30.76876838	13.50675431	22.18742939	23.70725477	69.58083742
12-005H1_1	12-005	1	12-005H1	Liver	1	ITGA2B	26.83092502	11.77813514	19.34784152	20.67315687	69.58083742
12-005H1_1	12-005	1	12-005H1	Liver	1	ITGA3	21.91849267	9.621694687	15.80547529	16.88814071	69.58083742
12-005H1_1	12-005	1	12-005H1	Liver	1	ITGA4	23.6414238	10.3780203	17.04788488	18.2156546	69.58083742
12-005H1_1	12-005	1	12-005H1	Liver	1	ITGA5	36.68307932	16.10299553	26.45225256	28.26421573	69.58083742
12-005H1_1	12-005	1	12-005H1	Liver	1	ITGA6	36.66516486	16.09513151	26.43933441	28.25041269	69.58083742
12-005H1_1	12-005	1	12-005H1	Liver	1	ITGA7	23.73886958	10.42079667	17.11815326	18.29073631	69.58083742
12-005H1_1	12-005	1	12-005H1	Liver	1	ITGA8	24.46876479	10.74120323	17.64448236	18.85311864	69.58083742
12-005H1_1	12-005	1	12-005H1	Liver	1	ITGA9	23.39004163	10.26766953	16.86661262	18.0219653	69.58083742
12-005H1_1	12-005	1	12-005H1	Liver	1	ITGAE	26.26443154	11.52945804	18.93934178	20.23667513	69.58083742
12-005H1_1	12-005	1	12-005H1	Liver	1	ITGAL	25.9986833	11.41280091	18.74771011	20.03191681	69.58083742
12-005H1_1	12-005	1	12-005H1	Liver	1	ITGAM	9.816234452	4.309092432	7.078509159	7.563382719	69.58083742
12-005H1_1	12-005	1	12-005H1	Liver	1	ITGAV	50.98496765	22.38118286	36.76537701	39.28378291	69.58083742
12-005H1_1	12-005	1	12-005H1	Liver	1	ITGAX	37.58308986	16.49807866	27.10125223	28.95767148	69.58083742
12-005H1_1	12-005	1	12-005H1	Liver	1	ITGB1	193.1290253	84.7790286	139.2657827	148.8054039	69.58083742
12-005H1_1	12-005	1	12-005H1	Liver	1	ITGB2	17.53318953	7.696651366	12.64322315	13.50927622	69.58083742
12-005H1_1	12-005	1	12-005H1	Liver	1	ITGB3	28.26044258	12.4056592	20.37866991	21.77459637	69.58083742
12-005H1_1	12-005	1	12-005H1	Liver	1	ITGB4	24.88378409	10.92338678	17.94375373	19.17288992	69.58083742
12-005H1_1	12-005	1	12-005H1	Liver	1	ITGB6	32.46019363	14.24924959	23.40712001	25.01049346	69.58083742
12-005H1_1	12-005	1	12-005H1	Liver	1	ITGB7	23.89250566	10.48823924	17.22894059	18.40911251	69.58083742
12-005H1_1	12-005	1	12-005H1	Liver	1	ITGB8	34.48731093	15.13910566	24.86887894	26.57238198	69.58083742
12-005H1_1	12-005	1	12-005H1	Liver	1	ITK	30.11193793	13.21842143	21.71378745	23.20116865	69.58083742
12-005H1_1	12-005	1	12-005H1	Liver	1	ITLN1	18.20691625	7.992401302	13.12904903	15.76750959	41.82634651
12-005H1_1	12-005	1	12-005H1	Liver	1	ITPK1	33	14.48621169	23.79637563	25.42641284	69.58083742
12-005H1_1	12-005	1	12-005H1	Liver	1	IVL	36.52322285	16.03282236	26.3369797	28.14104674	69.58083742
12-005H1_1	12-005	1	12-005H1	Liver	1	JADE1	27.60705575	12.11883799	19.90751117	21.27116354	69.58083742
12-005H1_1	12-005	1	12-005H1	Liver	1	JAG1	40.86800401	17.9400775	29.47001135	31.48868915	69.58083742
12-005H1_1	12-005	1	12-005H1	Liver	1	JAG2	38.59117058	16.94060201	27.82818154	29.734395	69.58083742
12-005H1_1	12-005	1	12-005H1	Liver	1	JAK1	93.50936804	41.0483788	67.42981959	72.0487211	69.58083742
12-005H1_1	12-005	1	12-005H1	Liver	1	JAK2	28.58552023	12.54836052	20.61308415	22.02506784	69.58083742
12-005H1_1	12-005	1	12-005H1	Liver	1	JAK3	29.99107766	13.16536666	21.62663483	23.10804613	69.58083742
12-005H1_1	12-005	1	12-005H1	Liver	1	JAKMIP1	20.7104944	9.091412303	14.93438497	17.93565229	41.82634651
12-005H1_1	12-005	1	12-005H1	Liver	1	JAM3	27.2919045	11.98049412	19.68025488	21.02834034	69.58083742
12-005H1_1	12-005	1	12-005H1	Liver	1	JAML	30.86833059	13.55045974	22.25922393	23.78396719	69.58083742
12-005H1_1	12-005	1	12-005H1	Liver	1	JUN	163.9138639	71.95427066	118.1986629	126.2951992	69.58083742
12-005H1_1	12-005	1	12-005H1	Liver	1	JUNB	174.8608418	76.75973242	126.0925537	134.7298167	69.58083742
12-005H1_1	12-005	1	12-005H1	Liver	1	JUP	84.11038717	36.92245072	60.65219295	64.80683116	69.58083742
12-005H1_1	12-005	1	12-005H1	Liver	1	KAT2B	30.62663579	13.4443615	22.08493726	23.59774199	69.58083742
12-005H1_1	12-005	1	12-005H1	Liver	1	KBTBD11	21.31078093	9.354923751	15.36725296	18.45551098	41.82634651
12-005H1_1	12-005	1	12-005H1	Liver	1	KBTBD8	17.20173471	7.551150621	12.40421032	13.25389116	69.58083742
12-005H1_1	12-005	1	12-005H1	Liver	1	KCNA5	17.43559577	7.65381004	12.57284807	15.0995325	41.82634651
12-005H1_1	12-005	1	12-005H1	Liver	1	KCNK10	15.51348665	6.810050051	11.18681078	13.43495221	41.82634651
12-005H1_1	12-005	1	12-005H1	Liver	1	KCNN3	18	7.901570012	12.97984125	15.58831648	41.82634651
12-005H1_1	12-005	1	12-005H1	Liver	1	KDM5C	46.24851933	20.30199519	33.34991328	35.63436199	69.58083742
12-005H1_1	12-005	1	12-005H1	Liver	1	KDM6A	31.42009512	13.79267119	22.65710259	24.2091003	69.58083742
12-005H1_1	12-005	1	12-005H1	Liver	1	KDR	26.91216646	11.81379819	19.40642491	20.73575318	69.58083742
12-005H1_1	12-005	1	12-005H1	Liver	1	KEAP1	47.42356421	20.81781182	34.19724083	36.53973097	69.58083742
12-005H1_1	12-005	1	12-005H1	Liver	1	KIF11	43.66824631	19.16931698	31.48927249	33.64626845	69.58083742
12-005H1_1	12-005	1	12-005H1	Liver	1	KIF20A	38.51662262	16.90787724	27.77442484	29.676956	69.58083742
12-005H1_1	12-005	1	12-005H1	Liver	1	KIF21A	40.82466324	17.92105193	29.43875822	35.35487616	41.82634651
12-005H1_1	12-005	1	12-005H1	Liver	1	KIF23	30.82020554	13.52933399	22.22452085	23.74688697	69.58083742
12-005H1_1	12-005	1	12-005H1	Liver	1	KIF2C	33.59562715	14.74767778	24.22588373	25.88534199	69.58083742
12-005H1_1	12-005	1	12-005H1	Liver	1	KIR2DL1	26.49445088	11.63043103	19.10520925	20.41390443	69.58083742
12-005H1_1	12-005	1	12-005H1	Liver	1	KIR2DS2	21.46806831	9.423969155	15.48067326	16.54108993	69.58083742
12-005H1_1	12-005	1	12-005H1	Liver	1	KIR3DL2	23.70950872	10.40790795	17.09698107	18.26811385	69.58083742
12-005H1_1	12-005	1	12-005H1	Liver	1	KIT	55.25801156	24.25694706	39.84667877	42.57615196	69.58083742
12-005H1_1	12-005	1	12-005H1	Liver	1	KITLG	38.97333534	17.10836321	28.10376143	30.02885194	69.58083742
12-005H1_1	12-005	1	12-005H1	Liver	1	KIZ	37.32536652	16.38494427	26.91540733	28.75909632	69.58083742
12-005H1_1	12-005	1	12-005H1	Liver	1	KLF10	138.7857218	60.92361653	100.0787021	106.9340321	69.58083742
12-005H1_1	12-005	1	12-005H1	Liver	1	KLF4	31.26460358	13.72441412	22.54497729	24.08929448	69.58083742
12-005H1_1	12-005	1	12-005H1	Liver	1	KLF6	120.0113569	52.68211884	86.54046452	92.46843355	69.58083742
12-005H1_1	12-005	1	12-005H1	Liver	1	KLK2	120.471678	52.88418878	86.87240308	92.8231097	69.58083742
12-005H1_1	12-005	1	12-005H1	Liver	1	KLK3	1163.36577	510.6897822	838.9057226	896.3702529	69.58083742
12-005H1_1	12-005	1	12-005H1	Liver	1	KLRA1P	22.627417	9.932895534	16.31668225	19.59574097	41.82634651
12-005H1_1	12-005	1	12-005H1	Liver	1	KLRB1	25.73502718	11.29706217	18.55758708	19.82877047	69.58083742
12-005H1_1	12-005	1	12-005H1	Liver	1	KLRC1	26.87748877	11.79857551	19.38141875	20.70903411	69.58083742
12-005H1_1	12-005	1	12-005H1	Liver	1	KLRC2	26.07680962	11.4470965	18.80404718	20.09211294	69.58083742
12-005H1_1	12-005	1	12-005H1	Liver	1	KLRC3	40.14218556	17.62146054	28.946622	34.7638385	41.82634651
12-005H1_1	12-005	1	12-005H1	Liver	1	KLRC4	19	8.340546124	13.70094354	16.45433407	41.82634651
12-005H1_1	12-005	1	12-005H1	Liver	1	KLRD1	27.08532006	11.88980849	19.53128637	20.86916757	69.58083742
12-005H1_1	12-005	1	12-005H1	Liver	1	KLRF1	25.50951935	11.19806962	18.39497286	19.65501728	69.58083742
12-005H1_1	12-005	1	12-005H1	Liver	1	KLRG1	25.6244514	11.24852204	18.47785063	19.74357213	69.58083742
12-005H1_1	12-005	1	12-005H1	Liver	1	KLRK1	11.18450999	4.909732708	8.065175786	8.617635408	69.58083742
12-005H1_1	12-005	1	12-005H1	Liver	1	KMT2C	133.0406478	58.40166627	95.935916	102.5074677	69.58083742
12-005H1_1	12-005	1	12-005H1	Liver	1	KMT2D	55.82269796	24.5048309	40.25387543	43.01124134	69.58083742
12-005H1_1	12-005	1	12-005H1	Liver	1	KRAS	94.61576203	41.53405933	68.22764283	72.90119475	69.58083742
12-005H1_1	12-005	1	12-005H1	Liver	1	KRT1	12623	5541.195459	9102.474228	9725.98816	69.58083742
12-005H1_1	12-005	1	12-005H1	Liver	1	KRT10	73.85120175	32.4189134	53.25427083	56.90215589	69.58083742
12-005H1_1	12-005	1	12-005H1	Liver	1	KRT14	34.85026956	15.29843583	25.13060925	26.85204065	69.58083742
12-005H1_1	12-005	1	12-005H1	Liver	1	KRT16	71.02112362	31.1765767	51.213495	54.72158817	69.58083742
12-005H1_1	12-005	1	12-005H1	Liver	1	KRT17	38	16.68109225	27.40188708	29.27889964	69.58083742
12-005H1_1	12-005	1	12-005H1	Liver	1	KRT18	911	399.9072379	656.9241877	701.9230939	69.58083742
12-005H1_1	12-005	1	12-005H1	Liver	1	KRT19	57.38527632	25.19076547	41.38065426	44.21520384	69.58083742
12-005H1_1	12-005	1	12-005H1	Liver	1	KRT23	19.55021963	8.582079397	14.09770818	16.93083394	41.82634651
12-005H1_1	12-005	1	12-005H1	Liver	1	KRT5	44.62939749	19.59123938	32.18236081	38.64984292	41.82634651
12-005H1_1	12-005	1	12-005H1	Liver	1	KRT6A	32.49615362	14.26503516	23.43305085	25.03820053	69.58083742
12-005H1_1	12-005	1	12-005H1	Liver	1	KRT6A/B/C	23	10.09645057	16.58535271	17.72143925	69.58083742
12-005H1_1	12-005	1	12-005H1	Liver	1	KRT6B	39.91240409	17.52059196	28.78092605	30.75240193	69.58083742
12-005H1_1	12-005	1	12-005H1	Liver	1	KRT7	40.6939799	17.86368507	29.34452216	31.35460403	69.58083742
12-005H1_1	12-005	1	12-005H1	Liver	1	KRT72	14.9000091	6.54074806	10.74443071	12.90366986	41.82634651
12-005H1_1	12-005	1	12-005H1	Liver	1	KRT73	21.35323218	9.373558838	15.39786466	18.49227451	41.82634651
12-005H1_1	12-005	1	12-005H1	Liver	1	KRT8	180.9450658	79.43056145	130.4799016	139.4176953	69.58083742
12-005H1_1	12-005	1	12-005H1	Liver	1	KRT86	16.91690753	7.426118292	12.19882079	14.65033936	41.82634651
12-005H1_1	12-005	1	12-005H1	Liver	1	KY	13.27831257	5.828862023	9.575021624	11.49925215	41.82634651
12-005H1_1	12-005	1	12-005H1	Liver	1	L1CAM	23.1902552	10.17996806	16.72254617	17.86803038	69.58083742
12-005H1_1	12-005	1	12-005H1	Liver	1	LAG3	26.6699175	11.70745669	19.23173863	20.54910099	69.58083742
12-005H1_1	12-005	1	12-005H1	Liver	1	LAIR1	33.4817153	14.6976732	24.14374163	25.79757321	69.58083742
12-005H1_1	12-005	1	12-005H1	Liver	1	LAIR2	28.94571475	12.70647732	20.87282124	22.30259677	69.58083742
12-005H1_1	12-005	1	12-005H1	Liver	1	LAMA1	31.99109043	14.04332449	23.06884862	24.64905068	69.58083742
12-005H1_1	12-005	1	12-005H1	Liver	1	LAMA3	33.53062701	14.71914427	24.17901198	25.83525955	69.58083742
12-005H1_1	12-005	1	12-005H1	Liver	1	LAMA5	63.30630167	27.78995416	45.65031921	48.77733823	69.58083742
12-005H1_1	12-005	1	12-005H1	Liver	1	LAMB3	25.77091961	11.31281809	18.58346919	19.85642549	69.58083742
12-005H1_1	12-005	1	12-005H1	Liver	1	LAMB4	25.6325251	11.2520662	18.48367259	19.74979289	69.58083742
12-005H1_1	12-005	1	12-005H1	Liver	1	LAMC2	31.86112055	13.98627082	22.97512705	24.54890924	69.58083742
12-005H1_1	12-005	1	12-005H1	Liver	1	LAMC3	32.75337998	14.37795139	23.61853736	25.23639276	69.58083742
12-005H1_1	12-005	1	12-005H1	Liver	1	LAMP1	152.9274199	67.13148419	110.276313	117.8301731	69.58083742
12-005H1_1	12-005	1	12-005H1	Liver	1	LAMP2	59.68906363	26.20207307	43.04192057	45.99026588	69.58083742
12-005H1_1	12-005	1	12-005H1	Liver	1	LAMP3	25.08167189	11.0102548	18.08645108	19.32536195	69.58083742
12-005H1_1	12-005	1	12-005H1	Liver	1	LASP1	47.48347571	20.84411154	34.24044315	36.58589262	69.58083742
12-005H1_1	12-005	1	12-005H1	Liver	1	LAT	20.56710116	9.028466099	14.83098378	15.84689712	69.58083742
12-005H1_1	12-005	1	12-005H1	Liver	1	LBP	35.88423554	15.75232219	25.87620449	27.64870871	69.58083742
12-005H1_1	12-005	1	12-005H1	Liver	1	LCK	25.13566173	11.03395505	18.12538328	19.36696097	69.58083742
12-005H1_1	12-005	1	12-005H1	Liver	1	LCN10	17.37952293	7.629195403	12.53241382	15.05097244	41.82634651
12-005H1_1	12-005	1	12-005H1	Liver	1	LCN2	25.88694987	11.3637526	18.66713888	19.94582651	69.58083742
12-005H1_1	12-005	1	12-005H1	Liver	1	LCOR	43.03117832	18.88965934	31.0298813	33.15540924	69.58083742
12-005H1_1	12-005	1	12-005H1	Liver	1	LCP1	149.911384	65.80751645	108.1014425	115.5063254	69.58083742
12-005H1_1	12-005	1	12-005H1	Liver	1	LDHA	161.9371404	71.08653625	116.7732431	124.772139	69.58083742
12-005H1_1	12-005	1	12-005H1	Liver	1	LDHB	44.9179618	19.71791222	32.39044519	34.60917093	69.58083742
12-005H1_1	12-005	1	12-005H1	Liver	1	LDLRAP1	34.2597401	15.0392075	24.7047771	29.6695373	41.82634651
12-005H1_1	12-005	1	12-005H1	Liver	1	LEF1	84.55329153	37.11687516	60.9715723	65.14808781	69.58083742
12-005H1_1	12-005	1	12-005H1	Liver	1	LEF1-AS1	24.95187911	10.95327887	17.99285721	21.60876602	41.82634651
12-005H1_1	12-005	1	12-005H1	Liver	1	LEFTY1	28.85249063	12.66555415	20.80559711	22.23076783	69.58083742
12-005H1_1	12-005	1	12-005H1	Liver	1	LEFTY2	26.54967131	11.65467148	19.14502883	20.45645163	69.58083742
12-005H1_1	12-005	1	12-005H1	Liver	1	LEP	26.73293744	11.73512094	19.27718245	20.59765769	69.58083742
12-005H1_1	12-005	1	12-005H1	Liver	1	LEPR	26.67609767	11.71016963	19.23619516	20.55386279	69.58083742
12-005H1_1	12-005	1	12-005H1	Liver	1	LFNG	32.51746497	14.27439034	23.44841851	25.05462088	69.58083742
12-005H1_1	12-005	1	12-005H1	Liver	1	LGALS2	20	8.779522236	14.42204583	17.32035165	41.82634651
12-005H1_1	12-005	1	12-005H1	Liver	1	LGALS3	29.41795326	12.91377874	21.21335351	22.66645529	69.58083742
12-005H1_1	12-005	1	12-005H1	Liver	1	LGALS9	57.23635209	25.12539129	41.27326466	44.10045811	69.58083742
12-005H1_1	12-005	1	12-005H1	Liver	1	LGR5	20.29608851	8.909498017	14.63555593	15.63808259	69.58083742
12-005H1_1	12-005	1	12-005H1	Liver	1	LGR6	25.4461494	11.17025172	18.34927665	22.03681278	41.82634651
12-005H1_1	12-005	1	12-005H1	Liver	1	LIF	34.24515478	15.03280489	24.69425959	26.38580131	69.58083742
12-005H1_1	12-005	1	12-005H1	Liver	1	LIFR	24.60939558	10.80293678	17.74589155	18.9614743	69.58083742
12-005H1_1	12-005	1	12-005H1	Liver	1	LIG4	27.16771623	11.92597844	19.59070243	20.9326536	69.58083742
12-005H1_1	12-005	1	12-005H1	Liver	1	LILRA1	21.97726098	9.647492571	15.84785326	16.93342154	69.58083742
12-005H1_1	12-005	1	12-005H1	Liver	1	LILRA3	26.07680962	11.4470965	18.80404718	20.09211294	69.58083742
12-005H1_1	12-005	1	12-005H1	Liver	1	LILRA4	32	14.04723558	23.07527333	24.65591548	69.58083742
12-005H1_1	12-005	1	12-005H1	Liver	1	LILRA5	31.60696126	13.87470096	22.7918522	24.35308017	69.58083742
12-005H1_1	12-005	1	12-005H1	Liver	1	LILRB1	29.56368507	12.97775152	21.31844106	22.77874127	69.58083742
12-005H1_1	12-005	1	12-005H1	Liver	1	LILRB2	49	21.50982948	35.33401229	37.75437058	69.58083742
12-005H1_1	12-005	1	12-005H1	Liver	1	LILRB3	24	10.53542668	17.306455	18.49193661	69.58083742
12-005H1_1	12-005	1	12-005H1	Liver	1	LILRB4	27.73772827	12.17620011	20.00173943	21.37184638	69.58083742
12-005H1_1	12-005	1	12-005H1	Liver	1	LINC00944	41	17.99802058	29.56519396	35.50672088	41.82634651
12-005H1_1	12-005	1	12-005H1	Liver	1	LINC01013	23.42218328	10.28177895	16.88979004	20.28402254	41.82634651
12-005H1_1	12-005	1	12-005H1	Liver	1	LIPA	63.41688366	27.83849701	45.73006014	54.92013627	41.82634651
12-005H1_1	12-005	1	12-005H1	Liver	1	LMO3	20.89860183	9.173986973	15.07002967	16.10231751	69.58083742
12-005H1_1	12-005	1	12-005H1	Liver	1	LOXL2	54.61032282	23.97262718	39.37962894	42.0771095	69.58083742
12-005H1_1	12-005	1	12-005H1	Liver	1	LRP1	43.59873981	19.13880528	31.43915119	33.59271387	69.58083742
12-005H1_1	12-005	1	12-005H1	Liver	1	LRP2	23.0915577	10.13664222	16.65137518	17.79198422	69.58083742
12-005H1_1	12-005	1	12-005H1	Liver	1	LRP5	78.90324993	34.63664186	56.89731435	60.79474567	69.58083742
12-005H1_1	12-005	1	12-005H1	Liver	1	LRP6	37.41386219	16.42379175	26.97922177	28.827282	69.58083742
12-005H1_1	12-005	1	12-005H1	Liver	1	LRP8	27.1508732	11.91858475	19.57855688	20.91967609	69.58083742
12-005H1_1	12-005	1	12-005H1	Liver	1	LRRC32	30.59864116	13.43207252	22.06475026	23.57617219	69.58083742
12-005H1_1	12-005	1	12-005H1	Liver	1	LRRN1	27.49573727	12.06997184	19.82723916	21.18539294	69.58083742
12-005H1_1	12-005	1	12-005H1	Liver	1	LRRN3	22.74328186	9.983757442	16.40023267	17.52363861	69.58083742
12-005H1_1	12-005	1	12-005H1	Liver	1	LTA	18.0471396	7.922263171	13.01383372	13.9052734	69.58083742
12-005H1_1	12-005	1	12-005H1	Liver	1	LTB	34.64101615	15.20657858	24.97971613	26.69081145	69.58083742
12-005H1_1	12-005	1	12-005H1	Liver	1	LTBP1	53.28844444	23.39235414	38.42641941	41.0586057	69.58083742
12-005H1_1	12-005	1	12-005H1	Liver	1	LTBR	106.7893163	46.87795883	77.00602068	82.28088613	69.58083742
12-005H1_1	12-005	1	12-005H1	Liver	1	LTF	21.97569466	9.646804994	15.84672378	16.93221469	69.58083742
12-005H1_1	12-005	1	12-005H1	Liver	1	LTK	17.94418537	7.877068725	12.9395932	13.82594744	69.58083742
12-005H1_1	12-005	1	12-005H1	Liver	1	LUM	30.17049549	13.2441268	21.75601344	26.12817956	41.82634651
12-005H1_1	12-005	1	12-005H1	Liver	1	LY6E	185.5705147	81.46102303	133.8153235	142.9815915	69.58083742
12-005H1_1	12-005	1	12-005H1	Liver	1	LY75	18.64339504	8.184005064	13.44379489	16.1455079	41.82634651
12-005H1_1	12-005	1	12-005H1	Liver	1	LY86	26.74351224	11.73976302	19.28480796	20.60580555	69.58083742
12-005H1_1	12-005	1	12-005H1	Liver	1	LY9	19.88756195	8.73016462	14.3409665	15.32331396	69.58083742
12-005H1_1	12-005	1	12-005H1	Liver	1	LY96	52.90522848	23.22413149	38.1500815	40.76333881	69.58083742
12-005H1_1	12-005	1	12-005H1	Liver	1	LYN	58.66613283	25.75303088	42.30428283	45.2021004	69.58083742
12-005H1_1	12-005	1	12-005H1	Liver	1	LYPD2	16.97056275	7.44967165	12.23751169	14.69680572	41.82634651
12-005H1_1	12-005	1	12-005H1	Liver	1	LYZ	29.8783868	13.11589806	21.54537319	23.02121812	69.58083742
12-005H1_1	12-005	1	12-005H1	Liver	1	MAD2L2	152.7561582	67.05630439	110.1528158	117.6982164	69.58083742
12-005H1_1	12-005	1	12-005H1	Liver	1	MADCAM1	31.65593169	13.89619781	22.82716488	27.41459343	41.82634651
12-005H1_1	12-005	1	12-005H1	Liver	1	MAF	27.1295621	11.90922968	19.5631894	20.90325594	69.58083742
12-005H1_1	12-005	1	12-005H1	Liver	1	MAFF	140.7178025	61.77175381	101.4719299	108.4226952	69.58083742
12-005H1_1	12-005	1	12-005H1	Liver	1	MAGEA1	29.56321332	12.97754443	21.31810087	22.77837778	69.58083742
12-005H1_1	12-005	1	12-005H1	Liver	1	MAGEA12	43.58898944	19.1345251	31.43212018	33.58520123	69.58083742
12-005H1_1	12-005	1	12-005H1	Liver	1	MAGEA3	44.9319135	19.72403668	32.40050579	34.61992068	69.58083742
12-005H1_1	12-005	1	12-005H1	Liver	1	MAGEA4	28.21601625	12.38615711	20.34663398	21.740366	69.58083742
12-005H1_1	12-005	1	12-005H1	Liver	1	MAGEB2	19.34225877	8.49078955	13.94774713	14.9031593	69.58083742
12-005H1_1	12-005	1	12-005H1	Liver	1	MAGEC1	16.87763795	7.408879883	12.1705034	13.00417546	69.58083742
12-005H1_1	12-005	1	12-005H1	Liver	1	MAGEC2	27.37741581	12.01803154	19.74191728	21.09422657	69.58083742
12-005H1_1	12-005	1	12-005H1	Liver	1	MAL	17.99922835	7.901231275	12.97928481	15.58764822	41.82634651
12-005H1_1	12-005	1	12-005H1	Liver	1	MAML2	33.15897627	14.55599847	23.91101378	25.54890363	69.58083742
12-005H1_1	12-005	1	12-005H1	Liver	1	MAN1C1	40.65806579	17.84791963	29.31862442	31.32693231	69.58083742
12-005H1_1	12-005	1	12-005H1	Liver	1	MAP2K1	121.2154169	53.2106724	87.40871492	93.39615857	69.58083742
12-005H1_1	12-005	1	12-005H1	Liver	1	MAP2K3	74.28324172	32.60856862	53.56581584	57.23504155	69.58083742
12-005H1_1	12-005	1	12-005H1	Liver	1	MAP2K4	40.93218189	17.96825005	29.51629017	31.53813804	69.58083742
12-005H1_1	12-005	1	12-005H1	Liver	1	MAP2K6	19.32280263	8.482248768	13.93371726	14.88816839	69.58083742
12-005H1_1	12-005	1	12-005H1	Liver	1	MAP3K1	92.71889161	40.70137853	66.85980522	71.4396611	69.58083742
12-005H1_1	12-005	1	12-005H1	Liver	1	MAP3K12	26.82317642	11.77473369	19.34225398	20.66718658	69.58083742
12-005H1_1	12-005	1	12-005H1	Liver	1	MAP3K13	45.94966443	20.17080503	33.13440833	35.40409508	69.58083742
12-005H1_1	12-005	1	12-005H1	Liver	1	MAP3K14	27.48179957	12.06385352	19.81718865	21.17465398	69.58083742
12-005H1_1	12-005	1	12-005H1	Liver	1	MAP3K20	44.75973249	19.64845333	32.27634567	34.48725566	69.58083742
12-005H1_1	12-005	1	12-005H1	Liver	1	MAP3K5	64.46877199	28.30025086	46.48857922	49.67301854	69.58083742
12-005H1_1	12-005	1	12-005H1	Liver	1	MAP3K7	37.50081878	16.46196362	27.04192636	28.89428182	69.58083742
12-005H1_1	12-005	1	12-005H1	Liver	1	MAP3K8	29.23505222	12.83348955	21.08146315	22.52553052	69.58083742
12-005H1_1	12-005	1	12-005H1	Liver	1	MAP4K2	28.80703887	12.64560192	20.77282175	22.19574736	69.58083742
12-005H1_1	12-005	1	12-005H1	Liver	1	MAPK1	140.0723766	61.48842724	101.0065118	107.9253962	69.58083742
12-005H1_1	12-005	1	12-005H1	Liver	1	MAPK10	76.43745867	33.5542184	55.11922662	58.89486002	69.58083742
12-005H1_1	12-005	1	12-005H1	Liver	1	MAPK11	28.51534783	12.51755652	20.56248267	21.97100019	69.58083742
12-005H1_1	12-005	1	12-005H1	Liver	1	MAPK12	72.10772289	31.65356782	51.99704422	55.55881004	69.58083742
12-005H1_1	12-005	1	12-005H1	Liver	1	MAPK14	45.249592	19.86348996	32.62958449	34.86469112	69.58083742
12-005H1_1	12-005	1	12-005H1	Liver	1	MAPK3	42.82641527	18.79977326	30.88222619	32.99763985	69.58083742
12-005H1_1	12-005	1	12-005H1	Liver	1	MAPK7	31.84553439	13.97942886	22.96388783	27.5787927	41.82634651
12-005H1_1	12-005	1	12-005H1	Liver	1	MAPK8	43.8583245	19.25275676	31.6263383	33.79272319	69.58083742
12-005H1_1	12-005	1	12-005H1	Liver	1	MAPK8IP1	16	7.023617789	11.53763667	12.32795774	69.58083742
12-005H1_1	12-005	1	12-005H1	Liver	1	MAPK8IP2	19.36450317	8.500554307	13.96378761	14.92029854	69.58083742
12-005H1_1	12-005	1	12-005H1	Liver	1	MAPKAPK2	40.1749261	17.63583285	28.97023128	30.95467445	69.58083742
12-005H1_1	12-005	1	12-005H1	Liver	1	MAPT	34.18899305	15.00815124	24.65376124	26.34252885	69.58083742
12-005H1_1	12-005	1	12-005H1	Liver	1	MARCO	18.84420572	8.272156155	13.58859993	14.51941073	69.58083742
12-005H1_1	12-005	1	12-005H1	Liver	1	MASP1	23.71236616	10.4091623	17.09904158	18.2703155	69.58083742
12-005H1_1	12-005	1	12-005H1	Liver	1	MASP2	19.40053449	8.516371196	13.98976988	14.94806058	69.58083742
12-005H1_1	12-005	1	12-005H1	Liver	1	MAVS	51.0699289	22.41847882	36.82664277	39.34924534	69.58083742
12-005H1_1	12-005	1	12-005H1	Liver	1	MBL2	17.28295995	7.586806559	12.46278203	13.31647499	69.58083742
12-005H1_1	12-005	1	12-005H1	Liver	1	MBNL1	38	16.68109225	27.40188708	29.27889964	69.58083742
12-005H1_1	12-005	1	12-005H1	Liver	1	MBNL3	40.45085839	17.75696053	29.16920668	31.16727955	69.58083742
12-005H1_1	12-005	1	12-005H1	Liver	1	MCAM	24.24590296	10.64337221	17.48377619	18.68140419	69.58083742
12-005H1_1	12-005	1	12-005H1	Liver	1	MCL1	635.4273338	278.9374203	458.2081066	489.5950824	69.58083742
12-005H1_1	12-005	1	12-005H1	Liver	1	MCM10	25.54907899	11.21543535	18.42349941	19.68549788	69.58083742
12-005H1_1	12-005	1	12-005H1	Liver	1	MCM2	64.39329725	28.26711925	46.43415421	49.61486545	69.58083742
12-005H1_1	12-005	1	12-005H1	Liver	1	MCM4	154.046001	67.62251458	111.0829244	118.6920369	69.58083742
12-005H1_1	12-005	1	12-005H1	Liver	1	MCM5	86.65935801	38.04138803	62.49026166	66.77080647	69.58083742
12-005H1_1	12-005	1	12-005H1	Liver	1	MCM7	245.8616024	107.9273703	177.291365	189.4357153	69.58083742
12-005H1_1	12-005	1	12-005H1	Liver	1	MDC1	34.50475416	15.14676282	24.8814573	26.58582194	69.58083742
12-005H1_1	12-005	1	12-005H1	Liver	1	MDM2	54.20135324	23.7930993	39.08472004	41.76199952	69.58083742
12-005H1_1	12-005	1	12-005H1	Liver	1	MDM4	124.6197895	54.70511066	89.86361582	96.01921869	69.58083742
12-005H1_1	12-005	1	12-005H1	Liver	1	MDS2	24	10.53542668	17.306455	20.78442198	41.82634651
12-005H1_1	12-005	1	12-005H1	Liver	1	ME2	129.5712736	56.87869387	93.43414231	99.83432406	69.58083742
12-005H1_1	12-005	1	12-005H1	Liver	1	MECOM	24.49101557	10.75097079	17.66052746	18.87026281	69.58083742
12-005H1_1	12-005	1	12-005H1	Liver	1	MED12	39.45671526	17.32055545	28.45232779	30.40129489	69.58083742
12-005H1_1	12-005	1	12-005H1	Liver	1	MEF2C	25	10.9744028	18.02755729	19.26243397	69.58083742
12-005H1_1	12-005	1	12-005H1	Liver	1	MEFV	20.29914966	8.910841793	14.63776334	15.6404412	69.58083742
12-005H1_1	12-005	1	12-005H1	Liver	1	MELK	53.16199758	23.33684699	38.33523828	40.96117872	69.58083742
12-005H1_1	12-005	1	12-005H1	Liver	1	MEN1	25.13748009	11.03475327	18.1266945	19.36836202	69.58083742
12-005H1_1	12-005	1	12-005H1	Liver	1	MERTK	25.755357	11.30598647	18.57224696	19.84443454	69.58083742
12-005H1_1	12-005	1	12-005H1	Liver	1	MET	25.34369024	11.1252746	18.27539312	19.5272464	69.58083742
12-005H1_1	12-005	1	12-005H1	Liver	1	METTL7A	74.15674468	32.55303944	53.47459854	57.13757592	69.58083742
12-005H1_1	12-005	1	12-005H1	Liver	1	MFGE8	44.45405878	19.51426988	32.05592366	34.25173488	69.58083742
12-005H1_1	12-005	1	12-005H1	Liver	1	MFNG	27.62701498	12.12759961	19.92190381	21.28654207	69.58083742
12-005H1_1	12-005	1	12-005H1	Liver	1	MGAM	21.76011463	9.55217051	15.69126852	18.84464186	41.82634651
12-005H1_1	12-005	1	12-005H1	Liver	1	MGMT	48.32950889	21.2154999	34.85051962	37.23775895	69.58083742
12-005H1_1	12-005	1	12-005H1	Liver	1	MIAT	24.7704848	10.87365111	17.86205336	19.08559312	69.58083742
12-005H1_1	12-005	1	12-005H1	Liver	1	MIB1	64.97001666	28.5202853	46.85002791	50.05922624	69.58083742
12-005H1_1	12-005	1	12-005H1	Liver	1	MICA	20	8.779522236	14.42204583	15.40994718	69.58083742
12-005H1_1	12-005	1	12-005H1	Liver	1	MICB	25.82634314	11.33714769	18.62343522	19.89912918	69.58083742
12-005H1_1	12-005	1	12-005H1	Liver	1	MIR650	67.23094526	29.51277894	48.4803887	58.22318068	41.82634651
12-005H1_1	12-005	1	12-005H1	Liver	1	MIXL1	22.19024048	9.740985485	16.00143326	19.21713841	41.82634651
12-005H1_1	12-005	1	12-005H1	Liver	1	MKI67	60.39965614	26.5140062	43.55433046	46.53777553	69.58083742
12-005H1_1	12-005	1	12-005H1	Liver	1	MLANA	22.89859886	10.05193789	16.51223212	17.64330994	69.58083742
12-005H1_1	12-005	1	12-005H1	Liver	1	MLF1	33.49739829	14.70455766	24.15505067	25.80965691	69.58083742
12-005H1_1	12-005	1	12-005H1	Liver	1	MLH1	72.10484073	31.65230263	51.99496589	55.55658934	69.58083742
12-005H1_1	12-005	1	12-005H1	Liver	1	MLLT3	50.08140216	21.98453919	36.11381387	38.58758809	69.58083742
12-005H1_1	12-005	1	12-005H1	Liver	1	MLPH	74.94974385	32.90114713	54.04643205	57.74857968	69.58083742
12-005H1_1	12-005	1	12-005H1	Liver	1	MME	27.97181199	12.27895727	20.17053773	21.55220726	69.58083742
12-005H1_1	12-005	1	12-005H1	Liver	1	MMP1	24.29459624	10.6647474	17.51888903	18.71892224	69.58083742
12-005H1_1	12-005	1	12-005H1	Liver	1	MMP11	26	11.41337891	18.74865958	20.03293133	69.58083742
12-005H1_1	12-005	1	12-005H1	Liver	1	MMP2	25.77756465	11.3157351	18.58826094	22.32382422	41.82634651
12-005H1_1	12-005	1	12-005H1	Liver	1	MMP25	21.45782249	9.419471483	15.47328497	18.58285155	41.82634651
12-005H1_1	12-005	1	12-005H1	Liver	1	MMP3	33.05172084	14.5089159	23.83367164	25.46626361	69.58083742
12-005H1_1	12-005	1	12-005H1	Liver	1	MMP7	27.41599725	12.03496787	19.76973845	21.12395347	69.58083742
12-005H1_1	12-005	1	12-005H1	Liver	1	MMP9	21.65787661	9.507290465	15.61754446	16.68733673	69.58083742
12-005H1_1	12-005	1	12-005H1	Liver	1	MMRN2	21.48123198	9.429747693	15.49016561	16.55123251	69.58083742
12-005H1_1	12-005	1	12-005H1	Liver	1	MNAT1	81.09857327	35.60033637	58.48036704	62.48623651	69.58083742
12-005H1_1	12-005	1	12-005H1	Liver	1	MNX1	22.44994432	9.854989268	16.1887063	17.2976228	69.58083742
12-005H1_1	12-005	1	12-005H1	Liver	1	MPL	22.3503866	9.811285805	16.11691499	17.22091384	69.58083742
12-005H1_1	12-005	1	12-005H1	Liver	1	MPO	23.02512237	10.10747869	16.60346851	17.74079598	69.58083742
12-005H1_1	12-005	1	12-005H1	Liver	1	MR1	18.50598778	8.123686559	13.3447102	14.2588147	69.58083742
12-005H1_1	12-005	1	12-005H1	Liver	1	MRAS	16.27112325	7.142634418	11.73314426	14.09107882	41.82634651
12-005H1_1	12-005	1	12-005H1	Liver	1	MRC1	17.24867929	7.571758169	12.43806217	13.29006184	69.58083742
12-005H1_1	12-005	1	12-005H1	Liver	1	MRE11	67.49753004	29.62980329	48.67262359	52.00666862	69.58083742
12-005H1_1	12-005	1	12-005H1	Liver	1	MRNIP	43.43032842	19.06487671	31.31770936	33.46295334	69.58083742
12-005H1_1	12-005	1	12-005H1	Liver	1	MS4A1	27.57528672	12.10489215	19.88460245	21.24668558	69.58083742
12-005H1_1	12-005	1	12-005H1	Liver	1	MS4A2	16.05094168	7.045979968	11.57437083	12.36720817	69.58083742
12-005H1_1	12-005	1	12-005H1	Liver	1	MS4A4A	29.18201539	12.81020765	21.04321818	25.27213842	41.82634651
12-005H1_1	12-005	1	12-005H1	Liver	1	MS4A6A	27.97235736	12.27919667	20.170931	21.55262747	69.58083742
12-005H1_1	12-005	1	12-005H1	Liver	1	MS4A7	32.10047184	14.09134032	23.14772381	27.79957302	41.82634651
12-005H1_1	12-005	1	12-005H1	Liver	1	MSH2	107.9173571	47.37314184	77.81945356	83.15003865	69.58083742
12-005H1_1	12-005	1	12-005H1	Liver	1	MSH6	117.4351371	51.55121989	84.68274652	90.483463	69.58083742
12-005H1_1	12-005	1	12-005H1	Liver	1	MSR1	33.67279516	14.78155269	24.28152976	25.94479973	69.58083742
12-005H1_1	12-005	1	12-005H1	Liver	1	MST1R	15.31463344	6.72275824	11.04341727	11.79988462	69.58083742
12-005H1_1	12-005	1	12-005H1	Liver	1	MT1B	17.56544826	7.710812177	12.66648499	15.21198703	41.82634651
12-005H1_1	12-005	1	12-005H1	Liver	1	MT1E	6.8556546	3.0094686	4.943628244	5.937117423	41.82634651
12-005H1_1	12-005	1	12-005H1	Liver	1	MT1G	7.615773106	3.343142466	5.49175144	6.595393414	41.82634651
12-005H1_1	12-005	1	12-005H1	Liver	1	MT1M	32	14.04723558	23.07527333	27.71256264	41.82634651
12-005H1_1	12-005	1	12-005H1	Liver	1	MT1X	82.40529077	36.17395413	59.42264402	71.36443069	41.82634651
12-005H1_1	12-005	1	12-005H1	Liver	1	MT2A	399.4968089	175.3695559	288.0780644	345.9712607	41.82634651
12-005H1_1	12-005	1	12-005H1	Liver	1	MTF2	55.07107454	24.17488617	39.71187806	42.43211748	69.58083742
12-005H1_1	12-005	1	12-005H1	Liver	1	MTMR9LP	27.12781483	11.90846268	19.56192944	20.90190968	69.58083742
12-005H1_1	12-005	1	12-005H1	Liver	1	MTOR	28.25728741	12.40427416	20.37639471	21.77216532	69.58083742
12-005H1_1	12-005	1	12-005H1	Liver	1	MUC1	154.0903904	67.64200044	111.1149336	118.7262388	69.58083742
12-005H1_1	12-005	1	12-005H1	Liver	1	MUC4	19.83192761	8.705742472	14.30084845	15.28044784	69.58083742
12-005H1_1	12-005	1	12-005H1	Liver	1	MUTYH	26.83434485	11.77963637	19.35030757	20.67579183	69.58083742
12-005H1_1	12-005	1	12-005H1	Liver	1	MX1	22.03761006	9.673984376	15.89137112	16.97992034	69.58083742
12-005H1_1	12-005	1	12-005H1	Liver	1	MXI1	223.3516404	98.04603465	161.0593797	172.091849	69.58083742
12-005H1_1	12-005	1	12-005H1	Liver	1	MXRA8	19	8.340546124	13.70094354	16.45433407	41.82634651
12-005H1_1	12-005	1	12-005H1	Liver	1	MYB	46.04664903	20.21337895	33.20434414	35.47882146	69.58083742
12-005H1_1	12-005	1	12-005H1	Liver	1	MYBL2	34.72829204	15.24489061	25.04265098	26.75805729	69.58083742
12-005H1_1	12-005	1	12-005H1	Liver	1	MYBPC1	57.53252897	25.25540587	41.48683849	44.32866162	69.58083742
12-005H1_1	12-005	1	12-005H1	Liver	1	MYBPC3	12.80847213	5.622613294	9.236218606	11.09236207	41.82634651
12-005H1_1	12-005	1	12-005H1	Liver	1	MYC	134.5467151	59.06279385	97.0219446	103.6678886	69.58083742
12-005H1_1	12-005	1	12-005H1	Liver	1	MYCN	24.52245586	10.76477233	17.68319912	18.89448747	69.58083742
12-005H1_1	12-005	1	12-005H1	Liver	1	MYCT1	28.33626064	12.43894152	20.43334248	21.83301398	69.58083742
12-005H1_1	12-005	1	12-005H1	Liver	1	MYD88	65.4126022	28.71456978	47.16917735	50.40023723	69.58083742
12-005H1_1	12-005	1	12-005H1	Liver	1	MYEOV	25.27117917	11.09344397	18.22310522	19.47137681	69.58083742
12-005H1_1	12-005	1	12-005H1	Liver	1	NAP1L2	23.53591092	10.33170266	16.9717993	18.1343572	69.58083742
12-005H1_1	12-005	1	12-005H1	Liver	1	NASP	145.9601949	64.07303885	105.2522311	112.4619447	69.58083742
12-005H1_1	12-005	1	12-005H1	Liver	1	NAT1	32.09914763	14.09075902	23.14676892	24.73230847	69.58083742
12-005H1_1	12-005	1	12-005H1	Liver	1	NBN	106.8303099	46.89595405	77.03558126	82.31247159	69.58083742
12-005H1_1	12-005	1	12-005H1	Liver	1	NCAM1	27.26665416	11.96940983	19.6620468	21.00888502	69.58083742
12-005H1_1	12-005	1	12-005H1	Liver	1	NCF4	34.00355666	14.92674909	24.52004263	26.1996506	69.58083742
12-005H1_1	12-005	1	12-005H1	Liver	1	NCOR1	144.5268097	63.44381699	104.2186137	111.3575252	69.58083742
12-005H1_1	12-005	1	12-005H1	Liver	1	NCR1	72.42927585	31.79472189	52.2289168	55.80656574	69.58083742
12-005H1_1	12-005	1	12-005H1	Liver	1	NDC80	43.93651013	19.28707838	31.68271815	33.85296501	69.58083742
12-005H1_1	12-005	1	12-005H1	Liver	1	NDRG2	28.61446097	12.56106482	20.63395338	24.78062632	41.82634651
12-005H1_1	12-005	1	12-005H1	Liver	1	NDUFA4L2	1	0.438976112	0.721102292	0.770497359	69.58083742
12-005H1_1	12-005	1	12-005H1	Liver	1	NECTIN1	30.56660626	13.41800997	22.04164983	23.5514894	69.58083742
12-005H1_1	12-005	1	12-005H1	Liver	1	NECTIN2	49.25623553	21.62231076	35.51878432	37.95179938	69.58083742
12-005H1_1	12-005	1	12-005H1	Liver	1	NEFL	13.76048413	6.040523819	9.922716639	10.60241668	69.58083742
12-005H1_1	12-005	1	12-005H1	Liver	1	NegProbe-GKP1	26.28293938	11.53758254	18.95268782	20.25093538	69.58083742
12-005H1_1	12-005	1	12-005H1	Liver	1	NegProbe-GKP2	16.15767563	7.092833626	11.65133693	13.99283119	41.82634651
12-005H1_1	12-005	1	12-005H1	Liver	1	NEIL1	78.3186003	34.37999464	56.47572216	60.34427468	69.58083742
12-005H1_1	12-005	1	12-005H1	Liver	1	NEK1	68.45809203	30.05146706	49.36528705	52.7467791	69.58083742
12-005H1_1	12-005	1	12-005H1	Liver	1	NELL2	18.71062896	8.213519151	13.49227742	16.20373366	41.82634651
12-005H1_1	12-005	1	12-005H1	Liver	1	NF1	146.0301931	64.10376637	105.3027069	112.5158781	69.58083742
12-005H1_1	12-005	1	12-005H1	Liver	1	NF2	52.39152204	22.99862664	37.77964661	40.36752936	69.58083742
12-005H1_1	12-005	1	12-005H1	Liver	1	NFAM1	27.88675175	12.24161785	20.1092006	21.48666857	69.58083742
12-005H1_1	12-005	1	12-005H1	Liver	1	NFATC1	20.0269661	8.791359708	14.44149115	15.43072448	69.58083742
12-005H1_1	12-005	1	12-005H1	Liver	1	NFATC2	31.28051688	13.73139968	22.55645241	24.10155564	69.58083742
12-005H1_1	12-005	1	12-005H1	Liver	1	NFATC3	74.53425456	32.71875726	53.74682178	57.42844628	69.58083742
12-005H1_1	12-005	1	12-005H1	Liver	1	NFATC4	9.8170398	4.309445961	7.079089897	7.564003237	69.58083742
12-005H1_1	12-005	1	12-005H1	Liver	1	NFE2L2	221.1750571	97.09056658	159.4898405	170.4147973	69.58083742
12-005H1_1	12-005	1	12-005H1	Liver	1	NFIB	119.2373152	52.34233303	85.98230128	91.87203647	69.58083742
12-005H1_1	12-005	1	12-005H1	Liver	1	NFIL3	102.4549825	44.97528985	73.88052267	78.9412934	69.58083742
12-005H1_1	12-005	1	12-005H1	Liver	1	NFKB1	50.1340978	22.00767132	36.15181282	38.62818994	69.58083742
12-005H1_1	12-005	1	12-005H1	Liver	1	NFKB2	65.6432551	28.81582089	47.33550169	50.57795468	69.58083742
12-005H1_1	12-005	1	12-005H1	Liver	1	NFKBIA	698.2563679	306.5178654	503.5142671	538.0046872	69.58083742
12-005H1_1	12-005	1	12-005H1	Liver	1	NFKBIE	9.856415477	4.326730943	7.107483789	7.594342093	69.58083742
12-005H1_1	12-005	1	12-005H1	Liver	1	NFKBIZ	53.86955682	23.6474486	38.84546088	41.50635125	69.58083742
12-005H1_1	12-005	1	12-005H1	Liver	1	NGF	39.54779026	17.3605352	28.51800219	30.47146794	69.58083742
12-005H1_1	12-005	1	12-005H1	Liver	1	NGFR	96.93296653	42.55125675	69.89858431	74.68659469	69.58083742
12-005H1_1	12-005	1	12-005H1	Liver	1	NID2	25.12960611	11.03129678	18.12101656	19.36229514	69.58083742
12-005H1_1	12-005	1	12-005H1	Liver	1	NKD1	23.48518386	10.3094347	16.9352199	18.09527214	69.58083742
12-005H1_1	12-005	1	12-005H1	Liver	1	NKG7	29.54877253	12.97120527	21.30768759	22.76725119	69.58083742
12-005H1_1	12-005	1	12-005H1	Liver	1	NKX2-1	21.71534093	9.532515929	15.65898211	16.73161283	69.58083742
12-005H1_1	12-005	1	12-005H1	Liver	1	NKX3-1	115.595749	50.74377244	83.35635953	89.06621931	69.58083742
12-005H1_1	12-005	1	12-005H1	Liver	1	NLRC5	34.85423451	15.30017635	25.13346838	26.85509563	69.58083742
12-005H1_1	12-005	1	12-005H1	Liver	1	NLRP3	29.7109876	13.04241382	21.42466125	22.89223747	69.58083742
12-005H1_1	12-005	1	12-005H1	Liver	1	NMB	20	8.779522236	14.42204583	17.32035165	41.82634651
12-005H1_1	12-005	1	12-005H1	Liver	1	NOD1	33.02668429	14.49792545	23.81561773	25.44697302	69.58083742
12-005H1_1	12-005	1	12-005H1	Liver	1	NOD2	25.73902324	11.29881634	18.56046864	19.83184942	69.58083742
12-005H1_1	12-005	1	12-005H1	Liver	1	NODAL	25.29687116	11.10472214	18.24163177	19.49117242	69.58083742
12-005H1_1	12-005	1	12-005H1	Liver	1	NOG	46.24721469	20.30142249	33.3489725	35.63335677	69.58083742
12-005H1_1	12-005	1	12-005H1	Liver	1	NOS1	27.19774481	11.93916027	19.61235611	20.95579054	69.58083742
12-005H1_1	12-005	1	12-005H1	Liver	1	NOS2	36.47224342	16.01044361	26.30021831	28.10176723	69.58083742
12-005H1_1	12-005	1	12-005H1	Liver	1	NOS3	33.68482816	14.78683489	24.29020678	25.95407113	69.58083742
12-005H1_1	12-005	1	12-005H1	Liver	1	NOTCH1	49.28988441	21.63708181	35.5430486	37.97772575	69.58083742
12-005H1_1	12-005	1	12-005H1	Liver	1	NOTCH2	67.74200507	29.73712199	48.8489151	52.19503599	69.58083742
12-005H1_1	12-005	1	12-005H1	Liver	1	NOTCH3	49.78775094	21.85563332	35.9020613	38.3613306	69.58083742
12-005H1_1	12-005	1	12-005H1	Liver	1	NOTCH4	30.83856416	13.53739299	22.23775929	23.76103224	69.58083742
12-005H1_1	12-005	1	12-005H1	Liver	1	NOX1	24.49793238	10.7540071	17.66551518	18.87559219	69.58083742
12-005H1_1	12-005	1	12-005H1	Liver	1	NPM1	284	124.6692158	204.7930508	218.8212499	69.58083742
12-005H1_1	12-005	1	12-005H1	Liver	1	NPM2	69.88648268	30.67849643	50.39530282	53.84735032	69.58083742
12-005H1_1	12-005	1	12-005H1	Liver	1	NR0B2	25.58309431	11.23036727	18.44802793	19.71170659	69.58083742
12-005H1_1	12-005	1	12-005H1	Liver	1	NR3C1	46.72352489	20.51051129	33.69244088	36.00035253	69.58083742
12-005H1_1	12-005	1	12-005H1	Liver	1	NR4A1	61.47476159	26.98595182	44.32959146	47.36614144	69.58083742
12-005H1_1	12-005	1	12-005H1	Liver	1	NR4A3	26.15318755	11.48062458	18.85912347	20.15096193	69.58083742
12-005H1_1	12-005	1	12-005H1	Liver	1	NRAS	138.5464556	60.81858438	99.90616664	106.7496781	69.58083742
12-005H1_1	12-005	1	12-005H1	Liver	1	NRDE2	36.62617753	16.078017	26.41122056	28.22037305	69.58083742
12-005H1_1	12-005	1	12-005H1	Liver	1	NRG1	22.69525836	9.96267627	16.36560281	19.65449277	41.82634651
12-005H1_1	12-005	1	12-005H1	Liver	1	NRP1	98.53573966	43.25483587	71.05434768	75.92152716	69.58083742
12-005H1_1	12-005	1	12-005H1	Liver	1	NSD1	102.6321753	45.05307326	74.00829682	79.07782001	69.58083742
12-005H1_1	12-005	1	12-005H1	Liver	1	NSD2	84.75618952	37.20594253	61.1178825	65.30442017	69.58083742
12-005H1_1	12-005	1	12-005H1	Liver	1	NSD3	110.5945763	48.54837707	79.75000238	85.2128289	69.58083742
12-005H1_1	12-005	1	12-005H1	Liver	1	NT5E	26.73468564	11.73588835	19.27844308	20.59900467	69.58083742
12-005H1_1	12-005	1	12-005H1	Liver	1	NTF3	45.62193365	20.02693905	32.89808091	35.15157938	69.58083742
12-005H1_1	12-005	1	12-005H1	Liver	1	NTHL1	20	8.779522236	14.42204583	15.40994718	69.58083742
12-005H1_1	12-005	1	12-005H1	Liver	1	NTN1	29.57334467	12.98199185	21.32540661	22.78618396	69.58083742
12-005H1_1	12-005	1	12-005H1	Liver	1	NTRK1	26.19954581	11.50097475	18.89255253	20.18668085	69.58083742
12-005H1_1	12-005	1	12-005H1	Liver	1	NTRK2	19.17456429	8.417175676	13.82682225	14.77395114	69.58083742
12-005H1_1	12-005	1	12-005H1	Liver	1	NUDT1	49	21.50982948	35.33401229	42.43486154	41.82634651
12-005H1_1	12-005	1	12-005H1	Liver	1	NUF2	23.8061792	10.45034398	17.16669038	18.34259819	69.58083742
12-005H1_1	12-005	1	12-005H1	Liver	1	NUMBL	30.36611847	13.33000062	21.89707762	23.39701408	69.58083742
12-005H1_1	12-005	1	12-005H1	Liver	1	NUP107	61.20095963	26.8657593	44.13215224	47.15517775	69.58083742
12-005H1_1	12-005	1	12-005H1	Liver	1	NUPR1	66.73829485	29.29651718	48.12513736	51.42167992	69.58083742
12-005H1_1	12-005	1	12-005H1	Liver	1	NUSAP1	112.3136616	49.30301449	80.98963879	86.53737965	69.58083742
12-005H1_1	12-005	1	12-005H1	Liver	1	OAS1	42.56307565	18.68417345	30.69233139	32.79473737	69.58083742
12-005H1_1	12-005	1	12-005H1	Liver	1	OAS2	27.8799611	12.23863692	20.10430385	21.4814364	69.58083742
12-005H1_1	12-005	1	12-005H1	Liver	1	OAS3	45.2601864	19.86814065	32.63722414	34.87285408	69.58083742
12-005H1_1	12-005	1	12-005H1	Liver	1	OASL	30.29408715	13.29838059	21.84513567	23.34151414	69.58083742
12-005H1_1	12-005	1	12-005H1	Liver	1	OAZ1	504.3109835	221.3804747	363.659806	388.5702808	69.58083742
12-005H1_1	12-005	1	12-005H1	Liver	1	OLFML2B	25.74620163	11.30196748	18.565645	19.83738036	69.58083742
12-005H1_1	12-005	1	12-005H1	Liver	1	OLR1	15	6.584641677	10.81653438	11.55746038	69.58083742
12-005H1_1	12-005	1	12-005H1	Liver	1	ONECUT2	28.0986846	12.33465131	20.26202586	21.64996227	69.58083742
12-005H1_1	12-005	1	12-005H1	Liver	1	OPN3	53.84550521	23.63689052	38.82811721	41.48781955	69.58083742
12-005H1_1	12-005	1	12-005H1	Liver	1	ORC6	38.48509182	16.89403597	27.75168791	29.6526616	69.58083742
12-005H1_1	12-005	1	12-005H1	Liver	1	OSM	94.07380653	41.29615381	67.83683748	72.48361946	69.58083742
12-005H1_1	12-005	1	12-005H1	Liver	1	OTOA	25.00752128	10.97770446	18.03298091	19.2682291	69.58083742
12-005H1_1	12-005	1	12-005H1	Liver	1	P2RX5	12.06217728	5.29500768	8.698063677	10.4460576	41.82634651
12-005H1_1	12-005	1	12-005H1	Liver	1	P2RY10	18.23239838	8.003587352	13.14742426	15.78957757	41.82634651
12-005H1_1	12-005	1	12-005H1	Liver	1	P2RY13	29.15994684	12.80052008	21.02730449	22.46766202	69.58083742
12-005H1_1	12-005	1	12-005H1	Liver	1	P4HA1	1590.029126	697.9848034	1146.573647	1225.113242	69.58083742
12-005H1_1	12-005	1	12-005H1	Liver	1	P4HA2	128.5787594	56.44300385	92.71843805	99.0695945	69.58083742
12-005H1_1	12-005	1	12-005H1	Liver	1	PAK3	28.89687086	12.68503601	20.8375998	22.26496267	69.58083742
12-005H1_1	12-005	1	12-005H1	Liver	1	PAK5	32.90786733	14.44576765	23.72993855	25.35542487	69.58083742
12-005H1_1	12-005	1	12-005H1	Liver	1	PALB2	35.58320535	15.62017713	25.65913093	27.41676574	69.58083742
12-005H1_1	12-005	1	12-005H1	Liver	1	PALMD	21.88087674	9.605182193	15.77835036	16.85915773	69.58083742
12-005H1_1	12-005	1	12-005H1	Liver	1	PARM1	23.76070373	10.43038134	17.13389791	18.30755947	69.58083742
12-005H1_1	12-005	1	12-005H1	Liver	1	PARP12	46.30431831	20.32648961	33.39015005	35.67735496	69.58083742
12-005H1_1	12-005	1	12-005H1	Liver	1	PARP4	90.10120752	39.55227775	64.97218723	69.42274242	69.58083742
12-005H1_1	12-005	1	12-005H1	Liver	1	PARP9	82.42124423	36.18095732	59.4341481	63.50535099	69.58083742
12-005H1_1	12-005	1	12-005H1	Liver	1	PART1	19.20905028	8.432314205	13.85169018	14.80052251	69.58083742
12-005H1_1	12-005	1	12-005H1	Liver	1	PASD1	35.97996324	15.79434436	25.94523394	27.72246664	69.58083742
12-005H1_1	12-005	1	12-005H1	Liver	1	PASK	31.40923674	13.78790462	22.64927259	27.20095127	41.82634651
12-005H1_1	12-005	1	12-005H1	Liver	1	PATL2	23.60971152	10.36409936	17.02501708	20.44642529	41.82634651
12-005H1_1	12-005	1	12-005H1	Liver	1	PAX3	23.47531631	10.30510308	16.92810439	18.08766922	69.58083742
12-005H1_1	12-005	1	12-005H1	Liver	1	PAX5	41.82365187	18.35958408	30.15913121	32.2250133	69.58083742
12-005H1_1	12-005	1	12-005H1	Liver	1	PAX8	35.02731494	15.37615452	25.25827708	26.98845365	69.58083742
12-005H1_1	12-005	1	12-005H1	Liver	1	PBK	39	17.12006836	28.12298938	30.04939699	69.58083742
12-005H1_1	12-005	1	12-005H1	Liver	1	PBRM1	164.031721	72.0060071	118.2836499	126.3860078	69.58083742
12-005H1_1	12-005	1	12-005H1	Liver	1	PBX1	27.90439092	12.24936103	20.12192024	21.50025951	69.58083742
12-005H1_1	12-005	1	12-005H1	Liver	1	PBX3	96.89495547	42.5345708	69.87117444	74.65730727	69.58083742
12-005H1_1	12-005	1	12-005H1	Liver	1	PC	32.71605995	14.36156879	23.59162581	25.20763778	69.58083742
12-005H1_1	12-005	1	12-005H1	Liver	1	PCA3	22.7717218	9.996241894	16.42074078	17.5455515	69.58083742
12-005H1_1	12-005	1	12-005H1	Liver	1	PCAT1	36.92826244	16.21062506	26.62905467	28.45312868	69.58083742
12-005H1_1	12-005	1	12-005H1	Liver	1	PCDH12	16.63414493	7.301992266	11.99492003	14.40546198	41.82634651
12-005H1_1	12-005	1	12-005H1	Liver	1	PCDH7	34.9656992	15.34910668	25.21384583	26.94097888	69.58083742
12-005H1_1	12-005	1	12-005H1	Liver	1	PCDH9	24.94743045	10.95132602	17.98964927	21.60491341	41.82634651
12-005H1_1	12-005	1	12-005H1	Liver	1	PCK1	20.07901887	8.814209631	14.47902652	15.47083101	69.58083742
12-005H1_1	12-005	1	12-005H1	Liver	1	PCK2	54.47412281	23.91283863	39.2814148	41.97216775	69.58083742
12-005H1_1	12-005	1	12-005H1	Liver	1	PCLAF	239.8351897	105.281919	172.9457049	184.7923802	69.58083742
12-005H1_1	12-005	1	12-005H1	Liver	1	PCNA	383.5561296	168.3719784	276.583204	295.5289848	69.58083742
12-005H1_1	12-005	1	12-005H1	Liver	1	PCSK1	21.10947893	9.266556981	15.22209363	16.26479776	69.58083742
12-005H1_1	12-005	1	12-005H1	Liver	1	PCSK9	27	11.85235502	19.46976188	20.80342869	69.58083742
12-005H1_1	12-005	1	12-005H1	Liver	1	PDCD1	28.5928023	12.55155718	20.61833527	22.03067866	69.58083742
12-005H1_1	12-005	1	12-005H1	Liver	1	PDCD1LG2	24.3635608	10.69502119	17.56861952	18.77205925	69.58083742
12-005H1_1	12-005	1	12-005H1	Liver	1	PDGFA	45.20132475	19.84230179	32.59477886	34.82750133	69.58083742
12-005H1_1	12-005	1	12-005H1	Liver	1	PDGFB	20.14377486	8.842635964	14.52572221	15.52072532	69.58083742
12-005H1_1	12-005	1	12-005H1	Liver	1	PDGFC	48.86873861	21.45220886	35.2393594	37.65323403	69.58083742
12-005H1_1	12-005	1	12-005H1	Liver	1	PDGFD	29.73538072	13.05312181	21.44225118	22.91103231	69.58083742
12-005H1_1	12-005	1	12-005H1	Liver	1	PDGFRA	37.32486431	16.38472381	26.91504519	28.75870937	69.58083742
12-005H1_1	12-005	1	12-005H1	Liver	1	PDGFRB	47.12162911	20.68526953	33.97951474	36.30709077	69.58083742
12-005H1_1	12-005	1	12-005H1	Liver	1	PDK1	413.5228103	181.5266354	298.1922462	318.6182331	69.58083742
12-005H1_1	12-005	1	12-005H1	Liver	1	PDLIM4	21.79449472	9.56726255	15.71606009	18.87441563	41.82634651
12-005H1_1	12-005	1	12-005H1	Liver	1	PDPN	33	14.48621169	23.79637563	28.57858022	41.82634651
12-005H1_1	12-005	1	12-005H1	Liver	1	PDZK1IP1	103.3112352	45.35116435	74.49796849	79.60103388	69.58083742
12-005H1_1	12-005	1	12-005H1	Liver	1	PECAM1	53.10469738	23.31169357	38.29391898	40.91702907	69.58083742
12-005H1_1	12-005	1	12-005H1	Liver	1	PFDN5	1680.565381	737.7280566	1211.859548	1455.399168	41.82634651
12-005H1_1	12-005	1	12-005H1	Liver	1	PFKFB3	95.37467327	41.86720324	68.77489546	73.48593385	69.58083742
12-005H1_1	12-005	1	12-005H1	Liver	1	PFKM	55.66214628	24.43435255	40.13810124	42.88753669	69.58083742
12-005H1_1	12-005	1	12-005H1	Liver	1	PGF	132.0660826	57.97385545	95.23315483	101.7565678	69.58083742
12-005H1_1	12-005	1	12-005H1	Liver	1	PGK1	1743.890024	765.5260623	1257.523093	1343.662658	69.58083742
12-005H1_1	12-005	1	12-005H1	Liver	1	PGM2L1	34.09422137	14.96654873	24.58542116	29.52619517	41.82634651
12-005H1_1	12-005	1	12-005H1	Liver	1	PGPEP1	37.42387277	16.42818616	26.98644042	28.83499512	69.58083742
12-005H1_1	12-005	1	12-005H1	Liver	1	PGR	27.43004744	12.04113557	19.77987007	21.1347791	69.58083742
12-005H1_1	12-005	1	12-005H1	Liver	1	PHF6	151.5821495	66.54094261	109.3062354	116.7936458	69.58083742
12-005H1_1	12-005	1	12-005H1	Liver	1	PHGDH	54.48326386	23.91685133	39.28800643	41.97921091	69.58083742
12-005H1_1	12-005	1	12-005H1	Liver	1	PHLDA1	21.78687952	9.563919662	15.71056875	16.78673313	69.58083742
12-005H1_1	12-005	1	12-005H1	Liver	1	PI16	26	11.41337891	18.74865958	22.51645714	41.82634651
12-005H1_1	12-005	1	12-005H1	Liver	1	PI3	26.860207	11.79098923	19.36895682	23.26141153	41.82634651
12-005H1_1	12-005	1	12-005H1	Liver	1	PIAS4	72.2722296	31.72578234	52.11567039	55.68556202	69.58083742
12-005H1_1	12-005	1	12-005H1	Liver	1	PIK3CA	71.44661079	31.36335541	51.52031478	55.04942491	69.58083742
12-005H1_1	12-005	1	12-005H1	Liver	1	PIK3CB	59.94478239	26.31432749	43.22631995	46.1872965	69.58083742
12-005H1_1	12-005	1	12-005H1	Liver	1	PIK3CD	28.77905753	12.63331877	20.75264434	22.17418781	69.58083742
12-005H1_1	12-005	1	12-005H1	Liver	1	PIK3CG	25.56169099	11.22097172	18.43259395	19.6952154	69.58083742
12-005H1_1	12-005	1	12-005H1	Liver	1	PIK3R1	40.02163617	17.56854223	28.85969356	30.83656496	69.58083742
12-005H1_1	12-005	1	12-005H1	Liver	1	PIK3R2	34.51119621	15.14959072	24.88610267	26.59078553	69.58083742
12-005H1_1	12-005	1	12-005H1	Liver	1	PIK3R3	41.57894349	18.25216294	29.98267143	32.03646614	69.58083742
12-005H1_1	12-005	1	12-005H1	Liver	1	PIK3R5	21.65400107	9.505589193	15.61474979	16.68435063	69.58083742
12-005H1_1	12-005	1	12-005H1	Liver	1	PIM1	208.8364425	91.67420955	150.5924373	160.9079274	69.58083742
12-005H1_1	12-005	1	12-005H1	Liver	1	PIN1	31	13.60825947	22.35417104	23.88541812	69.58083742
12-005H1_1	12-005	1	12-005H1	Liver	1	PITX2	26.03211267	11.4274756	18.77181611	20.05767406	69.58083742
12-005H1_1	12-005	1	12-005H1	Liver	1	PKM	745.8303151	327.4016918	537.8199494	574.6602879	69.58083742
12-005H1_1	12-005	1	12-005H1	Liver	1	PKMYT1	21.9089023	9.617484746	15.79855966	16.88075136	69.58083742
12-005H1_1	12-005	1	12-005H1	Liver	1	PKP3	55.21057904	24.23612532	39.81247507	42.53960533	69.58083742
12-005H1_1	12-005	1	12-005H1	Liver	1	PLA1A	24.36195162	10.6943148	17.56745915	18.77081938	69.58083742
12-005H1_1	12-005	1	12-005H1	Liver	1	PLA2G10	21	9.218498348	15.14314813	16.18044454	69.58083742
12-005H1_1	12-005	1	12-005H1	Liver	1	PLA2G1B	41.38287049	18.16609158	29.84128275	31.88539242	69.58083742
12-005H1_1	12-005	1	12-005H1	Liver	1	PLA2G2A	34.68415662	15.22551621	25.01082482	26.72405107	69.58083742
12-005H1_1	12-005	1	12-005H1	Liver	1	PLA2G3	21.67659386	9.51550689	15.63104151	16.70175832	69.58083742
12-005H1_1	12-005	1	12-005H1	Liver	1	PLA2G4A	29.09700417	12.77288976	20.98191639	22.41916486	69.58083742
12-005H1_1	12-005	1	12-005H1	Liver	1	PLA2G4C	32.88612624	14.43622383	23.714261	25.33867341	69.58083742
12-005H1_1	12-005	1	12-005H1	Liver	1	PLA2G4E	23.90917379	10.49555615	17.24096001	18.42195526	69.58083742
12-005H1_1	12-005	1	12-005H1	Liver	1	PLA2G4F	25.43427933	11.16504105	18.34071711	19.59704505	69.58083742
12-005H1_1	12-005	1	12-005H1	Liver	1	PLA2G5	8.01323737	3.517619784	5.778363832	6.17417823	69.58083742
12-005H1_1	12-005	1	12-005H1	Liver	1	PLA2G6	44.60721772	19.58150299	32.16636693	34.36974344	69.58083742
12-005H1_1	12-005	1	12-005H1	Liver	1	PLA2G7	53.96358866	23.68872633	38.91326745	46.73341659	41.82634651
12-005H1_1	12-005	1	12-005H1	Liver	1	PLAT	33.03885234	14.50326694	23.82439214	25.45634847	69.58083742
12-005H1_1	12-005	1	12-005H1	Liver	1	PLAU	31.2004503	13.69625236	22.49871622	24.03986455	69.58083742
12-005H1_1	12-005	1	12-005H1	Liver	1	PLAUR	63.6788637	27.95349999	45.91897455	49.0643963	69.58083742
12-005H1_1	12-005	1	12-005H1	Liver	1	PLCB1	26.41140951	11.59397785	19.04532792	20.34992127	69.58083742
12-005H1_1	12-005	1	12-005H1	Liver	1	PLCB4	45.40003845	19.92953236	32.73807177	34.98060972	69.58083742
12-005H1_1	12-005	1	12-005H1	Liver	1	PLCE1	29.58357585	12.9864831	21.33278434	22.79406706	69.58083742
12-005H1_1	12-005	1	12-005H1	Liver	1	PLCG2	22.76360218	9.992677574	16.4148857	17.53929535	69.58083742
12-005H1_1	12-005	1	12-005H1	Liver	1	PLD1	32.9722269	14.47401996	23.77634838	25.40501374	69.58083742
12-005H1_1	12-005	1	12-005H1	Liver	1	PLD4	28	12.29133113	20.19086417	24.24849231	41.82634651
12-005H1_1	12-005	1	12-005H1	Liver	1	PLEKHG7	20.60980285	9.047211121	14.86177607	17.84845164	41.82634651
12-005H1_1	12-005	1	12-005H1	Liver	1	PLK1	30.09374332	13.21043443	21.70066728	23.18714975	69.58083742
12-005H1_1	12-005	1	12-005H1	Liver	1	PLK2	43.6866678	19.17740357	31.50255626	33.66046215	69.58083742
12-005H1_1	12-005	1	12-005H1	Liver	1	PLOD2	333.8242057	146.5408519	240.7213998	257.2106688	69.58083742
12-005H1_1	12-005	1	12-005H1	Liver	1	PLPP1	284.7132241	124.9823041	205.3073584	219.3707872	69.58083742
12-005H1_1	12-005	1	12-005H1	Liver	1	PMAIP1	40.84654115	17.93065581	29.45453443	31.47215207	69.58083742
12-005H1_1	12-005	1	12-005H1	Liver	1	PMCH	17	7.462593901	12.25873896	13.0984551	69.58083742
12-005H1_1	12-005	1	12-005H1	Liver	1	PMEL	20.91728613	9.182188933	15.08350296	16.11671371	69.58083742
12-005H1_1	12-005	1	12-005H1	Liver	1	PMEPA1	35.27618744	15.4854036	25.43773961	27.18020925	69.58083742
12-005H1_1	12-005	1	12-005H1	Liver	1	PML	46.19314955	20.27768918	33.309986	35.59169972	69.58083742
12-005H1_1	12-005	1	12-005H1	Liver	1	PMS2	48.22808118	21.17097556	34.77737986	37.15960917	69.58083742
12-005H1_1	12-005	1	12-005H1	Liver	1	PNMA1	30.9508142	13.58666807	22.31870305	23.84752059	69.58083742
12-005H1_1	12-005	1	12-005H1	Liver	1	PNOC	44.61666145	19.58564856	32.17317682	34.3770198	69.58083742
12-005H1_1	12-005	1	12-005H1	Liver	1	POLB	82.20320959	36.08524532	59.27692282	63.33735587	69.58083742
12-005H1_1	12-005	1	12-005H1	Liver	1	POLD1	36.68862205	16.10542865	26.45624944	28.26848639	69.58083742
12-005H1_1	12-005	1	12-005H1	Liver	1	POLD4	49.9061958	21.90762779	35.98747216	38.45259206	69.58083742
12-005H1_1	12-005	1	12-005H1	Liver	1	POLE2	65.03815969	28.55019846	46.899166	50.11173026	69.58083742
12-005H1_1	12-005	1	12-005H1	Liver	1	POLR1B	46.53224863	20.42654558	33.55451113	35.85297467	69.58083742
12-005H1_1	12-005	1	12-005H1	Liver	1	POLR2A	100.9529978	44.31595446	72.79743808	77.78401818	69.58083742
12-005H1_1	12-005	1	12-005H1	Liver	1	POLR2D	74.10816484	32.53171405	53.4395675	57.10014527	69.58083742
12-005H1_1	12-005	1	12-005H1	Liver	1	POLR2H	191.3140298	83.98228896	137.9569854	147.4069547	69.58083742
12-005H1_1	12-005	1	12-005H1	Liver	1	POLR2J	44.00118562	19.31546938	31.72935579	33.90279731	69.58083742
12-005H1_1	12-005	1	12-005H1	Liver	1	POU2AF1	12.17659528	5.345234449	8.780570759	9.3820345	69.58083742
12-005H1_1	12-005	1	12-005H1	Liver	1	POU2F2	31.78671498	13.95360855	22.92147302	24.49157994	69.58083742
12-005H1_1	12-005	1	12-005H1	Liver	1	POU3F2	19.9749081	8.76850749	14.40395201	15.39061393	69.58083742
12-005H1_1	12-005	1	12-005H1	Liver	1	POU5F1	51.02228937	22.3975662	36.79228979	39.3125392	69.58083742
12-005H1_1	12-005	1	12-005H1	Liver	1	PPARG	35.95492607	15.78335365	25.92717959	27.70317557	69.58083742
12-005H1_1	12-005	1	12-005H1	Liver	1	PPARGC1A	25.86746147	11.35519766	18.65308574	19.93081074	69.58083742
12-005H1_1	12-005	1	12-005H1	Liver	1	PPARGC1B	29.72051604	13.04659657	21.43153223	22.89957911	69.58083742
12-005H1_1	12-005	1	12-005H1	Liver	1	PPBP	38.7598203	17.01463521	27.94979524	29.86433917	69.58083742
12-005H1_1	12-005	1	12-005H1	Liver	1	PPL	27.93407264	12.26239059	20.1433238	21.52312919	69.58083742
12-005H1_1	12-005	1	12-005H1	Liver	1	PPP1R15A	137.9319836	60.54884584	99.46306945	106.276229	69.58083742
12-005H1_1	12-005	1	12-005H1	Liver	1	PPP1R3G	21	9.218498348	15.14314813	18.18636923	41.82634651
12-005H1_1	12-005	1	12-005H1	Liver	1	PPP2CB	126.4608748	55.51330313	91.19122666	97.43777006	69.58083742
12-005H1_1	12-005	1	12-005H1	Liver	1	PPP2R1A	36	15.80314002	25.9596825	27.73790492	69.58083742
12-005H1_1	12-005	1	12-005H1	Liver	1	PPP2R2B	30.49107772	13.38485474	21.98718602	23.49329485	69.58083742
12-005H1_1	12-005	1	12-005H1	Liver	1	PPP2R2C	41.41247048	18.17908527	29.86262737	31.90819913	69.58083742
12-005H1_1	12-005	1	12-005H1	Liver	1	PPP2R3A	30.09314489	13.21017174	21.70023575	23.18668866	69.58083742
12-005H1_1	12-005	1	12-005H1	Liver	1	PPP3CA	398.4114476	174.8931082	287.2954079	306.9749681	69.58083742
12-005H1_1	12-005	1	12-005H1	Liver	1	PPP3CB	67.27378608	29.53158504	48.51128132	51.8342745	69.58083742
12-005H1_1	12-005	1	12-005H1	Liver	1	PPP3CC	51.84673682	22.75947894	37.38680074	39.94777379	69.58083742
12-005H1_1	12-005	1	12-005H1	Liver	1	PPP3R1	158.4444002	69.55330675	114.2546201	122.0809919	69.58083742
12-005H1_1	12-005	1	12-005H1	Liver	1	PPP3R2	30.40174303	13.34563895	21.92276657	23.42446271	69.58083742
12-005H1_1	12-005	1	12-005H1	Liver	1	PRAME	31.0951698	13.65003674	22.42279821	23.95874621	69.58083742
12-005H1_1	12-005	1	12-005H1	Liver	1	PRC1	54.56229758	23.95154524	39.34499783	42.04010618	69.58083742
12-005H1_1	12-005	1	12-005H1	Liver	1	PRDM1	34.8383859	15.29321918	25.12203991	26.84288432	69.58083742
12-005H1_1	12-005	1	12-005H1	Liver	1	PRF1	34.09878464	14.9685519	24.58871175	26.2730235	69.58083742
12-005H1_1	12-005	1	12-005H1	Liver	1	PRG2	31.58211255	13.86379297	22.77393374	24.33393431	69.58083742
12-005H1_1	12-005	1	12-005H1	Liver	1	PRKAA2	110.9748424	48.71530483	80.02421319	85.50582297	69.58083742
12-005H1_1	12-005	1	12-005H1	Liver	1	PRKACA	67.34009446	29.56069284	48.55909644	51.88536493	69.58083742
12-005H1_1	12-005	1	12-005H1	Liver	1	PRKACB	81.12164598	35.61046473	58.49700482	62.50401397	69.58083742
12-005H1_1	12-005	1	12-005H1	Liver	1	PRKACG	61.78995867	27.12431581	44.5568808	47.60899996	69.58083742
12-005H1_1	12-005	1	12-005H1	Liver	1	PRKAR1B	67.66283911	29.70237002	48.79182834	52.13403882	69.58083742
12-005H1_1	12-005	1	12-005H1	Liver	1	PRKAR2A	38.6739254	16.9769294	27.88785624	29.79815738	69.58083742
12-005H1_1	12-005	1	12-005H1	Liver	1	PRKAR2B	65.83553756	28.9002283	47.47415701	50.72610781	69.58083742
12-005H1_1	12-005	1	12-005H1	Liver	1	PRKCA	29.55919222	12.97577927	21.31520125	22.77527954	69.58083742
12-005H1_1	12-005	1	12-005H1	Liver	1	PRKCB	30.27118841	13.28832859	21.82862333	23.32387071	69.58083742
12-005H1_1	12-005	1	12-005H1	Liver	1	PRKCD	36.19053464	15.88678018	26.09707747	27.88471135	69.58083742
12-005H1_1	12-005	1	12-005H1	Liver	1	PRKCE	33.01240271	14.49165618	23.80531925	25.4359691	69.58083742
12-005H1_1	12-005	1	12-005H1	Liver	1	PRKCG	23.99764614	10.5343934	17.30475763	18.49012297	69.58083742
12-005H1_1	12-005	1	12-005H1	Liver	1	PRKDC	225.7815907	99.11272481	162.8116225	173.9641193	69.58083742
12-005H1_1	12-005	1	12-005H1	Liver	1	PRKX	45.63637325	20.03327769	32.90849334	35.16270506	69.58083742
12-005H1_1	12-005	1	12-005H1	Liver	1	PRL	23.64893154	10.38131601	17.05329873	18.22143929	69.58083742
12-005H1_1	12-005	1	12-005H1	Liver	1	PRLR	34.73874748	15.2494803	25.05019042	26.76611318	69.58083742
12-005H1_1	12-005	1	12-005H1	Liver	1	PRMT8	23.07874072	10.13101587	16.64213283	17.78210877	69.58083742
12-005H1_1	12-005	1	12-005H1	Liver	1	PROCR	20.0931532	8.820414264	14.48921882	17.40102396	41.82634651
12-005H1_1	12-005	1	12-005H1	Liver	1	PROK2	16.83498305	7.390155403	12.13974486	14.57939132	41.82634651
12-005H1_1	12-005	1	12-005H1	Liver	1	PROM1	26	11.41337891	18.74865958	20.03293133	69.58083742
12-005H1_1	12-005	1	12-005H1	Liver	1	PRR5	51.97434632	22.81549646	37.47882024	40.04609657	69.58083742
12-005H1_1	12-005	1	12-005H1	Liver	1	PRUNE1	49.93302703	21.91940606	36.00682022	38.47326545	69.58083742
12-005H1_1	12-005	1	12-005H1	Liver	1	PSEN1	45.87853257	20.13957984	33.08311498	35.34928817	69.58083742
12-005H1_1	12-005	1	12-005H1	Liver	1	PSEN2	29.73747756	13.05404227	21.44376322	22.91264792	69.58083742
12-005H1_1	12-005	1	12-005H1	Liver	1	PSMB10	58.29087019	25.58829955	42.03368008	44.91296153	69.58083742
12-005H1_1	12-005	1	12-005H1	Liver	1	PSMB2	76.56386132	33.60970614	55.21037586	58.99225292	69.58083742
12-005H1_1	12-005	1	12-005H1	Liver	1	PSMB5	149.8687594	65.78880528	108.0707059	115.4734833	69.58083742
12-005H1_1	12-005	1	12-005H1	Liver	1	PSMB7	469.6801706	206.1783751	338.6874474	361.8873309	69.58083742
12-005H1_1	12-005	1	12-005H1	Liver	1	PSMB8	42.93460401	18.84726553	30.96024135	33.08099899	69.58083742
12-005H1_1	12-005	1	12-005H1	Liver	1	PSMB9	57.41405132	25.20339701	41.40140398	44.2373749	69.58083742
12-005H1_1	12-005	1	12-005H1	Liver	1	PSMD7	71.39068694	31.33880617	51.47998796	55.00633573	69.58083742
12-005H1_1	12-005	1	12-005H1	Liver	1	PTCD2	21.47697594	9.42787939	15.48709657	16.54795323	69.58083742
12-005H1_1	12-005	1	12-005H1	Liver	1	PTCH1	127.5135764	55.97541398	91.95033219	98.24887386	69.58083742
12-005H1_1	12-005	1	12-005H1	Liver	1	PTCRA	48.97235703	21.49769488	35.31407889	37.73307175	69.58083742
12-005H1_1	12-005	1	12-005H1	Liver	1	PTEN	194.1916315	85.24548733	140.0320305	149.6241392	69.58083742
12-005H1_1	12-005	1	12-005H1	Liver	1	PTGDR2	25.21804637	11.07011994	18.18479103	19.43043812	69.58083742
12-005H1_1	12-005	1	12-005H1	Liver	1	PTGER4	31.72394694	13.92605488	22.87621084	24.44321733	69.58083742
12-005H1_1	12-005	1	12-005H1	Liver	1	PTGES	26.45751311	11.61421623	19.07857334	22.91267154	41.82634651
12-005H1_1	12-005	1	12-005H1	Liver	1	PTGIS	28.81336706	12.64837984	20.77738502	24.95288249	41.82634651
12-005H1_1	12-005	1	12-005H1	Liver	1	PTGS2	31.73700034	13.93178501	22.88562367	24.45327494	69.58083742
12-005H1_1	12-005	1	12-005H1	Liver	1	PTPN11	113.1577784	49.67356159	81.59833333	87.18776939	69.58083742
12-005H1_1	12-005	1	12-005H1	Liver	1	PTPN22	24.47410754	10.74354857	17.64833504	18.85723522	69.58083742
12-005H1_1	12-005	1	12-005H1	Liver	1	PTPN5	23.39990768	10.27200049	16.87372705	18.02956706	69.58083742
12-005H1_1	12-005	1	12-005H1	Liver	1	PTPRC	33.83129585	14.85113071	24.39582497	26.0669241	69.58083742
12-005H1_1	12-005	1	12-005H1	Liver	1	PTPRM	129.9980234	57.06602687	93.74187261	112.580574	41.82634651
12-005H1_1	12-005	1	12-005H1	Liver	1	PTPRR	37.61464651	16.51193127	27.1240078	28.98198579	69.58083742
12-005H1_1	12-005	1	12-005H1	Liver	1	PTTG1	26	11.41337891	18.74865958	20.03293133	69.58083742
12-005H1_1	12-005	1	12-005H1	Liver	1	PTTG2	25	10.9744028	18.02755729	19.26243397	69.58083742
12-005H1_1	12-005	1	12-005H1	Liver	1	PTX3	31.85429438	13.98327429	22.97020468	27.58637901	41.82634651
12-005H1_1	12-005	1	12-005H1	Liver	1	PURA	24.98682155	10.96861777	18.01805428	19.25228001	69.58083742
12-005H1_1	12-005	1	12-005H1	Liver	1	PVR	39.26243209	17.23526978	28.31222976	30.25160022	69.58083742
12-005H1_1	12-005	1	12-005H1	Liver	1	PWWP3A	39.3028902	17.25302992	28.3414042	30.2827731	69.58083742
12-005H1_1	12-005	1	12-005H1	Liver	1	PYCARD	22	9.65747446	15.86425042	16.95094189	69.58083742
12-005H1_1	12-005	1	12-005H1	Liver	1	RAB7A	750.0667445	329.2613831	540.8748484	577.9244456	69.58083742
12-005H1_1	12-005	1	12-005H1	Liver	1	RABGAP1	135.8944595	59.65442145	97.99380618	104.7063221	69.58083742
12-005H1_1	12-005	1	12-005H1	Liver	1	RAC1	362.6324776	159.1869951	261.4951107	279.4073663	69.58083742
12-005H1_1	12-005	1	12-005H1	Liver	1	RAC2	29.35402639	12.88571637	21.1672557	22.6171998	69.58083742
12-005H1_1	12-005	1	12-005H1	Liver	1	RAD21	548.9584246	240.9796348	395.855178	422.9710163	69.58083742
12-005H1_1	12-005	1	12-005H1	Liver	1	RAD50	91.16567589	40.01955393	65.73977781	70.24291249	69.58083742
12-005H1_1	12-005	1	12-005H1	Liver	1	RAD51	28.86429896	12.67073773	20.81411213	22.23986612	69.58083742
12-005H1_1	12-005	1	12-005H1	Liver	1	RAD51C	56.49860621	24.80153848	40.74127442	43.53202686	69.58083742
12-005H1_1	12-005	1	12-005H1	Liver	1	RAD52	37.47077082	16.44877328	27.02025871	28.87112995	69.58083742
12-005H1_1	12-005	1	12-005H1	Liver	1	RAD54L	35.1612752	15.43495987	25.35487613	27.09166968	69.58083742
12-005H1_1	12-005	1	12-005H1	Liver	1	RAF1	65.77580014	28.874005	47.43108022	50.68008029	69.58083742
12-005H1_1	12-005	1	12-005H1	Liver	1	RAG1	22.43156331	9.846920444	16.17545171	17.28346029	69.58083742
12-005H1_1	12-005	1	12-005H1	Liver	1	RALGDS	110.4006252	48.46323719	79.61014383	95.60888253	41.82634651
12-005H1_1	12-005	1	12-005H1	Liver	1	RASAL1	20.68235088	9.079057973	14.91409062	15.93569673	69.58083742
12-005H1_1	12-005	1	12-005H1	Liver	1	RASGRF1	21.34332578	9.369210164	15.39072113	16.44497614	69.58083742
12-005H1_1	12-005	1	12-005H1	Liver	1	RASGRF2	23.79727651	10.44643592	17.16027063	18.3357387	69.58083742
12-005H1_1	12-005	1	12-005H1	Liver	1	RASGRP1	20.97608047	9.207998244	15.12589969	16.1620146	69.58083742
12-005H1_1	12-005	1	12-005H1	Liver	1	RASGRP2	19.89522477	8.733528412	14.34649217	15.32921814	69.58083742
12-005H1_1	12-005	1	12-005H1	Liver	1	RB1	22.71694851	9.972197731	16.38124363	17.50334883	69.58083742
12-005H1_1	12-005	1	12-005H1	Liver	1	RBL2	95.72397813	42.02053972	69.02678	73.75507232	69.58083742
12-005H1_1	12-005	1	12-005H1	Liver	1	RBMXL3	18	7.901570012	12.97984125	15.58831648	41.82634651
12-005H1_1	12-005	1	12-005H1	Liver	1	RBX1	93.39948081	41.00014093	67.35057966	71.96405328	69.58083742
12-005H1_1	12-005	1	12-005H1	Liver	1	REL	72.29424168	31.73544512	52.13154335	55.70252227	69.58083742
12-005H1_1	12-005	1	12-005H1	Liver	1	RELA	113.3897356	49.77538526	81.76559821	87.36649181	69.58083742
12-005H1_1	12-005	1	12-005H1	Liver	1	RELB	11.55150025	5.070832665	8.329813303	8.900400433	69.58083742
12-005H1_1	12-005	1	12-005H1	Liver	1	RELN	40.93637316	17.97008992	29.5193125	31.5413674	69.58083742
12-005H1_1	12-005	1	12-005H1	Liver	1	REN	20.26254861	8.894774806	14.61137024	15.61224019	69.58083742
12-005H1_1	12-005	1	12-005H1	Liver	1	REPS1	98.86564316	43.39965563	71.29224186	76.17571694	69.58083742
12-005H1_1	12-005	1	12-005H1	Liver	1	RET	25.48703086	11.18819771	18.37875636	19.63768996	69.58083742
12-005H1_1	12-005	1	12-005H1	Liver	1	RFC3	46.44857892	20.38981657	33.49417671	35.78850738	69.58083742
12-005H1_1	12-005	1	12-005H1	Liver	1	RFC4	55.83169717	24.50878134	40.26036478	43.01817521	69.58083742
12-005H1_1	12-005	1	12-005H1	Liver	1	RGMB	28.97619824	12.71985884	20.89480296	22.32608422	69.58083742
12-005H1_1	12-005	1	12-005H1	Liver	1	RHOA	306.7564018	134.6587325	221.2027444	236.3549974	69.58083742
12-005H1_1	12-005	1	12-005H1	Liver	1	RHOB	190.4704702	83.6119864	137.3486925	146.7569942	69.58083742
12-005H1_1	12-005	1	12-005H1	Liver	1	RICTOR	50.12146584	22.00212619	36.14270388	38.61845705	69.58083742
12-005H1_1	12-005	1	12-005H1	Liver	1	RIPK1	22.6165511	9.928125666	16.30884683	17.42599289	69.58083742
12-005H1_1	12-005	1	12-005H1	Liver	1	RIPK2	142.6676036	62.62766989	102.8779359	109.9250117	69.58083742
12-005H1_1	12-005	1	12-005H1	Liver	1	RIPK3	25.52117559	11.20318643	18.4033782	19.66399838	69.58083742
12-005H1_1	12-005	1	12-005H1	Liver	1	RIPOR2	11.90761623	5.227159072	8.58660935	10.31220502	41.82634651
12-005H1_1	12-005	1	12-005H1	Liver	1	RNASE2	22.90370782	10.0541806	16.5159162	19.83501367	41.82634651
12-005H1_1	12-005	1	12-005H1	Liver	1	RNF146	52.85398376	23.20163629	38.11312882	40.72385489	69.58083742
12-005H1_1	12-005	1	12-005H1	Liver	1	RNF43	43.52858777	19.10801021	31.3885644	33.53866191	69.58083742
12-005H1_1	12-005	1	12-005H1	Liver	1	RNF8	37.81612031	16.60037346	27.26929102	29.13722082	69.58083742
12-005H1_1	12-005	1	12-005H1	Liver	1	RNLS	26.0051155	11.41562449	18.75234838	20.03687281	69.58083742
12-005H1_1	12-005	1	12-005H1	Liver	1	ROBO4	24.13764062	10.59584763	17.40570797	18.59798835	69.58083742
12-005H1_1	12-005	1	12-005H1	Liver	1	ROCK1	75.86322047	33.30214155	54.70514214	58.45241101	69.58083742
12-005H1_1	12-005	1	12-005H1	Liver	1	ROPN1	22.58722489	9.915252159	16.28769963	17.40339712	69.58083742
12-005H1_1	12-005	1	12-005H1	Liver	1	ROR2	22.15814971	9.726898403	15.97829253	17.07279583	69.58083742
12-005H1_1	12-005	1	12-005H1	Liver	1	RORA	43.41849145	19.05968056	31.30917369	33.45383299	69.58083742
12-005H1_1	12-005	1	12-005H1	Liver	1	RORC	43.14423344	18.93928784	31.11140561	33.24251792	69.58083742
12-005H1_1	12-005	1	12-005H1	Liver	1	RP11-291B21	17.81825349	7.821787635	12.84878342	15.43092081	41.82634651
12-005H1_1	12-005	1	12-005H1	Liver	1	RP11-342D11	22.10212108	9.702303176	15.93789017	19.14082547	41.82634651
12-005H1_1	12-005	1	12-005H1	Liver	1	RP3-477M7.5	31.59034502	13.86740683	22.77987019	27.35779422	41.82634651
12-005H1_1	12-005	1	12-005H1	Liver	1	RPA3	24.63432168	10.81387875	17.76386582	18.98067979	69.58083742
12-005H1_1	12-005	1	12-005H1	Liver	1	RPL17	339	148.8129019	244.4536769	261.1986046	69.58083742
12-005H1_1	12-005	1	12-005H1	Liver	1	RPL7A	16814.38354	7381.112708	12124.8905	12955.43811	69.58083742
12-005H1_1	12-005	1	12-005H1	Liver	1	RPLP0	24	10.53542668	17.306455	18.49193661	69.58083742
12-005H1_1	12-005	1	12-005H1	Liver	1	RPS27A	7887.929079	3462.612437	5688.003735	6077.628522	69.58083742
12-005H1_1	12-005	1	12-005H1	Liver	1	RPS6	22484.20568	9870.029187	16213.41224	17324.02109	69.58083742
12-005H1_1	12-005	1	12-005H1	Liver	1	RPS6KA5	37.90229756	16.63820321	27.33143363	29.20362016	69.58083742
12-005H1_1	12-005	1	12-005H1	Liver	1	RPS6KA6	30.16350454	13.24105794	21.75097225	23.24090058	69.58083742
12-005H1_1	12-005	1	12-005H1	Liver	1	RPS6KB1	37.11310715	16.29176747	26.76234662	28.59555104	69.58083742
12-005H1_1	12-005	1	12-005H1	Liver	1	RPTOR	32.69026671	14.35024617	23.57302624	25.18776416	69.58083742
12-005H1_1	12-005	1	12-005H1	Liver	1	RRAD	28.61054537	12.55934596	20.63112983	22.04434964	69.58083742
12-005H1_1	12-005	1	12-005H1	Liver	1	RRAS2	42.80018244	18.78825767	30.86330964	32.97742752	69.58083742
12-005H1_1	12-005	1	12-005H1	Liver	1	RRM2	78.23374265	34.34274416	56.41453112	60.27889208	69.58083742
12-005H1_1	12-005	1	12-005H1	Liver	1	RSAD2	20.32213368	8.920931225	14.65433717	15.65815032	69.58083742
12-005H1_1	12-005	1	12-005H1	Liver	1	RTKN2	53.75619896	23.59768721	38.76371827	46.55381347	41.82634651
12-005H1_1	12-005	1	12-005H1	Liver	1	RUNX1	71.16522185	31.23983238	51.31740457	54.83261548	69.58083742
12-005H1_1	12-005	1	12-005H1	Liver	1	RUNX1T1	24.12871967	10.59193155	17.39927505	18.59111478	69.58083742
12-005H1_1	12-005	1	12-005H1	Liver	1	RUNX3	25.43968524	11.16741411	18.34461532	19.60121028	69.58083742
12-005H1_1	12-005	1	12-005H1	Liver	1	RXRG	19.65629605	8.628644412	14.17420013	15.14512419	69.58083742
12-005H1_1	12-005	1	12-005H1	Liver	1	RYBP	600.1920166	263.4699578	432.7998387	462.4463636	69.58083742
12-005H1_1	12-005	1	12-005H1	Liver	1	S100A12	33.7381478	14.81024094	24.32865569	25.99515377	69.58083742
12-005H1_1	12-005	1	12-005H1	Liver	1	S100A8	32.72989957	14.36764405	23.60160559	25.21830117	69.58083742
12-005H1_1	12-005	1	12-005H1	Liver	1	S100A9	46.8294779	20.55702212	33.76884383	36.08198903	69.58083742
12-005H1_1	12-005	1	12-005H1	Liver	1	S100B	25.15080881	11.04060426	18.13630587	19.37863176	69.58083742
12-005H1_1	12-005	1	12-005H1	Liver	1	S1PR3	36.24151956	15.90916134	26.13384281	31.38579315	41.82634651
12-005H1_1	12-005	1	12-005H1	Liver	1	SAMD3	18.44726388	8.097908171	13.30236426	15.97565487	41.82634651
12-005H1_1	12-005	1	12-005H1	Liver	1	SAMD9	33.3743222	14.65053019	24.06630022	25.71482711	69.58083742
12-005H1_1	12-005	1	12-005H1	Liver	1	SAMSN1	45.0962024	19.79615559	32.5189749	34.74650484	69.58083742
12-005H1_1	12-005	1	12-005H1	Liver	1	SBNO2	58.55144996	25.70268784	42.22158475	45.11373755	69.58083742
12-005H1_1	12-005	1	12-005H1	Liver	1	SCARA5	11.51842316	5.056312612	8.305961336	9.975156977	41.82634651
12-005H1_1	12-005	1	12-005H1	Liver	1	SCEL	21.42289298	9.404138265	15.44809722	16.50628246	69.58083742
12-005H1_1	12-005	1	12-005H1	Liver	1	SCG3	22.78121038	10.00040715	16.42758301	17.55286243	69.58083742
12-005H1_1	12-005	1	12-005H1	Liver	1	SCHLAP1	34.42601241	15.11219707	24.82467645	26.52515164	69.58083742
12-005H1_1	12-005	1	12-005H1	Liver	1	SCN3A	18.67983292	8.200000424	13.47007033	14.39276193	69.58083742
12-005H1_1	12-005	1	12-005H1	Liver	1	SCT	31	13.60825947	22.35417104	26.84654506	41.82634651
12-005H1_1	12-005	1	12-005H1	Liver	1	SDC1	16.55354506	7.266610846	11.93679928	14.33566107	41.82634651
12-005H1_1	12-005	1	12-005H1	Liver	1	SDHA	126.5056291	55.53294918	91.22349905	97.47225309	69.58083742
12-005H1_1	12-005	1	12-005H1	Liver	1	SECTM1	37.27232758	16.36166144	26.87716084	28.71822996	69.58083742
12-005H1_1	12-005	1	12-005H1	Liver	1	SELE	27.67567267	12.14895918	19.95699099	21.3240327	69.58083742
12-005H1_1	12-005	1	12-005H1	Liver	1	SELL	35.78294986	15.7078602	25.80316715	27.57066836	69.58083742
12-005H1_1	12-005	1	12-005H1	Liver	1	SELP	18.17113133	7.97669258	13.10324445	14.0008087	69.58083742
12-005H1_1	12-005	1	12-005H1	Liver	1	SELPLG	18.03128845	7.915304896	13.00240343	13.89306013	69.58083742
12-005H1_1	12-005	1	12-005H1	Liver	1	SEMG1	37	16.24211614	26.68078479	28.50840228	69.58083742
12-005H1_1	12-005	1	12-005H1	Liver	1	SERPINA1	81.11526018	35.60766152	58.49240001	62.49909373	69.58083742
12-005H1_1	12-005	1	12-005H1	Liver	1	SERPINB2	20.25453929	8.891258905	14.6055947	15.60606903	69.58083742
12-005H1_1	12-005	1	12-005H1	Liver	1	SERPINB5	20.34885555	8.93266149	14.67360637	15.67873946	69.58083742
12-005H1_1	12-005	1	12-005H1	Liver	1	SERPING1	66.94896908	29.38899814	48.27705503	51.58400385	69.58083742
12-005H1_1	12-005	1	12-005H1	Liver	1	SERPINH1	83.00625834	36.43776454	59.85600311	63.95610281	69.58083742
12-005H1_1	12-005	1	12-005H1	Liver	1	SETBP1	42.49666056	18.65501882	30.64443932	32.74356472	69.58083742
12-005H1_1	12-005	1	12-005H1	Liver	1	SETD2	107.0866229	47.00846934	77.22040917	82.5099601	69.58083742
12-005H1_1	12-005	1	12-005H1	Liver	1	SF3B1	208.0101855	91.31150245	149.9966215	160.2712985	69.58083742
12-005H1_1	12-005	1	12-005H1	Liver	1	SFRP1	23.28820926	10.22296755	16.79318106	17.94350372	69.58083742
12-005H1_1	12-005	1	12-005H1	Liver	1	SFRP2	21.52489013	9.448912577	15.5216476	16.584871	69.58083742
12-005H1_1	12-005	1	12-005H1	Liver	1	SFRP4	20.98931649	9.213808543	15.13544422	16.17221292	69.58083742
12-005H1_1	12-005	1	12-005H1	Liver	1	SFXN1	106.9065688	46.92942988	77.09057173	82.37122887	69.58083742
12-005H1_1	12-005	1	12-005H1	Liver	1	SGK1	29.2382683	12.83490133	21.08378227	22.5280085	69.58083742
12-005H1_1	12-005	1	12-005H1	Liver	1	SGK2	21.92926031	9.626421427	15.81323987	16.89643715	69.58083742
12-005H1_1	12-005	1	12-005H1	Liver	1	SH2B2	43.11845069	18.92796983	31.09281361	33.22265238	69.58083742
12-005H1_1	12-005	1	12-005H1	Liver	1	SH2D1A	9.412768584	4.131980554	6.787568997	7.252513333	69.58083742
12-005H1_1	12-005	1	12-005H1	Liver	1	SH2D1B	20.18267246	8.859711082	14.55377136	15.55069582	69.58083742
12-005H1_1	12-005	1	12-005H1	Liver	1	SHC1	86.56840562	38.00146211	62.42467568	66.70072789	69.58083742
12-005H1_1	12-005	1	12-005H1	Liver	1	SHC2	48.09307205	21.11170977	34.68002447	37.05558499	69.58083742
12-005H1_1	12-005	1	12-005H1	Liver	1	SHC3	25.34910169	11.1276501	18.27929532	19.5314159	69.58083742
12-005H1_1	12-005	1	12-005H1	Liver	1	SHC4	23.92460498	10.50233007	17.25208748	18.43384495	69.58083742
12-005H1_1	12-005	1	12-005H1	Liver	1	SIGIRR	42.47294691	18.64460909	30.62733935	32.72529341	69.58083742
12-005H1_1	12-005	1	12-005H1	Liver	1	SIGLEC1	26.5956216	11.67484256	19.17816368	20.4918562	69.58083742
12-005H1_1	12-005	1	12-005H1	Liver	1	SIGLEC5	21.91843072	9.621667495	15.80543062	16.88809298	69.58083742
12-005H1_1	12-005	1	12-005H1	Liver	1	SIGLEC7	28.92507573	12.69741728	20.85793839	25.04962415	41.82634651
12-005H1_1	12-005	1	12-005H1	Liver	1	SIN3A	68.83140935	30.21534445	49.63448703	53.03441911	69.58083742
12-005H1_1	12-005	1	12-005H1	Liver	1	SIRPA	33.16691547	14.55948359	23.91673875	25.55502077	69.58083742
12-005H1_1	12-005	1	12-005H1	Liver	1	SIRPB2	18.02810871	7.913909066	13.00011051	13.89061015	69.58083742
12-005H1_1	12-005	1	12-005H1	Liver	1	SIRPG	26.1047907	11.45937952	18.8242244	22.60720773	41.82634651
12-005H1_1	12-005	1	12-005H1	Liver	1	SIRT4	22.5167133	9.884299256	16.23685356	17.34906813	69.58083742
12-005H1_1	12-005	1	12-005H1	Liver	1	SIX1	52.98729967	23.26015879	38.20926323	40.82657445	69.58083742
12-005H1_1	12-005	1	12-005H1	Liver	1	SKA1	23.76926325	10.43413876	17.14007021	18.31415456	69.58083742
12-005H1_1	12-005	1	12-005H1	Liver	1	SKP1	41.717468	18.3129719	30.08256178	32.14319891	69.58083742
12-005H1_1	12-005	1	12-005H1	Liver	1	SKP2	60.93953325	26.75099936	43.94363708	46.95374942	69.58083742
12-005H1_1	12-005	1	12-005H1	Liver	1	SLAMF1	18.15583294	7.969976949	13.09221274	13.98902132	69.58083742
12-005H1_1	12-005	1	12-005H1	Liver	1	SLAMF6	21.23590136	9.32205341	15.31325714	16.36220591	69.58083742
12-005H1_1	12-005	1	12-005H1	Liver	1	SLAMF7	21.8581452	9.59520359	15.76195859	16.84164314	69.58083742
12-005H1_1	12-005	1	12-005H1	Liver	1	SLAMF8	16.4924225	7.239779504	11.89272366	14.28272786	41.82634651
12-005H1_1	12-005	1	12-005H1	Liver	1	SLC11A1	35.63246996	15.64180312	25.69465575	27.45472399	69.58083742
12-005H1_1	12-005	1	12-005H1	Liver	1	SLC12A3	22.5806469	9.91236458	16.28295623	19.55523724	41.82634651
12-005H1_1	12-005	1	12-005H1	Liver	1	SLC16A1	224.705529	98.64035941	162.0356719	173.1350166	69.58083742
12-005H1_1	12-005	1	12-005H1	Liver	1	SLC16A2	23.79043052	10.44343069	17.15533397	18.33046388	69.58083742
12-005H1_1	12-005	1	12-005H1	Liver	1	SLC18A2	16.02986874	7.036729453	11.55917509	13.88214818	41.82634651
12-005H1_1	12-005	1	12-005H1	Liver	1	SLC1A3	34.35249098	15.07992292	24.77165997	29.74986119	41.82634651
12-005H1_1	12-005	1	12-005H1	Liver	1	SLC1A5	77.32787292	33.94508899	55.76130637	59.58092184	69.58083742
12-005H1_1	12-005	1	12-005H1	Liver	1	SLC24A4	16.05927596	7.04963852	11.5803807	13.90761534	41.82634651
12-005H1_1	12-005	1	12-005H1	Liver	1	SLC2A1	58.0795318	25.49552705	41.88128348	44.75012585	69.58083742
12-005H1_1	12-005	1	12-005H1	Liver	1	SLC2A14	25	10.9744028	18.02755729	19.26243397	69.58083742
12-005H1_1	12-005	1	12-005H1	Liver	1	SLC2A3	123.6446521	54.27704864	89.16044201	95.2678779	69.58083742
12-005H1_1	12-005	1	12-005H1	Liver	1	SLC32A1	16.52211807	7.252815149	11.9141372	14.30844475	41.82634651
12-005H1_1	12-005	1	12-005H1	Liver	1	SLC38A11	16	7.023617789	11.53763667	13.85628132	41.82634651
12-005H1_1	12-005	1	12-005H1	Liver	1	SLC38A6	33.14453354	14.54965846	23.9005991	28.70374881	41.82634651
12-005H1_1	12-005	1	12-005H1	Liver	1	SLC39A6	351.4865019	154.294178	253.457722	270.8194214	69.58083742
12-005H1_1	12-005	1	12-005H1	Liver	1	SLC45A3	31.71507927	13.92216218	22.86981634	24.43638481	69.58083742
12-005H1_1	12-005	1	12-005H1	Liver	1	SLC4A10	19.16503339	8.412991842	13.8199495	16.59725589	41.82634651
12-005H1_1	12-005	1	12-005H1	Liver	1	SLC7A5	33.52657549	14.71736575	24.17609042	25.83213787	69.58083742
12-005H1_1	12-005	1	12-005H1	Liver	1	SLC9A9	23.0205238	10.10546003	16.60015247	17.73725278	69.58083742
12-005H1_1	12-005	1	12-005H1	Liver	1	SLCO2B1	18.33770563	8.049814717	13.22336155	15.8807755	41.82634651
12-005H1_1	12-005	1	12-005H1	Liver	1	SMAD2	80.56930957	35.36800224	58.09871377	62.07844022	69.58083742
12-005H1_1	12-005	1	12-005H1	Liver	1	SMAD3	27.90542937	12.24981688	20.12266907	21.50105962	69.58083742
12-005H1_1	12-005	1	12-005H1	Liver	1	SMAD4	141.7062477	62.20565765	102.1847	109.1842896	69.58083742
12-005H1_1	12-005	1	12-005H1	Liver	1	SMAD5	56.57746695	24.83615646	40.79814108	43.59278886	69.58083742
12-005H1_1	12-005	1	12-005H1	Liver	1	SMAD9	30.01290672	13.17494909	21.64237581	23.12486536	69.58083742
12-005H1_1	12-005	1	12-005H1	Liver	1	SMAP1	70.2427928	30.83490807	50.65223887	54.12188633	69.58083742
12-005H1_1	12-005	1	12-005H1	Liver	1	SMARCA4	62.03781484	27.23311875	44.73561046	47.79997249	69.58083742
12-005H1_1	12-005	1	12-005H1	Liver	1	SMC1A	32.99116823	14.48233475	23.79000701	25.41960798	69.58083742
12-005H1_1	12-005	1	12-005H1	Liver	1	SMC1B	19.99255751	8.77625516	14.41667904	15.40421276	69.58083742
12-005H1_1	12-005	1	12-005H1	Liver	1	SMC3	149.3462165	65.55942144	107.693899	115.0708654	69.58083742
12-005H1_1	12-005	1	12-005H1	Liver	1	SMO	29.85992159	13.10779228	21.53205789	23.00699072	69.58083742
12-005H1_1	12-005	1	12-005H1	Liver	1	SMPD3	20.07802107	8.813771623	14.47830701	15.47006221	69.58083742
12-005H1_1	12-005	1	12-005H1	Liver	1	SMPDL3A	26.62272182	11.68673891	19.19770572	20.51273685	69.58083742
12-005H1_1	12-005	1	12-005H1	Liver	1	SNAI1	31.45266	13.80696639	22.6805852	24.23419146	69.58083742
12-005H1_1	12-005	1	12-005H1	Liver	1	SNAI2	27.56931746	12.10227179	19.880298	21.24208629	69.58083742
12-005H1_1	12-005	1	12-005H1	Liver	1	SNAP25	26.51437996	11.63917942	19.11958015	20.42925973	69.58083742
12-005H1_1	12-005	1	12-005H1	Liver	1	SNCA	21.37634926	9.383706681	15.41453444	16.47042064	69.58083742
12-005H1_1	12-005	1	12-005H1	Liver	1	SNRPD3	83.34314294	36.58564883	60.09893138	64.21567151	69.58083742
12-005H1_1	12-005	1	12-005H1	Liver	1	SNX3	343.3808553	150.7359927	247.6127217	297.3738581	41.82634651
12-005H1_1	12-005	1	12-005H1	Liver	1	SOCS1	33	14.48621169	23.79637563	25.42641284	69.58083742
12-005H1_1	12-005	1	12-005H1	Liver	1	SOCS2	174.5683904	76.63135327	125.8816664	134.5044838	69.58083742
12-005H1_1	12-005	1	12-005H1	Liver	1	SOCS3	51.28434878	22.51260403	36.98126144	39.51445529	69.58083742
12-005H1_1	12-005	1	12-005H1	Liver	1	SOD2	790.7926934	347.1391018	570.2424235	609.3036816	69.58083742
12-005H1_1	12-005	1	12-005H1	Liver	1	SOS1	104.172916	45.72942161	75.11932844	80.26495661	69.58083742
12-005H1_1	12-005	1	12-005H1	Liver	1	SOS2	62.64092289	27.49786877	45.17051305	48.26466564	69.58083742
12-005H1_1	12-005	1	12-005H1	Liver	1	SOST	25.72651116	11.29332384	18.55144615	19.8222089	69.58083742
12-005H1_1	12-005	1	12-005H1	Liver	1	SOX10	30.23549353	13.27265939	21.80288368	23.29636791	69.58083742
12-005H1_1	12-005	1	12-005H1	Liver	1	SOX11	25.01238759	10.97984065	18.03649001	19.27197857	69.58083742
12-005H1_1	12-005	1	12-005H1	Liver	1	SOX17	40.69885369	17.86582455	29.34803667	31.35835927	69.58083742
12-005H1_1	12-005	1	12-005H1	Liver	1	SOX2	30.29186131	13.2974035	21.84353061	23.33979913	69.58083742
12-005H1_1	12-005	1	12-005H1	Liver	1	SOX9	102.8449611	45.14648113	74.16173712	79.24177088	69.58083742
12-005H1_1	12-005	1	12-005H1	Liver	1	SP1	146.2284493	64.1907961	105.4456699	112.668634	69.58083742
12-005H1_1	12-005	1	12-005H1	Liver	1	SPA17	23.53210869	10.33003357	16.9690575	18.13142759	69.58083742
12-005H1_1	12-005	1	12-005H1	Liver	1	SPACA3	23.55385072	10.33957781	16.98473573	18.14817977	69.58083742
12-005H1_1	12-005	1	12-005H1	Liver	1	SPANXB1	10	4.389761118	7.211022917	7.704973588	69.58083742
12-005H1_1	12-005	1	12-005H1	Liver	1	SPIB	34.88007741	15.31152076	25.15210376	26.87500752	69.58083742
12-005H1_1	12-005	1	12-005H1	Liver	1	SPINK1	34.40193551	15.10162789	24.80731454	26.50660045	69.58083742
12-005H1_1	12-005	1	12-005H1	Liver	1	SPINK5	24.95277242	10.95367102	17.99350138	19.22604524	69.58083742
12-005H1_1	12-005	1	12-005H1	Liver	1	SPN	25.03859137	10.99134348	18.05538562	19.29216852	69.58083742
12-005H1_1	12-005	1	12-005H1	Liver	1	SPO11	19.60967316	8.608178076	14.14058025	15.10920138	69.58083742
12-005H1_1	12-005	1	12-005H1	Liver	1	SPOCK2	13.28502253	5.831807536	9.579860192	11.50506309	41.82634651
12-005H1_1	12-005	1	12-005H1	Liver	1	SPOP	64.358922	28.25202934	46.40936615	49.58837942	69.58083742
12-005H1_1	12-005	1	12-005H1	Liver	1	SPP1	344.6205954	151.280209	248.5067011	265.5292585	69.58083742
12-005H1_1	12-005	1	12-005H1	Liver	1	SPRED1	24.07035593	10.56631126	17.35718883	18.54614567	69.58083742
12-005H1_1	12-005	1	12-005H1	Liver	1	SPRY1	50.01620038	21.95591717	36.06679672	38.53735029	69.58083742
12-005H1_1	12-005	1	12-005H1	Liver	1	SPRY2	19.2747396	8.461150247	13.8990589	14.85113596	69.58083742
12-005H1_1	12-005	1	12-005H1	Liver	1	SPRY4	26.4057418	11.59148986	19.04124092	20.34555431	69.58083742
12-005H1_1	12-005	1	12-005H1	Liver	1	SRD5A1	64.99230724	28.53007033	46.86610169	50.07640107	69.58083742
12-005H1_1	12-005	1	12-005H1	Liver	1	SRD5A2	20.32914911	8.924010834	14.65939601	15.6635557	69.58083742
12-005H1_1	12-005	1	12-005H1	Liver	1	SREBF1	75.71238466	33.23592823	54.59637409	58.33619241	69.58083742
12-005H1_1	12-005	1	12-005H1	Liver	1	SRP54	129.0615845	56.65495253	93.06660433	99.44160996	69.58083742
12-005H1_1	12-005	1	12-005H1	Liver	1	SRPX	22.12440301	9.71208441	15.95395771	19.16012201	41.82634651
12-005H1_1	12-005	1	12-005H1	Liver	1	SRRM3	24	10.53542668	17.306455	18.49193661	69.58083742
12-005H1_1	12-005	1	12-005H1	Liver	1	SRRM4	18.33962386	8.050656773	13.22474479	14.13063174	69.58083742
12-005H1_1	12-005	1	12-005H1	Liver	1	SRSF2	128	56.18894231	92.30109334	98.62366193	69.58083742
12-005H1_1	12-005	1	12-005H1	Liver	1	SSPN	20.13808018	8.840136136	14.52161577	17.43993151	41.82634651
12-005H1_1	12-005	1	12-005H1	Liver	1	SSX1	78	34.24013672	56.24597875	60.09879399	69.58083742
12-005H1_1	12-005	1	12-005H1	Liver	1	SSX4	9.378887277	4.11710747	6.763137109	7.226407875	69.58083742
12-005H1_1	12-005	1	12-005H1	Liver	1	ST6GAL1	25.10175156	11.0190693	18.10093057	19.34083328	69.58083742
12-005H1_1	12-005	1	12-005H1	Liver	1	STAG2	311.1765657	136.5990789	224.3901347	239.760722	69.58083742
12-005H1_1	12-005	1	12-005H1	Liver	1	STAT1	83.49787953	36.6535745	60.21051228	64.33489565	69.58083742
12-005H1_1	12-005	1	12-005H1	Liver	1	STAT2	50.67421273	22.24476887	36.54129093	39.04434707	69.58083742
12-005H1_1	12-005	1	12-005H1	Liver	1	STAT3	292.9783185	128.6104831	211.2673369	225.7390206	69.58083742
12-005H1_1	12-005	1	12-005H1	Liver	1	STAT4	22.48057694	9.868436257	16.21079555	17.32122516	69.58083742
12-005H1_1	12-005	1	12-005H1	Liver	1	STAT5B	30.91518482	13.57102763	22.29301062	23.82006825	69.58083742
12-005H1_1	12-005	1	12-005H1	Liver	1	STAT6	60.21710251	26.43386952	43.42269062	46.39711844	69.58083742
12-005H1_1	12-005	1	12-005H1	Liver	1	STC1	72.24768562	31.71500812	52.09797167	55.66665095	69.58083742
12-005H1_1	12-005	1	12-005H1	Liver	1	STEAP1	128	56.18894231	92.30109334	98.62366193	69.58083742
12-005H1_1	12-005	1	12-005H1	Liver	1	STEAP2	144.4047907	63.39025353	104.1306255	111.2635098	69.58083742
12-005H1_1	12-005	1	12-005H1	Liver	1	STEAP4	37.65204537	16.52834848	27.15097621	29.01080151	69.58083742
12-005H1_1	12-005	1	12-005H1	Liver	1	STK11	36.05361538	15.82667589	25.99834467	27.77921542	69.58083742
12-005H1_1	12-005	1	12-005H1	Liver	1	STK11IP	18.00994378	7.905935092	12.98701173	13.87661411	69.58083742
12-005H1_1	12-005	1	12-005H1	Liver	1	STMN1	203.0024831	89.11324071	146.3855558	156.4128771	69.58083742
12-005H1_1	12-005	1	12-005H1	Liver	1	SULF2	29.87451525	13.11419854	21.54258141	23.01823509	69.58083742
12-005H1_1	12-005	1	12-005H1	Liver	1	SUV39H2	27.45577598	12.05242979	19.79842298	21.15460288	69.58083742
12-005H1_1	12-005	1	12-005H1	Liver	1	SYCP1	16.13919361	7.084720457	11.6380095	12.43520605	69.58083742
12-005H1_1	12-005	1	12-005H1	Liver	1	SYK	29.45997148	12.93222373	21.24365295	22.69883022	69.58083742
12-005H1_1	12-005	1	12-005H1	Liver	1	SYP	14.01411147	6.151860161	10.10560789	10.79783587	69.58083742
12-005H1_1	12-005	1	12-005H1	Liver	1	SYT17	17.67137898	7.757313236	12.74287188	13.61575083	69.58083742
12-005H1_1	12-005	1	12-005H1	Liver	1	TAB1	27.705466	12.16203774	19.97847503	21.34698838	69.58083742
12-005H1_1	12-005	1	12-005H1	Liver	1	TACSTD2	93.00892479	40.82869617	67.06894881	71.6631309	69.58083742
12-005H1_1	12-005	1	12-005H1	Liver	1	TAF3	21.99503145	9.655293386	15.86066759	16.94711364	69.58083742
12-005H1_1	12-005	1	12-005H1	Liver	1	TAL1	21.23594874	9.322074208	15.3132913	16.36224242	69.58083742
12-005H1_1	12-005	1	12-005H1	Liver	1	TANK	30.83244826	13.53470825	22.2333491	23.75631995	69.58083742
12-005H1_1	12-005	1	12-005H1	Liver	1	TAP1	37.64181207	16.5238563	27.14359695	29.00291678	69.58083742
12-005H1_1	12-005	1	12-005H1	Liver	1	TAP2	23.843658	10.46679628	17.19371643	18.37147551	69.58083742
12-005H1_1	12-005	1	12-005H1	Liver	1	TAPBP	130.7497245	57.39600567	94.28392597	100.7423174	69.58083742
12-005H1_1	12-005	1	12-005H1	Liver	1	TAPBPL	33.77479268	14.82632717	24.3550804	26.02338855	69.58083742
12-005H1_1	12-005	1	12-005H1	Liver	1	TARP	35.38027786	15.53109681	25.51279944	27.26041064	69.58083742
12-005H1_1	12-005	1	12-005H1	Liver	1	TBC1D10B	39.92396973	17.525669	28.78926606	30.76131323	69.58083742
12-005H1_1	12-005	1	12-005H1	Liver	1	TBK1	55.1870115	24.22577973	39.79548047	42.5214466	69.58083742
12-005H1_1	12-005	1	12-005H1	Liver	1	TBL1XR1	138.1292785	60.63545359	99.60533925	106.4282442	69.58083742
12-005H1_1	12-005	1	12-005H1	Liver	1	TBP	43.83308705	19.24167812	31.60813953	33.7732778	69.58083742
12-005H1_1	12-005	1	12-005H1	Liver	1	TBX21	19.85517448	8.715947291	14.31761182	15.29835949	69.58083742
12-005H1_1	12-005	1	12-005H1	Liver	1	TBXAS1	26.94628733	11.82877644	19.43102955	20.76204322	69.58083742
12-005H1_1	12-005	1	12-005H1	Liver	1	TCF3	32.72588662	14.36588246	23.59871184	25.2152092	69.58083742
12-005H1_1	12-005	1	12-005H1	Liver	1	TCF7	19.71133572	8.652805515	14.21388936	15.18753211	69.58083742
12-005H1_1	12-005	1	12-005H1	Liver	1	TCF7L1	9.649744686	4.236007402	6.958453007	7.435102794	69.58083742
12-005H1_1	12-005	1	12-005H1	Liver	1	TCL1A	11.40079178	5.004675247	8.22113708	8.784279955	69.58083742
12-005H1_1	12-005	1	12-005H1	Liver	1	TCL1B	30.05905004	13.19520491	21.67564987	23.16041867	69.58083742
12-005H1_1	12-005	1	12-005H1	Liver	1	TCL6	16.82034195	7.383728309	12.12918713	14.56671187	41.82634651
12-005H1_1	12-005	1	12-005H1	Liver	1	TDO2	19.41903356	8.524491849	14.00310961	14.96231407	69.58083742
12-005H1_1	12-005	1	12-005H1	Liver	1	TEK	22.26978546	9.775903833	16.05879333	19.28602577	41.82634651
12-005H1_1	12-005	1	12-005H1	Liver	1	TERT	28.58467212	12.54798822	20.61247257	22.02441437	69.58083742
12-005H1_1	12-005	1	12-005H1	Liver	1	TET2	64.4522584	28.29300179	46.47667124	49.66029487	69.58083742
12-005H1_1	12-005	1	12-005H1	Liver	1	TFDP1	107.7167991	47.28510166	77.67483071	82.99550924	69.58083742
12-005H1_1	12-005	1	12-005H1	Liver	1	TFE3	49.27852746	21.63209638	35.53485908	37.96897525	69.58083742
12-005H1_1	12-005	1	12-005H1	Liver	1	TFEB	57.13128926	25.07927122	41.19750362	44.01950748	69.58083742
12-005H1_1	12-005	1	12-005H1	Liver	1	TGFB1	34.34144693	15.07507485	24.76369608	26.45999416	69.58083742
12-005H1_1	12-005	1	12-005H1	Liver	1	TGFB2	29.93333643	13.14001964	21.58499749	23.06355666	69.58083742
12-005H1_1	12-005	1	12-005H1	Liver	1	TGFB3	37.58148468	16.49737402	27.10009473	28.95643469	69.58083742
12-005H1_1	12-005	1	12-005H1	Liver	1	TGFBR1	26.4369223	11.60517736	19.06372525	20.36957881	69.58083742
12-005H1_1	12-005	1	12-005H1	Liver	1	TGFBR2	41.76993919	18.3360055	30.12039887	32.18362782	69.58083742
12-005H1_1	12-005	1	12-005H1	Liver	1	TGM3	16.43866876	7.216182896	11.85396172	14.23617618	41.82634651
12-005H1_1	12-005	1	12-005H1	Liver	1	THBD	16.84637856	7.395157759	12.14796219	12.98009019	69.58083742
12-005H1_1	12-005	1	12-005H1	Liver	1	THBS1	394.9195557	173.360251	284.7773966	304.2844746	69.58083742
12-005H1_1	12-005	1	12-005H1	Liver	1	THBS2	59.6589745	26.18886466	43.02022324	45.96708229	69.58083742
12-005H1_1	12-005	1	12-005H1	Liver	1	THBS4	22.51773839	9.884749245	16.23759276	17.34985796	69.58083742
12-005H1_1	12-005	1	12-005H1	Liver	1	THEM4	27.62959873	12.12873382	19.92376696	21.28853284	69.58083742
12-005H1_1	12-005	1	12-005H1	Liver	1	THEMIS	12.47255301	5.475152825	8.993986559	10.8014502	41.82634651
12-005H1_1	12-005	1	12-005H1	Liver	1	THY1	26.59665654	11.67529687	19.17890998	20.49265361	69.58083742
12-005H1_1	12-005	1	12-005H1	Liver	1	TIAM1	19.57270737	8.591950978	14.11392414	15.08071933	69.58083742
12-005H1_1	12-005	1	12-005H1	Liver	1	TICAM1	38.93569691	17.09184084	28.07662027	29.99985163	69.58083742
12-005H1_1	12-005	1	12-005H1	Liver	1	TIE1	18.44676333	8.09768844	13.30200331	14.21318242	69.58083742
12-005H1_1	12-005	1	12-005H1	Liver	1	TIGIT	22.16728748	9.730909667	15.9848818	17.07983646	69.58083742
12-005H1_1	12-005	1	12-005H1	Liver	1	TIPARP	78.18090234	34.31954853	56.37642784	60.23817876	69.58083742
12-005H1_1	12-005	1	12-005H1	Liver	1	TIRAP	24.89207025	10.92702421	17.94972891	19.17927439	69.58083742
12-005H1_1	12-005	1	12-005H1	Liver	1	TLNRD1	50.30634652	22.0832844	36.27602176	38.76090713	69.58083742
12-005H1_1	12-005	1	12-005H1	Liver	1	TLR1	20.50129099	8.999577006	14.78352792	15.79619056	69.58083742
12-005H1_1	12-005	1	12-005H1	Liver	1	TLR10	18.71933567	8.21734119	13.49855585	14.4231987	69.58083742
12-005H1_1	12-005	1	12-005H1	Liver	1	TLR2	24.63214222	10.81292202	17.7622942	18.97900052	69.58083742
12-005H1_1	12-005	1	12-005H1	Liver	1	TLR3	36.50917146	16.02665413	26.32684721	28.13022018	69.58083742
12-005H1_1	12-005	1	12-005H1	Liver	1	TLR4	19.57613707	8.593456533	14.1163973	15.0833619	69.58083742
12-005H1_1	12-005	1	12-005H1	Liver	1	TLR5	19.55836328	8.585654267	14.10358059	15.06966725	69.58083742
12-005H1_1	12-005	1	12-005H1	Liver	1	TLR6	18.66009523	8.191336051	13.45583744	14.37755409	69.58083742
12-005H1_1	12-005	1	12-005H1	Liver	1	TLR7	17.15522721	7.530734939	12.37067366	13.21805726	69.58083742
12-005H1_1	12-005	1	12-005H1	Liver	1	TLR8	19.52062347	8.569087393	14.07636632	15.04058883	69.58083742
12-005H1_1	12-005	1	12-005H1	Liver	1	TLR9	19.84675384	8.712250835	14.31153968	15.29187142	69.58083742
12-005H1_1	12-005	1	12-005H1	Liver	1	TLX1	37.59991135	16.50546289	27.11338224	28.97063239	69.58083742
12-005H1_1	12-005	1	12-005H1	Liver	1	TMEFF2	23.49595101	10.31416122	16.94298412	18.1035682	69.58083742
12-005H1_1	12-005	1	12-005H1	Liver	1	TMEM140	43.79039276	19.22293635	31.57735257	33.74038196	69.58083742
12-005H1_1	12-005	1	12-005H1	Liver	1	TMEM163	18.90266603	8.297818837	13.63075579	14.56445425	69.58083742
12-005H1_1	12-005	1	12-005H1	Liver	1	TMEM173	35.25213998	15.47484734	25.42039893	27.16168075	69.58083742
12-005H1_1	12-005	1	12-005H1	Liver	1	TMEM45B	25.32113639	11.115374	18.25912948	19.50986871	69.58083742
12-005H1_1	12-005	1	12-005H1	Liver	1	TMIGD2	12	5.267713342	8.6532275	10.39221099	41.82634651
12-005H1_1	12-005	1	12-005H1	Liver	1	TMPRSS2	136.8900099	60.09144429	98.71169985	105.4733911	69.58083742
12-005H1_1	12-005	1	12-005H1	Liver	1	TNC	29.56664447	12.97905063	21.32057508	22.78102147	69.58083742
12-005H1_1	12-005	1	12-005H1	Liver	1	TNF	24.89038388	10.92628394	17.94851286	19.17797504	69.58083742
12-005H1_1	12-005	1	12-005H1	Liver	1	TNFAIP3	56.40797139	24.76175196	40.67591744	43.46219297	69.58083742
12-005H1_1	12-005	1	12-005H1	Liver	1	TNFAIP6	22.60135808	9.921456292	16.29789111	17.41428671	69.58083742
12-005H1_1	12-005	1	12-005H1	Liver	1	TNFRSF10A	36.51376705	16.02867149	26.3301611	28.13376107	69.58083742
12-005H1_1	12-005	1	12-005H1	Liver	1	TNFRSF10B	85.7524015	37.64325579	61.83625324	66.07199887	69.58083742
12-005H1_1	12-005	1	12-005H1	Liver	1	TNFRSF10C	26.2297541	11.51423547	18.91433579	20.20995625	69.58083742
12-005H1_1	12-005	1	12-005H1	Liver	1	TNFRSF10D	44	19.31494892	31.72850084	33.90188379	69.58083742
12-005H1_1	12-005	1	12-005H1	Liver	1	TNFRSF11A	21.66982417	9.51253516	15.62615987	16.69654229	69.58083742
12-005H1_1	12-005	1	12-005H1	Liver	1	TNFRSF11B	27.21619544	11.94725965	19.6256609	20.9700067	69.58083742
12-005H1_1	12-005	1	12-005H1	Liver	1	TNFRSF13B	23.91089095	10.49630994	17.24219826	18.42327832	69.58083742
12-005H1_1	12-005	1	12-005H1	Liver	1	TNFRSF13C	30	13.16928335	21.63306875	23.11492076	69.58083742
12-005H1_1	12-005	1	12-005H1	Liver	1	TNFRSF14	39.02217598	17.12980309	28.13898053	30.06648353	69.58083742
12-005H1_1	12-005	1	12-005H1	Liver	1	TNFRSF17	19.37048154	8.503178671	13.96809863	14.92490487	69.58083742
12-005H1_1	12-005	1	12-005H1	Liver	1	TNFRSF18	12	5.267713342	8.6532275	9.245968306	69.58083742
12-005H1_1	12-005	1	12-005H1	Liver	1	TNFRSF19	109.4140639	48.03016033	78.8987322	84.30324723	69.58083742
12-005H1_1	12-005	1	12-005H1	Liver	1	TNFRSF1A	185.5094655	81.43422385	133.7713007	142.9345532	69.58083742
12-005H1_1	12-005	1	12-005H1	Liver	1	TNFRSF1B	36.4593492	16.00478335	26.29092026	28.09183226	69.58083742
12-005H1_1	12-005	1	12-005H1	Liver	1	TNFRSF25	29.86576845	13.11035891	21.53627407	23.01149571	69.58083742
12-005H1_1	12-005	1	12-005H1	Liver	1	TNFRSF4	26.73639546	11.73663892	19.27967603	20.60032208	69.58083742
12-005H1_1	12-005	1	12-005H1	Liver	1	TNFRSF8	21.5845292	9.475092705	15.56465347	16.63082274	69.58083742
12-005H1_1	12-005	1	12-005H1	Liver	1	TNFRSF9	24.50296099	10.75621454	17.66914132	18.87946673	69.58083742
12-005H1_1	12-005	1	12-005H1	Liver	1	TNFSF10	405.3306974	177.9304935	292.2848948	312.3062318	69.58083742
12-005H1_1	12-005	1	12-005H1	Liver	1	TNFSF11	23.76151451	10.43073725	17.13448257	18.30818417	69.58083742
12-005H1_1	12-005	1	12-005H1	Liver	1	TNFSF12	42	18.4369967	30.28629625	32.36088907	69.58083742
12-005H1_1	12-005	1	12-005H1	Liver	1	TNFSF13	38.30139596	16.81339788	27.6192244	29.51112443	69.58083742
12-005H1_1	12-005	1	12-005H1	Liver	1	TNFSF13B	29.7212293	13.04690967	21.43204656	22.90012867	69.58083742
12-005H1_1	12-005	1	12-005H1	Liver	1	TNFSF14	19.61478493	8.61042202	14.14426636	15.11313998	69.58083742
12-005H1_1	12-005	1	12-005H1	Liver	1	TNFSF15	30.80582021	13.52301918	22.21414755	23.73580311	69.58083742
12-005H1_1	12-005	1	12-005H1	Liver	1	TNFSF18	25.92012982	11.37831781	18.69106501	19.97139157	69.58083742
12-005H1_1	12-005	1	12-005H1	Liver	1	TNFSF4	27.81317423	12.20931908	20.05614368	21.42997728	69.58083742
12-005H1_1	12-005	1	12-005H1	Liver	1	TNFSF8	21.95053558	9.63576076	15.82858151	16.91282969	69.58083742
12-005H1_1	12-005	1	12-005H1	Liver	1	TNFSF9	29.23042741	12.83145937	21.07812819	22.52196711	69.58083742
12-005H1_1	12-005	1	12-005H1	Liver	1	TNKS	57.74026731	25.34659804	41.63663908	44.48872346	69.58083742
12-005H1_1	12-005	1	12-005H1	Liver	1	TNN	20.92331532	9.184835605	15.08785063	16.12135919	69.58083742
12-005H1_1	12-005	1	12-005H1	Liver	1	TNR	20.7401014	9.10440907	14.95573465	15.98019335	69.58083742
12-005H1_1	12-005	1	12-005H1	Liver	1	TNXB	16.15068981	7.089767017	11.64629944	13.98678135	41.82634651
12-005H1_1	12-005	1	12-005H1	Liver	1	TOLLIP	30.86654422	13.54967557	22.25793577	23.7825908	69.58083742
12-005H1_1	12-005	1	12-005H1	Liver	1	TOP2A	167.5820533	73.56451816	120.8438027	129.1215294	69.58083742
12-005H1_1	12-005	1	12-005H1	Liver	1	TP53	173.6913941	76.24637282	125.2492623	133.8287604	69.58083742
12-005H1_1	12-005	1	12-005H1	Liver	1	TP73	30.27505234	13.29002476	21.83140963	23.32684787	69.58083742
12-005H1_1	12-005	1	12-005H1	Liver	1	TPI1	145.7426481	63.97754098	105.0953575	112.2943254	69.58083742
12-005H1_1	12-005	1	12-005H1	Liver	1	TPM1	365.5248794	160.4566903	263.5808282	281.6359542	69.58083742
12-005H1_1	12-005	1	12-005H1	Liver	1	TPM2	98	43.01965896	70.66802459	75.50874116	69.58083742
12-005H1_1	12-005	1	12-005H1	Liver	1	TPM4	236.3455205	103.7500376	170.4292965	182.1035993	69.58083742
12-005H1_1	12-005	1	12-005H1	Liver	1	TPO	20.25486928	8.891403761	14.60583265	15.60632328	69.58083742
12-005H1_1	12-005	1	12-005H1	Liver	1	TPRG1	28.223248	12.38933167	20.35184881	24.441829	41.82634651
12-005H1_1	12-005	1	12-005H1	Liver	1	TPSAB1	37.08122142	16.2777704	26.73935375	32.11298973	41.82634651
12-005H1_1	12-005	1	12-005H1	Liver	1	TPSB2	36	15.80314002	25.9596825	27.73790492	69.58083742
[truncated: 353,915 more rows]
