# Supplementary material for: Inter- and intra-tumor heterogeneity of metastatic prostate cancer determined by digital spatial gene expression profiling
Source: Nat Commun. 2021 Mar 3;12:1426. doi: 10.1038/s41467-021-21615-4 (PMC7930198; doi:10.1038/s41467-021-21615-4)
Supplement: Supplementary file 7 — Supplementary Data 4 [file 41467_2021_21615_MOESM7_ESM.zip › Supplementary_Data_File_4.txt]

Slide	dsp_roinum	tissue_id	punch	Protein	count_ngs	hk_mean	count_ngs_norm	neg_mean	above_LOQ	ngs_snr
HUTCH TMA 95A	1	12-005H1	1	Ms IgG1	650	40965.82509	15.86688413	461.7873124	FALSE	1.407574402
HUTCH TMA 95A	2	12-005H1	2	Ms IgG1	642	46113.11649	13.92228608	434.724783	FALSE	1.476796413
HUTCH TMA 95A	3	12-005H1	3	Ms IgG1	1005	54338.17653	18.49528387	679.0265989	FALSE	1.480059841
HUTCH TMA 95A	4	12-005K1	1	Ms IgG1	723	30807.27863	23.46847992	481.6151839	FALSE	1.501198517
HUTCH TMA 95A	5	12-005K1	2	Ms IgG1	684	42266.70337	16.18295124	460.7131785	FALSE	1.484654731
HUTCH TMA 95A	6	12-005K1	3	Ms IgG1	452	37407.25624	12.08321715	310.4254028	FALSE	1.456066404
HUTCH TMA 95A	7	12-011I8	1	Ms IgG1	340	37400.80539	9.090713327	214.704118	FALSE	1.583574657
HUTCH TMA 95A	8	12-011I8	2	Ms IgG1	369	30116.90711	12.25225415	229.5972789	FALSE	1.607161905
HUTCH TMA 95A	9	12-011I8	3	Ms IgG1	506	52584.74509	9.622562573	333.3641074	FALSE	1.517859868
HUTCH TMA 95A	10	12-011J1	1	Ms IgG1	618	47760.92242	12.93944858	399.0451391	FALSE	1.548696976
HUTCH TMA 95A	12	12-011J1	3	Ms IgG1	535	37955.85399	14.09532243	349.9808017	FALSE	1.528655279
HUTCH TMA 95A	13	12-021H2	1	Ms IgG1	367	29619.85737	12.3903365	260.9178605	FALSE	1.406572932
HUTCH TMA 95A	14	12-021H2	2	Ms IgG1	497	28653.27704	17.34531095	330.943763	FALSE	1.501765724
HUTCH TMA 95A	15	12-021H2	3	Ms IgG1	406	28948.31655	14.02499518	274.0377521	FALSE	1.481547695
HUTCH TMA 95A	16	12-021J3	1	Ms IgG1	514	81897.07653	6.276170307	327.8393522	FALSE	1.567841068
HUTCH TMA 95A	17	12-021J3	2	Ms IgG1	348	61095.934	5.695960062	215.8036625	FALSE	1.612576895
HUTCH TMA 95A	18	12-021J3	3	Ms IgG1	337	24610.71449	13.69322293	291.1668249	FALSE	1.157412078
HUTCH TMA 95A	19	13-012L2	1	Ms IgG1	466	91847.10722	5.073649177	249.3770088	FALSE	1.868656626
HUTCH TMA 95A	20	13-012L2	2	Ms IgG1	441	73306.95261	6.01580047	270.5540885	FALSE	1.629988305
HUTCH TMA 95A	21	13-012L2	3	Ms IgG1	414	32636.14021	12.68532361	237.0571886	FALSE	1.74641403
HUTCH TMA 95A	22	13-012M1	1	Ms IgG1	477	40131.1367	11.88603262	323.4227261	FALSE	1.474849977
HUTCH TMA 95A	23	13-012M1	2	Ms IgG1	906	33739.6763	26.85265834	609.5850623	FALSE	1.486256892
HUTCH TMA 95A	24	13-012M1	3	Ms IgG1	469	22329.58099	21.00352891	325.3632546	FALSE	1.441465788
HUTCH TMA 95A	25	13-042M2	1	Ms IgG1	317	16404.06092	19.32448322	207.8344343	FALSE	1.525252546
HUTCH TMA 95A	26	13-042M2	2	Ms IgG1	393	16580.24619	23.70290498	267.6727274	FALSE	1.46821084
HUTCH TMA 95A	27	13-042M2	3	Ms IgG1	316	20917.26777	15.10713558	213.516479	FALSE	1.479979445
HUTCH TMA 95A	28	13-042O1	1	Ms IgG1	345	19272.56793	17.9010914	228.6515298	FALSE	1.508846236
HUTCH TMA 95A	29	13-042O1	2	Ms IgG1	276	22957.47682	12.0222271	142.176663	FALSE	1.941246855
HUTCH TMA 95A	30	13-042O1	3	Ms IgG1	296	33261.56578	8.899160128	143.1971786	FALSE	2.067079833
HUTCH TMA 95A	31	13-099H3	1	Ms IgG1	287	31698.42043	9.054078912	154.5560379	FALSE	1.856931659
HUTCH TMA 95A	33	13-099H3	3	Ms IgG1	191	21296.01387	8.968814596	122.6380396	FALSE	1.557428679
HUTCH TMA 95A	34	13-099J1	1	Ms IgG1	578	20611.47575	28.04263057	337.9341398	FALSE	1.710392446
HUTCH TMA 95A	35	13-099J1	2	Ms IgG1	1641	23451.14272	69.97526815	1107.543852	FALSE	1.481656909
HUTCH TMA 95A	36	13-099J1	3	Ms IgG1	585	18380.07517	31.82794383	412.7153696	FALSE	1.41744176
HUTCH TMA 95A	37	13-101H1	1	Ms IgG1	235	8011.018015	29.33459887	162.0041532	FALSE	1.450580095
HUTCH TMA 95A	39	13-101H1	3	Ms IgG1	506	79799.35218	6.340903606	299.8881064	FALSE	1.687295992
HUTCH TMA 95A	40	13-101K1	1	Ms IgG1	326	29289.21466	11.13037696	174.3703961	FALSE	1.869583412
HUTCH TMA 95A	41	13-101K1	2	Ms IgG1	107	3404.719483	31.42696499	57.03537355	FALSE	1.87602874
HUTCH TMA 95A	42	13-101K1	3	Ms IgG1	76	3307.066967	22.98108891	46.8378295	FALSE	1.622620024
HUTCH TMA 95A	43	13-104I1	1	Ms IgG1	330	54504.75814	6.054517281	199.6765605	FALSE	1.652672698
HUTCH TMA 95A	44	13-104I1	2	Ms IgG1	133	14110.83151	9.425383606	89.63618563	FALSE	1.483775766
HUTCH TMA 95A	45	13-104I1	3	Ms IgG1	366	24751.17064	14.78717937	264.0340865	FALSE	1.386184658
HUTCH TMA 95A	47	13-104K1	2	Ms IgG1	242	18037.18314	13.41672911	180.3871298	FALSE	1.341559125
HUTCH TMA 95A	48	13-104K1	3	Ms IgG1	375	32021.0269	11.71105478	270.7864587	FALSE	1.384855069
HUTCH TMA 95A	49	14-039E2	1	Ms IgG1	417	5095.22549	81.84132396	300.7453467	FALSE	1.386555119
HUTCH TMA 95A	50	14-039E2	2	Ms IgG1	243	5469.874418	44.42515155	166.3512184	FALSE	1.460764774
HUTCH TMA 95A	51	14-039E2	3	Ms IgG1	369	6765.990322	54.53747085	233.519835	FALSE	1.580165556
HUTCH TMA 95A	52	14-039K1	1	Ms IgG1	515	13288.06192	38.75659244	312.029179	FALSE	1.650486668
HUTCH TMA 95A	53	14-039K1	2	Ms IgG1	827	35192.90537	23.49905446	481.6054044	FALSE	1.717173421
HUTCH TMA 95A	55	14-053H2	1	Ms IgG1	696	132190.1915	5.265141021	382.745035	FALSE	1.818442922
HUTCH TMA 95A	56	14-053H2	2	Ms IgG1	516	79961.93457	6.453070486	268.6833013	FALSE	1.920476626
HUTCH TMA 95A	57	14-053H2	3	Ms IgG1	378	52110.99836	7.253747038	218.4154047	FALSE	1.730647161
HUTCH TMA 95A	58	14-053K1	1	Ms IgG1	567	125247.4734	4.527037428	343.5847505	FALSE	1.650247862
HUTCH TMA 95A	59	14-053K1	2	Ms IgG1	1036	130876.6739	7.915849093	625.90663	FALSE	1.655198955
HUTCH TMA 95A	60	14-053K1	3	Ms IgG1	1503	98442.3934	15.26781245	985.6446692	FALSE	1.524890305
HUTCH TMA 95A	61	15-010H1	1	Ms IgG1	1320	44164.81046	29.88804857	957.2797558	FALSE	1.378907255
HUTCH TMA 95A	62	15-010H1	2	Ms IgG1	723	37256.55458	19.40598126	526.9464508	FALSE	1.372055925
HUTCH TMA 95A	63	15-010H1	3	Ms IgG1	591	50245.36171	11.76227974	354.198945	FALSE	1.668553813
HUTCH TMA 95A	64	15-010K2	1	Ms IgG1	468	23188.76374	20.18218846	312.8438694	FALSE	1.495953879
HUTCH TMA 95A	65	15-010K2	2	Ms IgG1	528	24504.10863	21.54740692	336.963927	FALSE	1.566933305
HUTCH TMA 95A	66	15-010K2	3	Ms IgG1	517	24024.761	21.51946485	335.9977383	FALSE	1.538700833
HUTCH TMA 95A	67	15-069K3	1	Ms IgG1	745	29796.79614	25.00268809	431.8111368	FALSE	1.725291306
HUTCH TMA 95A	68	15-069K3	2	Ms IgG1	684	31621.96048	21.63053744	382.556101	FALSE	1.787973054
HUTCH TMA 95A	69	15-069K3	3	Ms IgG1	773	29149.81825	26.51817563	452.0206089	FALSE	1.710099019
HUTCH TMA 95A	70	15-069P2	1	Ms IgG1	395	10055.09868	39.2835528	244.8887458	FALSE	1.612977349
HUTCH TMA 95A	71	15-069P2	2	Ms IgG1	653	4935.406015	132.3092767	430.8511948	FALSE	1.515604478
HUTCH TMA 95A	72	15-069P2	3	Ms IgG1	415	11643.4391	35.64239024	296.6893402	FALSE	1.3987695
HUTCH TMA 95A	73	Kidney	1	Ms IgG1	430	1527.738408	281.4617986	274.8144644	FALSE	1.564692022
HUTCH TMA 95A	74	Prostate	1	Ms IgG1	439	3478.183011	126.2153252	259.1912542	FALSE	1.693729988
HUTCH TMA 95A	75	Spleen	1	Ms IgG1	681	6487.985973	104.9632356	445.7443252	FALSE	1.527781649
HUTCH TMA 95A	76	Liver	1	Ms IgG1	254	4474.221343	56.76965454	177.2977847	FALSE	1.432618013
HUTCH TMA 95B	1	15-096L3	1	Ms IgG1	165	8476.787822	19.46492038	116.7554245	FALSE	1.41321057
HUTCH TMA 95B	2	15-096L3	2	Ms IgG1	233	13598.01389	17.13485528	146.3822784	FALSE	1.591722732
HUTCH TMA 95B	3	15-096L3	3	Ms IgG1	148	8872.377841	16.68098481	127.0078735	FALSE	1.165282088
HUTCH TMA 95B	4	15-096M2	1	Ms IgG1	287	11415.9089	25.14035479	208.09925	FALSE	1.379149613
HUTCH TMA 95B	5	15-096M2	2	Ms IgG1	191	12462.53542	15.32593437	126.5940288	FALSE	1.508759945
HUTCH TMA 95B	6	15-096M2	3	Ms IgG1	210	11131.51084	18.86536366	139.0120929	FALSE	1.510659941
HUTCH TMA 95B	7	16-052H1	1	Ms IgG1	259	8267.930429	31.32585624	172.8493348	FALSE	1.498414792
HUTCH TMA 95B	8	16-052H1	2	Ms IgG1	242	9792.63322	24.71245421	160.1019663	FALSE	1.511536714
HUTCH TMA 95B	11	16-052K1	2	Ms IgG1	295	10682.75314	27.61460423	207.0667012	FALSE	1.424661707
HUTCH TMA 95B	12	16-052K1	3	Ms IgG1	219	5486.992504	39.91257503	155.3274797	FALSE	1.409924377
HUTCH TMA 95B	13	16-071H4	1	Ms IgG1	317	10566.91722	29.99928866	180.7422233	FALSE	1.753879056
HUTCH TMA 95B	14	16-071H4	2	Ms IgG1	213	12463.48463	17.08992359	135.6395443	FALSE	1.57033851
HUTCH TMA 95B	15	16-071H4	3	Ms IgG1	327	9814.017049	33.31968941	212.2761028	FALSE	1.540446596
HUTCH TMA 95B	16	16-071I2	1	Ms IgG1	524	11328.83289	46.25366135	342.2192318	FALSE	1.531182211
HUTCH TMA 95B	17	16-071I2	2	Ms IgG1	220	15099.48986	14.57002866	120.337476	FALSE	1.82819191
HUTCH TMA 95B	18	16-071I2	3	Ms IgG1	243	17700.42211	13.72848617	123.7667746	FALSE	1.963370224
HUTCH TMA 95B	19	16-101J1	1	Ms IgG1	259	15457.36505	16.75576653	155.5161151	FALSE	1.66542226
HUTCH TMA 95B	20	16-101J1	2	Ms IgG1	223	20860.40047	10.69011117	130.6911903	FALSE	1.706312411
HUTCH TMA 95B	21	16-101J1	3	Ms IgG1	169	8119.284935	20.81464086	113.5538115	FALSE	1.488281175
HUTCH TMA 95B	22	16-101N2	1	Ms IgG1	179	13905.2494	12.87283635	117.7898683	FALSE	1.51965532
HUTCH TMA 95B	23	16-101N2	2	Ms IgG1	87	9025.409915	9.639451373	56.56236099	FALSE	1.538125327
HUTCH TMA 95B	24	16-101N2	3	Ms IgG1	207	10326.8459	20.04484255	137.1469112	FALSE	1.509330383
HUTCH TMA 95B	25	17-017H1	1	Ms IgG1	452	15177.65917	29.78061339	315.3304201	FALSE	1.433417048
HUTCH TMA 95B	26	17-017H1	2	Ms IgG1	198	8733.91146	22.67025501	129.9689078	FALSE	1.523441286
HUTCH TMA 95B	27	17-017H1	3	Ms IgG1	193	13729.69338	14.05712383	113.360843	FALSE	1.702527918
HUTCH TMA 95B	28	17-017N1	1	Ms IgG1	142	15201.8756	9.340952641	93.53063139	FALSE	1.518219196
HUTCH TMA 95B	29	17-017N1	2	Ms IgG1	206	24153.68095	8.528720755	115.0213445	FALSE	1.790971936
HUTCH TMA 95B	30	17-017N1	3	Ms IgG1	350	39078.42481	8.956348718	187.3747905	FALSE	1.86791403
HUTCH TMA 95B	31	17-036H1	1	Ms IgG1	230	35255.74911	6.523758701	136.4636353	FALSE	1.685430697
HUTCH TMA 95B	32	17-036H1	2	Ms IgG1	117	12373.07045	9.456019867	82.53849443	FALSE	1.417520404
HUTCH TMA 95B	33	17-036H1	3	Ms IgG1	216	21510.96992	10.04138822	135.2144739	FALSE	1.597462119
HUTCH TMA 95B	34	17-036L1	1	Ms IgG1	275	25028.55665	10.98744941	191.556921	FALSE	1.435604616
HUTCH TMA 95B	35	17-036L1	2	Ms IgG1	282	18938.8266	14.89004604	187.1647342	FALSE	1.506694096
HUTCH TMA 95B	36	17-036L1	3	Ms IgG1	283	12583.13234	22.49042546	222.6242474	FALSE	1.271200255
HUTCH TMA 95B	37	17-072I2	1	Ms IgG1	113	1796.97381	62.88349857	93.69935635	FALSE	1.205984805
HUTCH TMA 95B	38	17-072I2	2	Ms IgG1	203	3063.227774	66.26996585	152.3607113	FALSE	1.332364481
HUTCH TMA 95B	39	17-072I2	3	Ms IgG1	262	15083.58213	17.36987923	186.5524102	FALSE	1.404431064
HUTCH TMA 95B	40	17-072K1	1	Ms IgG1	124	6440.832279	19.25217031	84.37979945	FALSE	1.469546038
HUTCH TMA 95B	41	17-072K1	2	Ms IgG1	156	1733.250454	90.00430356	106.5400233	FALSE	1.464238463
HUTCH TMA 95B	42	17-072K1	3	Ms IgG1	185	19233.3431	9.61871262	107.6379336	FALSE	1.71872493
HUTCH TMA 95B	43	17-081K2	1	Ms IgG1	549	64038.09495	8.57302205	266.1796137	FALSE	2.062517081
HUTCH TMA 95B	44	17-081K2	2	Ms IgG1	260	30362.31746	8.563246213	148.616916	FALSE	1.749464374
HUTCH TMA 95B	45	17-081K2	3	Ms IgG1	159	15699.08172	10.12798091	93.09275057	FALSE	1.707974026
HUTCH TMA 95B	46	17-081P2	1	Ms IgG1	111	8469.524942	13.10581181	75.17930432	FALSE	1.476470167
HUTCH TMA 95B	47	17-081P2	2	Ms IgG1	101	5101.157323	19.79942856	66.94106349	FALSE	1.508789893
HUTCH TMA 95B	48	17-081P2	3	Ms IgG1	145	4139.093131	35.03182832	97.41280831	FALSE	1.488510623
HUTCH TMA 95B	49	17-085I1	1	Ms IgG1	157	4869.036932	32.24456955	121.6476891	FALSE	1.290612268
HUTCH TMA 95B	50	17-085I1	2	Ms IgG1	85	7544.49166	11.26649797	58.47255634	FALSE	1.453673404
HUTCH TMA 95B	51	17-085I1	3	Ms IgG1	81	8668.563228	9.344109037	47.52261158	FALSE	1.704451782
HUTCH TMA 95B	52	17-085J1	1	Ms IgG1	67	5638.407155	11.88278855	39.21381576	FALSE	1.708581496
HUTCH TMA 95B	53	17-085J1	2	Ms IgG1	147	29167.91953	5.039783514	77.11827553	FALSE	1.906162955
HUTCH TMA 95B	54	17-085J1	3	Ms IgG1	131	17520.80496	7.476825427	78.52375983	FALSE	1.668284864
HUTCH TMA 95B	55	17-108H1	1	Ms IgG1	444	40431.65947	10.98149336	239.8736835	FALSE	1.850974202
HUTCH TMA 95B	56	17-108H1	2	Ms IgG1	327	27243.69383	12.00277767	190.1221006	FALSE	1.719947333
HUTCH TMA 95B	57	17-108H1	3	Ms IgG1	351	33826.48646	10.37648413	207.5611742	FALSE	1.691067712
HUTCH TMA 95B	58	17-108K1	1	Ms IgG1	367	31426.09743	11.67819201	219.9857842	FALSE	1.668289618
HUTCH TMA 95B	59	17-108K1	2	Ms IgG1	301	20805.70754	14.46718404	177.5660007	FALSE	1.695144334
HUTCH TMA 95B	60	17-108K1	3	Ms IgG1	522	27631.82104	18.89126306	355.6069337	FALSE	1.467912885
HUTCH TMA 95B	61	17-113H1	1	Ms IgG1	342	21942.4297	15.58624112	213.6110208	FALSE	1.601040989
HUTCH TMA 95B	62	17-113H1	2	Ms IgG1	530	36282.3022	14.60767283	378.4668606	FALSE	1.400386811
HUTCH TMA 95B	63	17-113H1	3	Ms IgG1	195	15534.00631	12.55310421	143.7904939	FALSE	1.356139719
HUTCH TMA 95B	64	17-113O1	1	Ms IgG1	533	20878.23469	25.52897829	343.1957053	FALSE	1.553049738
HUTCH TMA 95B	65	17-113O1	2	Ms IgG1	709	34592.02064	20.49605623	492.4441095	FALSE	1.439757297
HUTCH TMA 95B	66	17-113O1	3	Ms IgG1	260	21760.67897	11.9481566	159.9802059	FALSE	1.625201059
HUTCH TMA 95B	67	18-030H1	1	Ms IgG1	363	34080.10072	10.65137697	183.4868936	FALSE	1.978342937
HUTCH TMA 95B	68	18-030H1	2	Ms IgG1	350	39779.43842	8.798515362	177.8320176	FALSE	1.96814952
HUTCH TMA 95B	69	18-030H1	3	Ms IgG1	203	31423.82053	6.460067446	110.4419684	FALSE	1.838069377
HUTCH TMA 95B	70	18-030N1	1	Ms IgG1	448	71333.73533	6.280338439	259.8184136	FALSE	1.724281177
HUTCH TMA 95B	71	18-030N1	2	Ms IgG1	512	65722.92564	7.790280104	304.9444313	FALSE	1.678994425
HUTCH TMA 95B	72	18-030N1	3	Ms IgG1	468	35017.43083	13.3647726	284.1061562	FALSE	1.647271591
HUTCH TMA 95B	73	Kidney	2	Ms IgG1	187	1483.780016	126.0294639	119.1778054	FALSE	1.569084104
HUTCH TMA 95B	74	Prostate	2	Ms IgG1	213	2753.007422	77.36993307	122.7674236	FALSE	1.734987946
HUTCH TMA 95B	75	Spleen	2	Ms IgG1	266	15272.50878	17.41691583	178.607778	FALSE	1.489296843
HUTCH TMA 95B	76	Liver	2	Ms IgG1	215	8472.288085	25.3768519	132.7869656	FALSE	1.619134823
HUTCH TMA 95C	1	14-043H3	1	Ms IgG1	486	32537.99366	14.93638499	314.1823693	FALSE	1.546872286
HUTCH TMA 95C	2	14-043H3	2	Ms IgG1	330	21254.124	15.52639855	200.9131577	FALSE	1.642500689
HUTCH TMA 95C	3	14-043H3	3	Ms IgG1	360	18721.03833	19.22970263	228.9237683	FALSE	1.572575895
HUTCH TMA 95C	4	14-043CC3	1	Ms IgG1	665	55923.58432	11.89122636	385.8140979	FALSE	1.723628047
HUTCH TMA 95C	5	14-043CC3	2	Ms IgG1	549	60144.18675	9.128064235	309.4924125	FALSE	1.773872243
HUTCH TMA 95C	6	14-043CC3	3	Ms IgG1	430	53544.2012	8.030748248	251.1523337	FALSE	1.71210832
HUTCH TMA 95C	7	14-053O2	1	Ms IgG1	241	19829.87637	12.15337885	140.2214183	FALSE	1.718710329
HUTCH TMA 95C	8	14-053O2	2	Ms IgG1	268	17830.34697	15.0305544	166.0639421	FALSE	1.613836193
HUTCH TMA 95C	9	14-053O2	3	Ms IgG1	524	29040.80081	18.04357957	338.6961366	FALSE	1.547109469
HUTCH TMA 95C	10	14-053AA1	1	Ms IgG1	462	39452.66198	11.71023644	313.8638435	FALSE	1.471975857
HUTCH TMA 95C	11	14-053AA1	2	Ms IgG1	455	62710.53658	7.255559031	356.3222527	FALSE	1.276934002
HUTCH TMA 95C	12	14-053AA1	3	Ms IgG1	607	61923.48545	9.802419803	422.4607958	FALSE	1.436819714
HUTCH TMA 95C	13	15-023K1	1	Ms IgG1	417	12446.54784	33.50326576	294.0699542	FALSE	1.418029942
HUTCH TMA 95C	14	15-023K1	2	Ms IgG1	343	7951.994937	43.13383028	222.1203389	FALSE	1.54420798
HUTCH TMA 95C	15	15-023K1	3	Ms IgG1	234	8165.908756	28.65572063	162.8134667	FALSE	1.437227551
HUTCH TMA 95C	16	15-023AA3	1	Ms IgG1	217	7395.482778	29.34223586	136.723687	FALSE	1.587142688
HUTCH TMA 95C	17	15-023AA3	2	Ms IgG1	132	9803.372314	13.46475435	83.94894857	FALSE	1.572384196
HUTCH TMA 95C	18	15-023AA3	3	Ms IgG1	240	9282.375459	25.85545059	148.9166388	FALSE	1.611639921
HUTCH TMA 95C	19	15-090H4	NA	Ms IgG1	318	24358.73308	13.05486615	150.3843477	FALSE	2.114581769
HUTCH TMA 95C	20	15-090H4	NA	Ms IgG1	322	20138.73252	15.98908966	205.3949949	FALSE	1.567711035
HUTCH TMA 95C	21	15-090H4	NA	Ms IgG1	255	20825.85989	12.24439237	176.921252	FALSE	1.441319215
HUTCH TMA 95C	22	15-090KK5	NA	Ms IgG1	412	17173.97719	23.98978382	241.0223059	FALSE	1.709385356
HUTCH TMA 95C	23	15-090KK5	NA	Ms IgG1	237	9032.909077	26.23739462	157.9662375	FALSE	1.500320598
HUTCH TMA 95C	24	15-090KK5	NA	Ms IgG1	511	24370.76769	20.96774326	393.8630941	FALSE	1.297405133
HUTCH TMA 95C	25	NA	NA	Ms IgG1	284	1343.198113	211.4356753	170.1332289	FALSE	1.669280022
HUTCH TMA 95C	26	NA	NA	Ms IgG1	329	1632.099619	201.5808325	210.7089794	FALSE	1.561395252
HUTCH TMA 95C	27	NA	NA	Ms IgG1	179	665.4536878	268.9894177	98.76405397	FALSE	1.812400289
HUTCH TMA 95C	28	NA	NA	Ms IgG1	282	10568.08353	26.68411913	198.9848393	FALSE	1.417193395
HUTCH TMA 95C	29	NA	NA	Ms IgG1	102	4911.020261	20.76961498	67.56586164	FALSE	1.509638115
HUTCH TMA 95A	1	12-005H1	1	CD45	962	40965.82509	23.48298851	461.7873124	FALSE	2.083210115
HUTCH TMA 95A	2	12-005H1	2	CD45	811	46113.11649	17.58718694	434.724783	FALSE	1.865548116
HUTCH TMA 95A	3	12-005H1	3	CD45	1255	54338.17653	23.09610076	679.0265989	FALSE	1.848233931
HUTCH TMA 95A	4	12-005K1	1	CD45	1342	30807.27863	43.56113424	481.6151839	FALSE	2.786456999
HUTCH TMA 95A	5	12-005K1	2	CD45	1080	42266.70337	25.55202828	460.7131785	FALSE	2.34419168
HUTCH TMA 95A	6	12-005K1	3	CD45	793	37407.25624	21.19909557	310.4254028	FALSE	2.554558979
HUTCH TMA 95A	7	12-011I8	1	CD45	624	37400.80539	16.68413269	214.704118	FALSE	2.906325253
HUTCH TMA 95A	8	12-011I8	2	CD45	563	30116.90711	18.69381866	229.5972789	FALSE	2.452119654
HUTCH TMA 95A	9	12-011I8	3	CD45	958	52584.74509	18.21821135	333.3641074	FALSE	2.873734691
HUTCH TMA 95A	10	12-011J1	1	CD45	957	47760.92242	20.03730145	399.0451391	FALSE	2.398224928
HUTCH TMA 95A	12	12-011J1	3	CD45	780	37955.85399	20.55018971	349.9808017	FALSE	2.228693678
HUTCH TMA 95A	13	12-021H2	1	CD45	549	29619.85737	18.53486305	260.9178605	FALSE	2.104110462
HUTCH TMA 95A	14	12-021H2	2	CD45	695	28653.27704	24.25551531	330.943763	FALSE	2.100054685
HUTCH TMA 95A	15	12-021H2	3	CD45	622	28948.31655	21.48656897	274.0377521	FALSE	2.269760262
HUTCH TMA 95A	16	12-021J3	1	CD45	991	81897.07653	12.10055404	327.8393522	TRUE	3.022821981
HUTCH TMA 95A	17	12-021J3	2	CD45	555	61095.934	9.084074236	215.8036625	FALSE	2.571782117
HUTCH TMA 95A	18	12-021J3	3	CD45	1501	24610.71449	60.98969619	291.1668249	TRUE	5.155120267
HUTCH TMA 95A	19	13-012L2	1	CD45	657	91847.10722	7.153192081	249.3770088	FALSE	2.634565244
HUTCH TMA 95A	20	13-012L2	2	CD45	584	73306.95261	7.96650221	270.5540885	FALSE	2.158533265
HUTCH TMA 95A	21	13-012L2	3	CD45	459	32636.14021	14.06416313	237.0571886	FALSE	1.936241642
HUTCH TMA 95A	22	13-012M1	1	CD45	629	40131.1367	15.67361534	323.4227261	FALSE	1.944823135
HUTCH TMA 95A	23	13-012M1	2	CD45	1180	33739.6763	34.97366097	609.5850623	FALSE	1.935742972
HUTCH TMA 95A	24	13-012M1	3	CD45	704	22329.58099	31.52768519	325.3632546	FALSE	2.163735425
HUTCH TMA 95A	25	13-042M2	1	CD45	373	16404.06092	22.73827206	207.8344343	FALSE	1.79469779
HUTCH TMA 95A	26	13-042M2	2	CD45	416	16580.24619	25.09009789	267.6727274	FALSE	1.554136665
HUTCH TMA 95A	27	13-042M2	3	CD45	389	20917.26777	18.59707512	213.516479	FALSE	1.82187343
HUTCH TMA 95A	28	13-042O1	1	CD45	446	19272.56793	23.14170077	228.6515298	FALSE	1.950566438
HUTCH TMA 95A	29	13-042O1	2	CD45	313	22957.47682	13.63390247	142.176663	FALSE	2.20148647
HUTCH TMA 95A	30	13-042O1	3	CD45	353	33261.56578	10.61284975	143.1971786	FALSE	2.465132369
HUTCH TMA 95A	31	13-099H3	1	CD45	407	31698.42043	12.83975651	154.5560379	FALSE	2.633349078
HUTCH TMA 95A	33	13-099H3	3	CD45	287	21296.01387	13.47670047	122.6380396	FALSE	2.340220057
HUTCH TMA 95A	34	13-099J1	1	CD45	586	20611.47575	28.43076387	337.9341398	FALSE	1.734065698
HUTCH TMA 95A	35	13-099J1	2	CD45	1475	23451.14272	62.89672183	1107.543852	FALSE	1.33177571
HUTCH TMA 95A	36	13-099J1	3	CD45	761	18380.07517	41.40353035	412.7153696	FALSE	1.843885777
HUTCH TMA 95A	37	13-101H1	1	CD45	340	8011.018015	42.4415473	162.0041532	FALSE	2.098711627
HUTCH TMA 95A	39	13-101H1	3	CD45	791	79799.35218	9.912361171	299.8881064	FALSE	2.637650454
HUTCH TMA 95A	40	13-101K1	1	CD45	717	29289.21466	24.48000086	174.3703961	TRUE	4.111936522
HUTCH TMA 95A	41	13-101K1	2	CD45	119	3404.719483	34.95148443	57.03537355	FALSE	2.086424487
HUTCH TMA 95A	42	13-101K1	3	CD45	132	3307.066967	39.91452284	46.8378295	FALSE	2.818234778
HUTCH TMA 95A	43	13-104I1	1	CD45	838	54504.75814	15.37480449	199.6765605	TRUE	4.196787032
HUTCH TMA 95A	44	13-104I1	2	CD45	316	14110.83151	22.39414451	89.63618563	TRUE	3.525361971
HUTCH TMA 95A	45	13-104I1	3	CD45	625	24751.17064	25.2513309	264.0340865	FALSE	2.367118611
HUTCH TMA 95A	47	13-104K1	2	CD45	553	18037.18314	30.65888924	180.3871298	TRUE	3.06562891
HUTCH TMA 95A	48	13-104K1	3	CD45	702	32021.0269	21.92309454	270.7864587	FALSE	2.59244869
HUTCH TMA 95A	49	14-039E2	1	CD45	1065	5095.22549	209.0192087	300.7453467	TRUE	3.541201923
HUTCH TMA 95A	50	14-039E2	2	CD45	496	5469.874418	90.67849864	166.3512184	FALSE	2.981643325
HUTCH TMA 95A	51	14-039E2	3	CD45	804	6765.990322	118.8296113	233.519835	TRUE	3.44296235
HUTCH TMA 95A	52	14-039K1	1	CD45	1509	13288.06192	113.5605786	312.029179	TRUE	4.836086179
HUTCH TMA 95A	53	14-039K1	2	CD45	1466	35192.90537	41.65612315	481.6054044	TRUE	3.043985775
HUTCH TMA 95A	55	14-053H2	1	CD45	982	132190.1915	7.428690349	382.745035	FALSE	2.565676652
HUTCH TMA 95A	56	14-053H2	2	CD45	725	79961.93457	9.066814152	268.6833013	FALSE	2.698344097
HUTCH TMA 95A	57	14-053H2	3	CD45	488	52110.99836	9.364625806	218.4154047	FALSE	2.234274642
HUTCH TMA 95A	58	14-053K1	1	CD45	786	125247.4734	6.275575693	343.5847505	FALSE	2.287645184
HUTCH TMA 95A	59	14-053K1	2	CD45	1375	130876.6739	10.50607384	625.90663	FALSE	2.196813285
HUTCH TMA 95A	60	14-053K1	3	CD45	2189	98442.3934	22.23635493	985.6446692	FALSE	2.220881488
HUTCH TMA 95A	61	15-010H1	1	CD45	2034	44164.81046	46.05476574	957.2797558	FALSE	2.124770724
HUTCH TMA 95A	62	15-010H1	2	CD45	985	37256.55458	26.43830089	526.9464508	FALSE	1.869260147
HUTCH TMA 95A	63	15-010H1	3	CD45	823	50245.36171	16.37962136	354.198945	FALSE	2.32355294
HUTCH TMA 95A	64	15-010K2	1	CD45	603	23188.76374	26.00397359	312.8438694	FALSE	1.927479037
HUTCH TMA 95A	65	15-010K2	2	CD45	744	24504.10863	30.36225521	336.963927	FALSE	2.207951476
HUTCH TMA 95A	66	15-010K2	3	CD45	1186	24024.761	49.36573562	335.9977383	TRUE	3.529785664
HUTCH TMA 95A	67	15-069K3	1	CD45	1155	29796.79614	38.76255671	431.8111368	FALSE	2.674780481
HUTCH TMA 95A	68	15-069K3	2	CD45	1018	31621.96048	32.19281742	382.556101	FALSE	2.661047615
HUTCH TMA 95A	69	15-069K3	3	CD45	1078	29149.81825	36.98136265	452.0206089	FALSE	2.384847015
HUTCH TMA 95A	70	15-069P2	1	CD45	533	10055.09868	53.00793327	244.8887458	FALSE	2.176498549
HUTCH TMA 95A	71	15-069P2	2	CD45	742	4935.406015	150.3422409	430.8511948	FALSE	1.722172316
HUTCH TMA 95A	72	15-069P2	3	CD45	598	11643.4391	51.35939605	296.6893402	FALSE	2.015576291
HUTCH TMA 95A	73	Kidney	1	CD45	379	1527.738408	248.0791202	274.8144644	FALSE	1.379112271
HUTCH TMA 95A	74	Prostate	1	CD45	460	3478.183011	132.2529604	259.1912542	FALSE	1.774751241
HUTCH TMA 95A	75	Spleen	1	CD45	905	6487.985973	139.4885876	445.7443252	FALSE	2.030311883
HUTCH TMA 95A	76	Liver	1	CD45	446	4474.221343	99.68214931	177.2977847	FALSE	2.515541866
HUTCH TMA 95B	1	15-096L3	1	CD45	266	8476.787822	31.37981103	116.7554245	FALSE	2.278266737
HUTCH TMA 95B	2	15-096L3	2	CD45	370	13598.01389	27.20985602	146.3822784	FALSE	2.527628372
HUTCH TMA 95B	3	15-096L3	3	CD45	270	8872.377841	30.43152634	127.0078735	FALSE	2.125852457
HUTCH TMA 95B	4	15-096M2	1	CD45	454	11415.9089	39.76906298	208.09925	FALSE	2.181651304
HUTCH TMA 95B	5	15-096M2	2	CD45	333	12462.53542	26.72008453	126.5940288	FALSE	2.630455821
HUTCH TMA 95B	6	15-096M2	3	CD45	351	11131.51084	31.53210783	139.0120929	FALSE	2.524960187
HUTCH TMA 95B	7	16-052H1	1	CD45	447	8267.930429	54.06431559	172.8493348	FALSE	2.586067228
HUTCH TMA 95B	8	16-052H1	2	CD45	374	9792.63322	38.19197468	160.1019663	FALSE	2.336011285
HUTCH TMA 95B	11	16-052K1	2	CD45	490	10682.75314	45.86832568	207.0667012	FALSE	2.366387242
HUTCH TMA 95B	12	16-052K1	3	CD45	324	5486.992504	59.04874114	155.3274797	FALSE	2.085915517
HUTCH TMA 95B	13	16-071H4	1	CD45	369	10566.91722	34.92030762	180.7422233	FALSE	2.041581614
HUTCH TMA 95B	14	16-071H4	2	CD45	269	12463.48463	21.58304905	135.6395443	FALSE	1.983197461
HUTCH TMA 95B	15	16-071H4	3	CD45	440	9814.017049	44.83383285	212.2761028	FALSE	2.072772178
HUTCH TMA 95B	16	16-071I2	1	CD45	780	11328.83289	68.85086994	342.2192318	FALSE	2.279240696
HUTCH TMA 95B	17	16-071I2	2	CD45	316	15099.48986	20.92785935	120.337476	FALSE	2.62594838
HUTCH TMA 95B	18	16-071I2	3	CD45	301	17700.42211	17.00524418	123.7667746	FALSE	2.43199357
HUTCH TMA 95B	19	16-101J1	1	CD45	305	15457.36505	19.73169418	155.5161151	FALSE	1.961211542
HUTCH TMA 95B	20	16-101J1	2	CD45	340	20860.40047	16.2988242	130.6911903	FALSE	2.601552554
HUTCH TMA 95B	21	16-101J1	3	CD45	227	8119.284935	27.95812708	113.5538115	FALSE	1.999052229
HUTCH TMA 95B	22	16-101N2	1	CD45	210	13905.2494	15.10221025	117.7898683	FALSE	1.78283585
HUTCH TMA 95B	23	16-101N2	2	CD45	155	9025.409915	17.1737352	56.56236099	FALSE	2.740338227
HUTCH TMA 95B	24	16-101N2	3	CD45	303	10326.8459	29.34100141	137.1469112	FALSE	2.209309692
HUTCH TMA 95B	25	17-017H1	1	CD45	610	15177.65917	40.19065082	315.3304201	FALSE	1.93447876
HUTCH TMA 95B	26	17-017H1	2	CD45	259	8733.91146	29.65452549	129.9689078	FALSE	1.992784309
HUTCH TMA 95B	27	17-017H1	3	CD45	225	13729.69338	16.38783866	113.360843	FALSE	1.98481234
HUTCH TMA 95B	28	17-017N1	1	CD45	226	15201.8756	14.8665866	93.53063139	FALSE	2.416320692
HUTCH TMA 95B	29	17-017N1	2	CD45	251	24153.68095	10.39179082	115.0213445	FALSE	2.182203669
HUTCH TMA 95B	30	17-017N1	3	CD45	439	39078.42481	11.23382025	187.3747905	FALSE	2.342897883
HUTCH TMA 95B	31	17-036H1	1	CD45	293	35255.74911	8.310701301	136.4636353	FALSE	2.147092149
HUTCH TMA 95B	32	17-036H1	2	CD45	155	12373.07045	12.52720581	82.53849443	FALSE	1.877911647
HUTCH TMA 95B	33	17-036H1	3	CD45	252	21510.96992	11.71495293	135.2144739	FALSE	1.863705806
HUTCH TMA 95B	34	17-036L1	1	CD45	363	25028.55665	14.50343322	191.556921	FALSE	1.894998093
HUTCH TMA 95B	35	17-036L1	2	CD45	432	18938.8266	22.8102833	187.1647342	FALSE	2.308127126
HUTCH TMA 95B	36	17-036L1	3	CD45	425	12583.13234	33.77537392	222.6242474	FALSE	1.909046319
HUTCH TMA 95B	37	17-072I2	1	CD45	148	1796.97381	82.36068839	93.69935635	FALSE	1.579519922
HUTCH TMA 95B	38	17-072I2	2	CD45	370	3063.227774	120.7876225	152.3607113	FALSE	2.428447576
HUTCH TMA 95B	39	17-072I2	3	CD45	762	15083.58213	50.51850372	186.5524102	TRUE	4.084643018
HUTCH TMA 95B	40	17-072K1	1	CD45	177	6440.832279	27.48092053	84.37979945	FALSE	2.097658458
HUTCH TMA 95B	41	17-072K1	2	CD45	187	1733.250454	107.8897741	106.5400233	FALSE	1.755208927
HUTCH TMA 95B	42	17-072K1	3	CD45	238	19233.3431	12.3743438	107.6379336	FALSE	2.211116397
HUTCH TMA 95B	43	17-081K2	1	CD45	1234	64038.09495	19.26977998	266.1796137	TRUE	4.635967355
HUTCH TMA 95B	44	17-081K2	2	CD45	885	30362.31746	29.14797269	148.616916	TRUE	5.954907582
HUTCH TMA 95B	45	17-081K2	3	CD45	606	15699.08172	38.60098385	93.09275057	TRUE	6.509636854
HUTCH TMA 95B	46	17-081P2	1	CD45	293	8469.524942	34.59462036	75.17930432	TRUE	3.897349179
HUTCH TMA 95B	47	17-081P2	2	CD45	234	5101.157323	45.8719434	66.94106349	TRUE	3.495612227
HUTCH TMA 95B	48	17-081P2	3	CD45	333	4139.093131	80.45240574	97.41280831	TRUE	3.418441638
HUTCH TMA 95B	49	17-085I1	1	CD45	232	4869.036932	47.64802634	121.6476891	FALSE	1.907146791
HUTCH TMA 95B	50	17-085I1	2	CD45	138	7544.49166	18.29149083	58.47255634	FALSE	2.360081526
HUTCH TMA 95B	51	17-085I1	3	CD45	126	8668.563228	14.53528072	47.52261158	FALSE	2.651369439
HUTCH TMA 95B	52	17-085J1	1	CD45	85	5638.407155	15.07517951	39.21381576	FALSE	2.167603391
HUTCH TMA 95B	53	17-085J1	2	CD45	213	29167.91953	7.302543459	77.11827553	FALSE	2.761991221
HUTCH TMA 95B	54	17-085J1	3	CD45	188	17520.80496	10.73010061	78.52375983	FALSE	2.394179805
HUTCH TMA 95B	55	17-108H1	1	CD45	595	40431.65947	14.71619043	239.8736835	FALSE	2.480472185
HUTCH TMA 95B	56	17-108H1	2	CD45	467	27243.69383	17.14158157	190.1221006	FALSE	2.456316222
HUTCH TMA 95B	57	17-108H1	3	CD45	504	33826.48646	14.89956696	207.5611742	FALSE	2.428199792
HUTCH TMA 95B	58	17-108K1	1	CD45	437	31426.09743	13.90564008	219.9857842	FALSE	1.986491998
HUTCH TMA 95B	59	17-108K1	2	CD45	432	20805.70754	20.76353323	177.5660007	FALSE	2.43289818
HUTCH TMA 95B	60	17-108K1	3	CD45	663	27631.82104	23.99407549	355.6069337	FALSE	1.86441809
HUTCH TMA 95B	61	17-113H1	1	CD45	431	21942.4297	19.64230971	213.6110208	FALSE	2.017686159
HUTCH TMA 95B	62	17-113H1	2	CD45	841	36282.3022	23.17934499	378.4668606	FALSE	2.222123223
HUTCH TMA 95B	63	17-113H1	3	CD45	289	15534.00631	18.60434418	143.7904939	FALSE	2.009868609
HUTCH TMA 95B	64	17-113O1	1	CD45	832	20878.23469	39.85011245	343.1957053	FALSE	2.424272761
HUTCH TMA 95B	65	17-113O1	2	CD45	1014	34592.02064	29.3131185	492.4441095	FALSE	2.059116924
HUTCH TMA 95B	66	17-113O1	3	CD45	380	21760.67897	17.46269041	159.9802059	FALSE	2.375293855
HUTCH TMA 95B	67	18-030H1	1	CD45	442	34080.10072	12.96944524	183.4868936	FALSE	2.4088914
HUTCH TMA 95B	68	18-030H1	2	CD45	451	39779.43842	11.33751551	177.8320176	FALSE	2.536101238
HUTCH TMA 95B	69	18-030H1	3	CD45	293	31423.82053	9.324136757	110.4419684	FALSE	2.652976982
HUTCH TMA 95B	70	18-030N1	1	CD45	590	71333.73533	8.270981427	259.8184136	FALSE	2.270816728
HUTCH TMA 95B	71	18-030N1	2	CD45	636	65722.92564	9.676988566	304.9444313	FALSE	2.085625887
HUTCH TMA 95B	72	18-030N1	3	CD45	535	35017.43083	15.27810543	284.1061562	FALSE	1.883098935
HUTCH TMA 95B	73	Kidney	2	CD45	221	1483.780016	148.9439119	119.1778054	FALSE	1.854372122
HUTCH TMA 95B	74	Prostate	2	CD45	257	2753.007422	93.35245445	122.7674236	FALSE	2.093389212
HUTCH TMA 95B	75	Spleen	2	CD45	1039	15272.50878	68.03073515	178.607778	TRUE	5.817215865
HUTCH TMA 95B	76	Liver	2	CD45	469	8472.288085	55.3569467	132.7869656	TRUE	3.531973172
HUTCH TMA 95C	1	14-043H3	1	CD45	811	32537.99366	24.92470828	314.1823693	FALSE	2.581303342
HUTCH TMA 95C	2	14-043H3	2	CD45	499	21254.124	23.47779659	200.9131577	FALSE	2.483660133
HUTCH TMA 95C	3	14-043H3	3	CD45	611	18721.03833	32.63707863	228.9237683	FALSE	2.669010756
HUTCH TMA 95C	4	14-043CC3	1	CD45	909	55923.58432	16.25432295	385.8140979	FALSE	2.356056984
HUTCH TMA 95C	5	14-043CC3	2	CD45	703	60144.18675	11.6885777	309.4924125	FALSE	2.271461178
HUTCH TMA 95C	6	14-043CC3	3	CD45	607	53544.2012	11.33642834	251.1523337	FALSE	2.416859884
HUTCH TMA 95C	7	14-053O2	1	CD45	315	19829.87637	15.88512173	140.2214183	FALSE	2.24644711
HUTCH TMA 95C	8	14-053O2	2	CD45	353	17830.34697	19.79770785	166.0639421	FALSE	2.125687224
HUTCH TMA 95C	9	14-053O2	3	CD45	676	29040.80081	23.27759501	338.6961366	FALSE	1.995889315
HUTCH TMA 95C	10	14-053AA1	1	CD45	629	39452.66198	15.94315741	313.8638435	FALSE	2.00405371
HUTCH TMA 95C	11	14-053AA1	2	CD45	680	62710.53658	10.84347284	356.3222527	FALSE	1.908384881
HUTCH TMA 95C	12	14-053AA1	3	CD45	953	61923.48545	15.38996058	422.4607958	FALSE	2.255830622
HUTCH TMA 95C	13	15-023K1	1	CD45	784	12446.54784	62.98935337	294.0699542	FALSE	2.666032312
HUTCH TMA 95C	14	15-023K1	2	CD45	586	7951.994937	73.69219983	222.1203389	FALSE	2.638209552
HUTCH TMA 95C	15	15-023K1	3	CD45	298	8165.908756	36.49318268	162.8134667	FALSE	1.830315428
HUTCH TMA 95C	16	15-023AA3	1	CD45	277	7395.482778	37.45529647	136.723687	FALSE	2.025983984
HUTCH TMA 95C	17	15-023AA3	2	CD45	236	9803.372314	24.07334868	83.94894857	FALSE	2.81123235
HUTCH TMA 95C	18	15-023AA3	3	CD45	309	9282.375459	33.28889263	148.9166388	FALSE	2.074986398
HUTCH TMA 95C	19	15-090H4	NA	CD45	297	24358.73308	12.19275235	150.3843477	FALSE	1.974939577
HUTCH TMA 95C	20	15-090H4	NA	CD45	403	20138.73252	20.01118986	205.3949949	FALSE	1.962073127
HUTCH TMA 95C	21	15-090H4	NA	CD45	345	20825.85989	16.56594262	176.921252	FALSE	1.950020115
HUTCH TMA 95C	22	15-090KK5	NA	CD45	412	17173.97719	23.98978382	241.0223059	FALSE	1.709385356
HUTCH TMA 95C	23	15-090KK5	NA	CD45	252	9032.909077	27.89798921	157.9662375	FALSE	1.595277598
HUTCH TMA 95C	24	15-090KK5	NA	CD45	771	24370.76769	31.63626233	393.8630941	FALSE	1.957532989
HUTCH TMA 95C	25	NA	NA	CD45	265	1343.198113	197.2903308	170.1332289	FALSE	1.557602837
HUTCH TMA 95C	26	NA	NA	CD45	385	1632.099619	235.8924636	210.7089794	FALSE	1.827164657
HUTCH TMA 95C	27	NA	NA	CD45	140	665.4536878	210.3827848	98.76405397	FALSE	1.417519779
HUTCH TMA 95C	28	NA	NA	CD45	945	10568.08353	89.42018646	198.9848393	TRUE	4.749105527
HUTCH TMA 95C	29	NA	NA	CD45	236	4911.020261	48.05518761	67.56586164	TRUE	3.492888187
HUTCH TMA 95A	1	12-005H1	1	CD20	1193	40965.82509	29.12183502	461.7873124	FALSE	2.583440402
HUTCH TMA 95A	2	12-005H1	2	CD20	1155	46113.11649	25.04710347	434.724783	FALSE	2.656853359
HUTCH TMA 95A	3	12-005H1	3	CD20	1503	54338.17653	27.66011111	679.0265989	FALSE	2.213462628
HUTCH TMA 95A	4	12-005K1	1	CD20	1304	30807.27863	42.3276595	481.6151839	FALSE	2.707555832
HUTCH TMA 95A	5	12-005K1	2	CD20	1004	42266.70337	23.75392259	460.7131785	FALSE	2.179230043
HUTCH TMA 95A	6	12-005K1	3	CD20	816	37407.25624	21.81394954	310.4254028	FALSE	2.628650854
HUTCH TMA 95A	7	12-011I8	1	CD20	854	37400.80539	22.83373289	214.704118	TRUE	3.977566933
HUTCH TMA 95A	8	12-011I8	2	CD20	815	30116.90711	27.06121174	229.5972789	TRUE	3.549693637
HUTCH TMA 95A	9	12-011I8	3	CD20	1296	52584.74509	24.64593102	333.3641074	TRUE	3.887641085
HUTCH TMA 95A	10	12-011J1	1	CD20	1163	47760.92242	24.35045098	399.0451391	FALSE	2.914457253
HUTCH TMA 95A	12	12-011J1	3	CD20	903	37955.85399	23.79079655	349.9808017	FALSE	2.580141527
HUTCH TMA 95A	13	12-021H2	1	CD20	725	29619.85737	24.47682279	260.9178605	FALSE	2.77865225
HUTCH TMA 95A	14	12-021H2	2	CD20	804	28653.27704	28.05961771	330.943763	FALSE	2.429415779
HUTCH TMA 95A	15	12-021H2	3	CD20	765	28948.31655	26.42640717	274.0377521	FALSE	2.791586174
HUTCH TMA 95A	16	12-021J3	1	CD20	1395	81897.07653	17.03357506	327.8393522	TRUE	4.255132859
HUTCH TMA 95A	17	12-021J3	2	CD20	896	61095.934	14.66546039	215.8036625	TRUE	4.151922121
HUTCH TMA 95A	18	12-021J3	3	CD20	804	24610.71449	32.66869803	291.1668249	FALSE	2.761303594
HUTCH TMA 95A	19	13-012L2	1	CD20	1359	91847.10722	14.79632882	249.3770088	TRUE	5.449580162
HUTCH TMA 95A	20	13-012L2	2	CD20	1180	73306.95261	16.09669967	270.5540885	TRUE	4.361419954
HUTCH TMA 95A	21	13-012L2	3	CD20	664	32636.14021	20.34554318	237.0571886	FALSE	2.801011874
HUTCH TMA 95A	22	13-012M1	1	CD20	860	40131.1367	21.42974435	323.4227261	FALSE	2.659058658
HUTCH TMA 95A	23	13-012M1	2	CD20	1437	33739.6763	42.59080577	609.5850623	FALSE	2.357341229
HUTCH TMA 95A	24	13-012M1	3	CD20	896	22329.58099	40.12614479	325.3632546	FALSE	2.753845087
HUTCH TMA 95A	25	13-042M2	1	CD20	527	16404.06092	32.12619135	207.8344343	FALSE	2.535672213
HUTCH TMA 95A	26	13-042M2	2	CD20	598	16580.24619	36.06701572	267.6727274	FALSE	2.234071457
HUTCH TMA 95A	27	13-042M2	3	CD20	669	20917.26777	31.98314462	213.516479	TRUE	3.133247621
HUTCH TMA 95A	28	13-042O1	1	CD20	575	19272.56793	29.83515234	228.6515298	FALSE	2.514743726
HUTCH TMA 95A	29	13-042O1	2	CD20	699	22957.47682	30.4475969	142.176663	TRUE	4.916418667
HUTCH TMA 95A	30	13-042O1	3	CD20	777	33261.56578	23.36029534	143.1971786	TRUE	5.426084563
HUTCH TMA 95A	31	13-099H3	1	CD20	602	31698.42043	18.9914826	154.5560379	TRUE	3.895027383
HUTCH TMA 95A	33	13-099H3	3	CD20	429	21296.01387	20.14461498	122.6380396	TRUE	3.49809897
HUTCH TMA 95A	34	13-099J1	1	CD20	1047	20611.47575	50.796945	337.9341398	TRUE	3.098236836
HUTCH TMA 95A	35	13-099J1	2	CD20	2238	23451.14272	95.4324498	1107.543852	FALSE	2.020687485
HUTCH TMA 95A	36	13-099J1	3	CD20	982	18380.07517	53.42742025	412.7153696	FALSE	2.379363775
HUTCH TMA 95A	37	13-101H1	1	CD20	326	8011.018015	40.69395418	162.0041532	FALSE	2.012294089
HUTCH TMA 95A	39	13-101H1	3	CD20	1529	79799.35218	19.16055655	299.8881064	TRUE	5.098568324
HUTCH TMA 95A	40	13-101K1	1	CD20	835	29289.21466	28.50878761	174.3703961	TRUE	4.788656898
HUTCH TMA 95A	41	13-101K1	2	CD20	166	3404.719483	48.75585223	57.03537355	FALSE	2.910474495
HUTCH TMA 95A	42	13-101K1	3	CD20	165	3307.066967	49.89315355	46.8378295	TRUE	3.522793472
HUTCH TMA 95A	43	13-104I1	1	CD20	956	54504.75814	17.53975309	199.6765605	TRUE	4.787742724
HUTCH TMA 95A	44	13-104I1	2	CD20	331	14110.83151	23.4571577	89.63618563	TRUE	3.692705102
HUTCH TMA 95A	45	13-104I1	3	CD20	667	24751.17064	26.94822033	264.0340865	FALSE	2.526188981
HUTCH TMA 95A	47	13-104K1	2	CD20	537	18037.18314	29.77183277	180.3871298	FALSE	2.976930786
HUTCH TMA 95A	48	13-104K1	3	CD20	796	32021.0269	24.8586656	270.7864587	FALSE	2.939585694
HUTCH TMA 95A	49	14-039E2	1	CD20	874	5095.22549	171.5331346	300.7453467	FALSE	2.906113128
HUTCH TMA 95A	50	14-039E2	2	CD20	427	5469.874418	78.06394944	166.3512184	FALSE	2.566858265
HUTCH TMA 95A	51	14-039E2	3	CD20	507	6765.990322	74.93359817	233.519835	FALSE	2.171121781
HUTCH TMA 95A	52	14-039K1	1	CD20	895	13288.06192	67.35368977	312.029179	FALSE	2.868321491
HUTCH TMA 95A	53	14-039K1	2	CD20	1407	35192.90537	39.97964889	481.6054044	FALSE	2.921478844
HUTCH TMA 95A	55	14-053H2	1	CD20	2154	132190.1915	16.29470368	382.745035	TRUE	5.62776732
HUTCH TMA 95A	56	14-053H2	2	CD20	1438	79961.93457	17.9835569	268.6833013	TRUE	5.352025947
HUTCH TMA 95A	57	14-053H2	3	CD20	1055	52110.99836	20.24524636	218.4154047	TRUE	4.830245383
HUTCH TMA 95A	58	14-053K1	1	CD20	1880	125247.4734	15.01028283	343.5847505	TRUE	5.471721306
HUTCH TMA 95A	59	14-053K1	2	CD20	2369	130876.6739	18.10101014	625.90663	TRUE	3.78490958
HUTCH TMA 95A	60	14-053K1	3	CD20	2609	98442.3934	26.50280951	985.6446692	FALSE	2.64699854
HUTCH TMA 95A	61	15-010H1	1	CD20	2050	44164.81046	46.41704512	957.2797558	FALSE	2.141484751
HUTCH TMA 95A	62	15-010H1	2	CD20	1276	37256.55458	34.24900704	526.9464508	FALSE	2.421498424
HUTCH TMA 95A	63	15-010H1	3	CD20	1454	50245.36171	28.93799448	354.198945	TRUE	4.105037637
HUTCH TMA 95A	64	15-010K2	1	CD20	832	23188.76374	35.87944615	312.8438694	FALSE	2.659473563
HUTCH TMA 95A	65	15-010K2	2	CD20	1252	24504.10863	51.09347248	336.963927	TRUE	3.715531247
HUTCH TMA 95A	66	15-010K2	3	CD20	2753	24024.761	114.5901097	335.9977383	TRUE	8.193507533
HUTCH TMA 95A	67	15-069K3	1	CD20	1278	29796.79614	42.89051729	431.8111368	FALSE	2.959627233
HUTCH TMA 95A	68	15-069K3	2	CD20	1307	31621.96048	41.33203572	382.556101	TRUE	3.41649237
HUTCH TMA 95A	69	15-069K3	3	CD20	1334	29149.81825	45.76357865	452.0206089	FALSE	2.951192874
HUTCH TMA 95A	70	15-069P2	1	CD20	515	10055.09868	51.21779669	244.8887458	FALSE	2.102995784
HUTCH TMA 95A	71	15-069P2	2	CD20	751	4935.406015	152.1657991	430.8511948	FALSE	1.743061199
HUTCH TMA 95A	72	15-069P2	3	CD20	550	11643.4391	47.23690272	296.6893402	FALSE	1.853790903
HUTCH TMA 95A	73	Kidney	1	CD20	482	1527.738408	315.4990394	274.8144644	FALSE	1.753910592
HUTCH TMA 95A	74	Prostate	1	CD20	557	3478.183011	160.1410847	259.1912542	FALSE	2.148992263
HUTCH TMA 95A	75	Spleen	1	CD20	1095	6487.985973	168.7734845	445.7443252	FALSE	2.456565206
HUTCH TMA 95A	76	Liver	1	CD20	392	4474.221343	87.61301016	177.2977847	FALSE	2.210969532
HUTCH TMA 95B	1	15-096L3	1	CD20	317	8476.787822	37.39624096	116.7554245	FALSE	2.715077276
HUTCH TMA 95B	2	15-096L3	2	CD20	410	13598.01389	30.15146207	146.3822784	FALSE	2.800885494
HUTCH TMA 95B	3	15-096L3	3	CD20	285	8872.377841	32.1221667	127.0078735	FALSE	2.243955371
HUTCH TMA 95B	4	15-096M2	1	CD20	405	11415.9089	35.47680729	208.09925	FALSE	1.946186736
HUTCH TMA 95B	5	15-096M2	2	CD20	328	12462.53542	26.31888206	126.5940288	FALSE	2.590959487
HUTCH TMA 95B	6	15-096M2	3	CD20	342	11131.51084	30.72359224	139.0120929	FALSE	2.460217618
HUTCH TMA 95B	7	16-052H1	1	CD20	391	8267.930429	47.29115748	172.8493348	FALSE	2.262085651
HUTCH TMA 95B	8	16-052H1	2	CD20	478	9792.63322	48.81220294	160.1019663	FALSE	2.985597311
HUTCH TMA 95B	11	16-052K1	2	CD20	546	10682.75314	51.11042004	207.0667012	FALSE	2.636831499
HUTCH TMA 95B	12	16-052K1	3	CD20	379	5486.992504	69.0724472	155.3274797	FALSE	2.440006114
HUTCH TMA 95B	13	16-071H4	1	CD20	500	10566.91722	47.31748999	180.7422233	FALSE	2.766370751
HUTCH TMA 95B	14	16-071H4	2	CD20	439	12463.48463	35.22289417	135.6395443	TRUE	3.236519277
HUTCH TMA 95B	15	16-071H4	3	CD20	516	9814.017049	52.57785853	212.2761028	FALSE	2.430796463
HUTCH TMA 95B	16	16-071I2	1	CD20	602	11328.83289	53.13874834	342.2192318	FALSE	1.759106281
HUTCH TMA 95B	17	16-071I2	2	CD20	499	15099.48986	33.04747409	120.337476	TRUE	4.14667165
HUTCH TMA 95B	18	16-071I2	3	CD20	504	17700.42211	28.47389723	123.7667746	TRUE	4.07217528
HUTCH TMA 95B	19	16-101J1	1	CD20	381	15457.36505	24.64844421	155.5161151	FALSE	2.449906877
HUTCH TMA 95B	20	16-101J1	2	CD20	411	20860.40047	19.70240219	130.6911903	TRUE	3.14481794
HUTCH TMA 95B	21	16-101J1	3	CD20	237	8119.284935	29.18976263	113.5538115	FALSE	2.087116204
HUTCH TMA 95B	22	16-101N2	1	CD20	232	13905.2494	16.68434656	117.7898683	FALSE	1.96960913
HUTCH TMA 95B	23	16-101N2	2	CD20	169	9025.409915	18.72491129	56.56236099	FALSE	2.987852647
HUTCH TMA 95B	24	16-101N2	3	CD20	327	10326.8459	31.66504112	137.1469112	FALSE	2.384304519
HUTCH TMA 95B	25	17-017H1	1	CD20	757	15177.65917	49.8759388	315.3304201	FALSE	2.400656428
HUTCH TMA 95B	26	17-017H1	2	CD20	361	8733.91146	41.3331417	129.9689078	FALSE	2.777587396
HUTCH TMA 95B	27	17-017H1	3	CD20	428	13729.69338	31.17331087	113.360843	TRUE	3.775554139
HUTCH TMA 95B	28	17-017N1	1	CD20	341	15201.8756	22.43144261	93.53063139	TRUE	3.645864408
HUTCH TMA 95B	29	17-017N1	2	CD20	615	24153.68095	25.46195759	115.0213445	TRUE	5.346833692
HUTCH TMA 95B	30	17-017N1	3	CD20	893	39078.42481	22.85148402	187.3747905	TRUE	4.765849225
HUTCH TMA 95B	31	17-036H1	1	CD20	617	35255.74911	17.50069182	136.4636353	TRUE	4.521351043
HUTCH TMA 95B	32	17-036H1	2	CD20	240	12373.07045	19.39696383	82.53849443	FALSE	2.907734163
HUTCH TMA 95B	33	17-036H1	3	CD20	386	21510.96992	17.94433266	135.2144739	FALSE	2.854723972
HUTCH TMA 95B	34	17-036L1	1	CD20	493	25028.55665	19.69750021	191.556921	FALSE	2.573647548
HUTCH TMA 95B	35	17-036L1	2	CD20	523	18938.8266	27.61522723	187.1647342	FALSE	2.79432983
HUTCH TMA 95B	36	17-036L1	3	CD20	486	12583.13234	38.62313347	222.6242474	FALSE	2.183050614
HUTCH TMA 95B	37	17-072I2	1	CD20	191	1796.97381	106.2898073	93.69935635	FALSE	2.038434493
HUTCH TMA 95B	38	17-072I2	2	CD20	305	3063.227774	99.56817529	152.3607113	FALSE	2.001828407
HUTCH TMA 95B	39	17-072I2	3	CD20	621	15083.58213	41.17059161	186.5524102	TRUE	3.328823247
HUTCH TMA 95B	40	17-072K1	1	CD20	236	6440.832279	36.64122737	84.37979945	FALSE	2.796877944
HUTCH TMA 95B	41	17-072K1	2	CD20	214	1733.250454	123.4674421	106.5400233	FALSE	2.008634815
HUTCH TMA 95B	42	17-072K1	3	CD20	420	19233.3431	21.8370773	107.6379336	TRUE	3.901970112
HUTCH TMA 95B	43	17-081K2	1	CD20	1325	64038.09495	20.69080914	266.1796137	TRUE	4.977841771
HUTCH TMA 95B	44	17-081K2	2	CD20	762	30362.31746	25.09689852	148.616916	TRUE	5.127276359
HUTCH TMA 95B	45	17-081K2	3	CD20	340	15699.08172	21.65731767	93.09275057	TRUE	3.652271503
HUTCH TMA 95B	46	17-081P2	1	CD20	163	8469.524942	19.24547139	75.17930432	FALSE	2.168149885
HUTCH TMA 95B	47	17-081P2	2	CD20	115	5101.157323	22.54390381	66.94106349	FALSE	1.717929086
HUTCH TMA 95B	48	17-081P2	3	CD20	203	4139.093131	49.04455965	97.41280831	FALSE	2.083914872
HUTCH TMA 95B	49	17-085I1	1	CD20	207	4869.036932	42.51354074	121.6476891	FALSE	1.701635284
HUTCH TMA 95B	50	17-085I1	2	CD20	129	7544.49166	17.09856751	58.47255634	FALSE	2.206163166
HUTCH TMA 95B	51	17-085I1	3	CD20	139	8668.563228	16.03495255	47.52261158	FALSE	2.924923429
HUTCH TMA 95B	52	17-085J1	1	CD20	120	5638.407155	21.28260636	39.21381576	TRUE	3.060145963
HUTCH TMA 95B	53	17-085J1	2	CD20	420	29167.91953	14.39938147	77.11827553	TRUE	5.446179873
HUTCH TMA 95B	54	17-085J1	3	CD20	274	17520.80496	15.63855089	78.52375983	TRUE	3.489389716
HUTCH TMA 95B	55	17-108H1	1	CD20	894	40431.65947	22.11138528	239.8736835	TRUE	3.726961569
HUTCH TMA 95B	56	17-108H1	2	CD20	706	27243.69383	25.91425393	190.1221006	TRUE	3.713403111
HUTCH TMA 95B	57	17-108H1	3	CD20	797	33826.48646	23.56141839	207.5611742	TRUE	3.839831814
HUTCH TMA 95B	58	17-108K1	1	CD20	725	31426.09743	23.06999785	219.9857842	TRUE	3.295667502
HUTCH TMA 95B	59	17-108K1	2	CD20	643	20805.70754	30.90498118	177.5660007	TRUE	3.621188727
HUTCH TMA 95B	60	17-108K1	3	CD20	886	27631.82104	32.06448097	355.6069337	FALSE	2.491514973
HUTCH TMA 95B	61	17-113H1	1	CD20	541	21942.4297	24.6554282	213.6110208	FALSE	2.532640863
HUTCH TMA 95B	62	17-113H1	2	CD20	865	36282.3022	23.84082452	378.4668606	FALSE	2.285536965
HUTCH TMA 95B	63	17-113H1	3	CD20	372	15534.00631	23.94746033	143.7904939	FALSE	2.587097309
HUTCH TMA 95B	64	17-113O1	1	CD20	800	20878.23469	38.31741582	343.1957053	FALSE	2.331031501
HUTCH TMA 95B	65	17-113O1	2	CD20	1108	34592.02064	32.03050818	492.4441095	FALSE	2.25000153
HUTCH TMA 95B	66	17-113O1	3	CD20	522	21760.67897	23.98822209	159.9802059	TRUE	3.262903664
HUTCH TMA 95B	67	18-030H1	1	CD20	655	34080.10072	19.21942677	183.4868936	TRUE	3.569737256
HUTCH TMA 95B	68	18-030H1	2	CD20	789	39779.43842	19.83436749	177.8320176	TRUE	4.436771346
HUTCH TMA 95B	69	18-030H1	3	CD20	595	31423.82053	18.93468044	110.4419684	TRUE	5.387444725
HUTCH TMA 95B	70	18-030N1	1	CD20	1083	71333.73533	15.18215743	259.8184136	TRUE	4.168295791
HUTCH TMA 95B	71	18-030N1	2	CD20	1085	65722.92564	16.50869905	304.9444313	TRUE	3.558025294
HUTCH TMA 95B	72	18-030N1	3	CD20	790	35017.43083	22.56019306	284.1061562	FALSE	2.780650763
HUTCH TMA 95B	73	Kidney	2	CD20	294	1483.780016	198.1425796	119.1778054	FALSE	2.466902281
HUTCH TMA 95B	74	Prostate	2	CD20	343	2753.007422	124.591019	122.7674236	FALSE	2.793900777
HUTCH TMA 95B	75	Spleen	2	CD20	2112	15272.50878	138.2876926	178.607778	TRUE	11.82479298
HUTCH TMA 95B	76	Liver	2	CD20	366	8472.288085	43.19966416	132.7869656	FALSE	2.756294629
HUTCH TMA 95C	1	14-043H3	1	CD20	992	32537.99366	30.48743602	314.1823693	TRUE	3.157401868
HUTCH TMA 95C	2	14-043H3	2	CD20	689	21254.124	32.41723818	200.9131577	TRUE	3.429342348
HUTCH TMA 95C	3	14-043H3	3	CD20	766	18721.03833	40.91653393	228.9237683	TRUE	3.346092044
HUTCH TMA 95C	4	14-043CC3	1	CD20	1497	55923.58432	26.76867046	385.8140979	TRUE	3.880107047
HUTCH TMA 95C	5	14-043CC3	2	CD20	1455	60144.18675	24.19186423	309.4924125	TRUE	4.701246109
HUTCH TMA 95C	6	14-043CC3	3	CD20	1249	53544.2012	23.32652224	251.1523337	TRUE	4.973077422
HUTCH TMA 95C	7	14-053O2	1	CD20	442	19829.87637	22.28959938	140.2214183	TRUE	3.152157532
HUTCH TMA 95C	8	14-053O2	2	CD20	431	17830.34697	24.17227219	166.0639421	FALSE	2.595385817
HUTCH TMA 95C	9	14-053O2	3	CD20	802	29040.80081	27.61631834	338.6961366	FALSE	2.367904187
HUTCH TMA 95C	10	14-053AA1	1	CD20	956	39452.66198	24.23157151	313.8638435	TRUE	3.045906752
HUTCH TMA 95C	11	14-053AA1	2	CD20	1095	62710.53658	17.46118052	356.3222527	TRUE	3.073060949
HUTCH TMA 95C	12	14-053AA1	3	CD20	1324	61923.48545	21.3812254	422.4607958	TRUE	3.134018619
HUTCH TMA 95C	13	15-023K1	1	CD20	714	12446.54784	57.36530396	294.0699542	FALSE	2.427993713
HUTCH TMA 95C	14	15-023K1	2	CD20	523	7951.994937	65.76965958	222.1203389	FALSE	2.354579515
HUTCH TMA 95C	15	15-023K1	3	CD20	430	8165.908756	52.65794817	162.8134667	FALSE	2.641059174
HUTCH TMA 95C	16	15-023AA3	1	CD20	399	7395.482778	53.95185304	136.723687	FALSE	2.918294619
HUTCH TMA 95C	17	15-023AA3	2	CD20	292	9803.372314	29.78566871	83.94894857	TRUE	3.478304433
HUTCH TMA 95C	18	15-023AA3	3	CD20	428	9282.375459	46.10888688	148.9166388	FALSE	2.874091192
HUTCH TMA 95C	19	15-090H4	NA	CD20	614	24358.73308	25.20656547	150.3843477	TRUE	4.082871718
HUTCH TMA 95C	20	15-090H4	NA	CD20	592	20138.73252	29.39609031	205.3949949	FALSE	2.882251343
HUTCH TMA 95C	21	15-090H4	NA	CD20	543	20825.85989	26.07335317	176.921252	TRUE	3.069162093
HUTCH TMA 95C	22	15-090KK5	NA	CD20	712	17173.97719	41.45807301	241.0223059	FALSE	2.95408343
HUTCH TMA 95C	23	15-090KK5	NA	CD20	456	9032.909077	50.48207572	157.9662375	FALSE	2.886692797
HUTCH TMA 95C	24	15-090KK5	NA	CD20	960	24370.76769	39.39145504	393.8630941	FALSE	2.437395162
HUTCH TMA 95C	25	NA	NA	CD20	350	1343.198113	260.5721351	170.1332289	FALSE	2.057211294
HUTCH TMA 95C	26	NA	NA	CD20	398	1632.099619	243.8576637	210.7089794	FALSE	1.888861126
HUTCH TMA 95C	27	NA	NA	CD20	190	665.4536878	285.5194937	98.76405397	FALSE	1.923776843
HUTCH TMA 95C	28	NA	NA	CD20	1427	10568.08353	135.0292128	198.9848393	TRUE	7.171400621
HUTCH TMA 95C	29	NA	NA	CD20	214	4911.020261	43.57546673	67.56586164	TRUE	3.167279967
HUTCH TMA 95A	1	12-005H1	1	CD4	703	40965.82509	17.16064545	461.7873124	FALSE	1.522345853
HUTCH TMA 95A	2	12-005H1	2	CD4	669	46113.11649	14.50780279	434.724783	FALSE	1.538904673
HUTCH TMA 95A	3	12-005H1	3	CD4	1067	54338.17653	19.63628646	679.0265989	FALSE	1.571367015
HUTCH TMA 95A	4	12-005K1	1	CD4	828	30807.27863	26.87676539	481.6151839	FALSE	1.7192149
HUTCH TMA 95A	5	12-005K1	2	CD4	728	42266.70337	17.2239598	460.7131785	FALSE	1.580158836
HUTCH TMA 95A	6	12-005K1	3	CD4	545	37407.25624	14.56936581	310.4254028	FALSE	1.755655288
HUTCH TMA 95A	7	12-011I8	1	CD4	440	37400.80539	11.76445254	214.704118	FALSE	2.049331909
HUTCH TMA 95A	8	12-011I8	2	CD4	494	30116.90711	16.40274675	229.5972789	FALSE	2.151593444
HUTCH TMA 95A	9	12-011I8	3	CD4	663	52584.74509	12.60821934	333.3641074	FALSE	1.988816388
HUTCH TMA 95A	10	12-011J1	1	CD4	714	47760.92242	14.94946001	399.0451391	FALSE	1.789271263
HUTCH TMA 95A	12	12-011J1	3	CD4	594	37955.85399	15.64975985	349.9808017	FALSE	1.697235955
HUTCH TMA 95A	13	12-021H2	1	CD4	470	29619.85737	15.8677334	260.9178605	FALSE	1.801333183
HUTCH TMA 95A	14	12-021H2	2	CD4	624	28653.27704	21.77761374	330.943763	FALSE	1.885516724
HUTCH TMA 95A	15	12-021H2	3	CD4	599	28948.31655	20.69204954	274.0377521	FALSE	2.18583022
HUTCH TMA 95A	16	12-021J3	1	CD4	764	81897.07653	9.328782325	327.8393522	FALSE	2.33040968
HUTCH TMA 95A	17	12-021J3	2	CD4	410	61095.934	6.710757544	215.8036625	FALSE	1.899875078
HUTCH TMA 95A	18	12-021J3	3	CD4	466	24610.71449	18.93484239	291.1668249	FALSE	1.600457058
HUTCH TMA 95A	19	13-012L2	1	CD4	530	91847.10722	5.770459365	249.3770088	FALSE	2.125296163
HUTCH TMA 95A	20	13-012L2	2	CD4	485	73306.95261	6.61601639	270.5540885	FALSE	1.792617523
HUTCH TMA 95A	21	13-012L2	3	CD4	409	32636.14021	12.53211922	237.0571886	FALSE	1.725322073
HUTCH TMA 95A	22	13-012M1	1	CD4	519	40131.1367	12.93260153	323.4227261	FALSE	1.604710981
HUTCH TMA 95A	23	13-012M1	2	CD4	897	33739.6763	26.58591007	609.5850623	FALSE	1.471492751
HUTCH TMA 95A	24	13-012M1	3	CD4	558	22329.58099	24.98927321	325.3632546	FALSE	1.715006203
HUTCH TMA 95A	25	13-042M2	1	CD4	358	16404.06092	21.82386433	207.8344343	FALSE	1.722524957
HUTCH TMA 95A	26	13-042M2	2	CD4	456	16580.24619	27.5026073	267.6727274	FALSE	1.703572883
HUTCH TMA 95A	27	13-042M2	3	CD4	419	20917.26777	20.03129685	213.516479	FALSE	1.962377808
HUTCH TMA 95A	28	13-042O1	1	CD4	453	19272.56793	23.50491132	228.6515298	FALSE	1.98118071
HUTCH TMA 95A	29	13-042O1	2	CD4	335	22957.47682	14.59219594	142.176663	FALSE	2.356223538
HUTCH TMA 95A	30	13-042O1	3	CD4	373	33261.56578	11.21414435	143.1971786	FALSE	2.604799925
HUTCH TMA 95A	31	13-099H3	1	CD4	471	31698.42043	14.85878456	154.5560379	TRUE	3.047438368
HUTCH TMA 95A	33	13-099H3	3	CD4	236	21296.01387	11.0818861	122.6380396	FALSE	1.924362138
HUTCH TMA 95A	34	13-099J1	1	CD4	705	20611.47575	34.20424663	337.9341398	FALSE	2.086205319
HUTCH TMA 95A	35	13-099J1	2	CD4	1721	23451.14272	73.38661578	1107.543852	FALSE	1.553888812
HUTCH TMA 95A	36	13-099J1	3	CD4	651	18380.07517	35.41878878	412.7153696	FALSE	1.577358267
HUTCH TMA 95A	37	13-101H1	1	CD4	326	8011.018015	40.69395418	162.0041532	FALSE	2.012294089
HUTCH TMA 95A	39	13-101H1	3	CD4	648	79799.35218	8.120366673	299.8881064	FALSE	2.160805934
HUTCH TMA 95A	40	13-101K1	1	CD4	461	29289.21466	15.73958214	174.3703961	FALSE	2.643797401
HUTCH TMA 95A	41	13-101K1	2	CD4	115	3404.719483	33.77664462	57.03537355	FALSE	2.016292571
HUTCH TMA 95A	42	13-101K1	3	CD4	113	3307.066967	34.16925061	46.8378295	FALSE	2.412579772
HUTCH TMA 95A	43	13-104I1	1	CD4	513	54504.75814	9.412022318	199.6765605	FALSE	2.56915483
HUTCH TMA 95A	44	13-104I1	2	CD4	193	14110.83151	13.67743636	89.63618563	FALSE	2.153148292
HUTCH TMA 95A	45	13-104I1	3	CD4	459	24751.17064	18.54457741	264.0340865	FALSE	1.738411908
HUTCH TMA 95A	47	13-104K1	2	CD4	346	18037.18314	19.18259616	180.3871298	FALSE	1.918096931
HUTCH TMA 95A	48	13-104K1	3	CD4	461	32021.0269	14.39679	270.7864587	FALSE	1.702448498
HUTCH TMA 95A	49	14-039E2	1	CD4	587	5095.22549	115.2058925	300.7453467	FALSE	1.951817398
HUTCH TMA 95A	50	14-039E2	2	CD4	327	5469.874418	59.78199407	166.3512184	FALSE	1.965720498
HUTCH TMA 95A	51	14-039E2	3	CD4	459	6765.990322	67.83929301	233.519835	FALSE	1.96557179
HUTCH TMA 95A	52	14-039K1	1	CD4	800	13288.06192	60.20441544	312.029179	FALSE	2.563862785
HUTCH TMA 95A	53	14-039K1	2	CD4	1029	35192.90537	29.23884769	481.6054044	FALSE	2.136603931
HUTCH TMA 95A	55	14-053H2	1	CD4	802	132190.1915	6.067015947	382.745035	FALSE	2.095389689
HUTCH TMA 95A	56	14-053H2	2	CD4	624	79961.93457	7.803713146	268.6833013	FALSE	2.32243685
HUTCH TMA 95A	57	14-053H2	3	CD4	396	52110.99836	7.599163564	218.4154047	FALSE	1.813058931
HUTCH TMA 95A	58	14-053K1	1	CD4	687	125247.4734	5.485140587	343.5847505	FALSE	1.999506669
HUTCH TMA 95A	59	14-053K1	2	CD4	1176	130876.6739	8.985558429	625.90663	FALSE	1.87887449
HUTCH TMA 95A	60	14-053K1	3	CD4	1644	98442.3934	16.70012221	985.6446692	FALSE	1.667943886
HUTCH TMA 95A	61	15-010H1	1	CD4	1406	44164.81046	31.83530021	957.2797558	FALSE	1.468745151
HUTCH TMA 95A	62	15-010H1	2	CD4	779	37256.55458	20.90907248	526.9464508	FALSE	1.478328583
HUTCH TMA 95A	63	15-010H1	3	CD4	640	50245.36171	12.73749413	354.198945	FALSE	1.806894146
HUTCH TMA 95A	64	15-010K2	1	CD4	600	23188.76374	25.87460059	312.8438694	FALSE	1.917889589
HUTCH TMA 95A	65	15-010K2	2	CD4	561	24504.10863	22.89411986	336.963927	FALSE	1.664866637
HUTCH TMA 95A	66	15-010K2	3	CD4	759	24024.761	31.59240585	335.9977383	FALSE	2.258943777
HUTCH TMA 95A	67	15-069K3	1	CD4	837	29796.79614	28.09026837	431.8111368	FALSE	1.938347413
HUTCH TMA 95A	68	15-069K3	2	CD4	759	31621.96048	24.0023069	382.556101	FALSE	1.984022731
HUTCH TMA 95A	69	15-069K3	3	CD4	882	29149.81825	30.25747853	452.0206089	FALSE	1.951238467
HUTCH TMA 95A	70	15-069P2	1	CD4	422	10055.09868	41.96875767	244.8887458	FALSE	1.723231497
HUTCH TMA 95A	71	15-069P2	2	CD4	604	4935.406015	122.3810155	430.8511948	FALSE	1.401876117
HUTCH TMA 95A	72	15-069P2	3	CD4	440	11643.4391	37.78952218	296.6893402	FALSE	1.483032723
HUTCH TMA 95A	73	Kidney	1	CD4	380	1527.738408	248.7336825	274.8144644	FALSE	1.382751089
HUTCH TMA 95A	74	Prostate	1	CD4	456	3478.183011	131.1029347	259.1912542	FALSE	1.759318621
HUTCH TMA 95A	75	Spleen	1	CD4	672	6487.985973	103.5760562	445.7443252	FALSE	1.507590702
HUTCH TMA 95A	76	Liver	1	CD4	301	4474.221343	67.27427566	177.2977847	FALSE	1.697708748
HUTCH TMA 95B	1	15-096L3	1	CD4	219	8476.787822	25.83525795	116.7554245	FALSE	1.875715847
HUTCH TMA 95B	2	15-096L3	2	CD4	209	13598.01389	15.36989164	146.3822784	FALSE	1.427768459
HUTCH TMA 95B	3	15-096L3	3	CD4	181	8872.377841	20.40039359	127.0078735	FALSE	1.425108499
HUTCH TMA 95B	4	15-096M2	1	CD4	309	11415.9089	27.06749	208.09925	FALSE	1.484868398
HUTCH TMA 95B	5	15-096M2	2	CD4	207	12462.53542	16.60978228	126.5940288	FALSE	1.635148213
HUTCH TMA 95B	6	15-096M2	3	CD4	233	11131.51084	20.93157015	139.0120929	FALSE	1.676113173
HUTCH TMA 95B	7	16-052H1	1	CD4	277	8267.930429	33.50294277	172.8493348	FALSE	1.602551727
HUTCH TMA 95B	8	16-052H1	2	CD4	265	9792.63322	27.06115853	160.1019663	FALSE	1.655195162
HUTCH TMA 95B	11	16-052K1	2	CD4	310	10682.75314	29.01873665	207.0667012	FALSE	1.497102133
HUTCH TMA 95B	12	16-052K1	3	CD4	243	5486.992504	44.28655586	155.3274797	FALSE	1.564436638
HUTCH TMA 95B	13	16-071H4	1	CD4	289	10566.91722	27.34950922	180.7422233	FALSE	1.598962294
HUTCH TMA 95B	14	16-071H4	2	CD4	184	12463.48463	14.76312649	135.6395443	FALSE	1.356536554
HUTCH TMA 95B	15	16-071H4	3	CD4	347	9814.017049	35.35759091	212.2761028	FALSE	1.634663513
HUTCH TMA 95B	16	16-071I2	1	CD4	534	11328.83289	47.13636481	342.2192318	FALSE	1.560403246
HUTCH TMA 95B	17	16-071I2	2	CD4	229	15099.48986	15.16607529	120.337476	FALSE	1.902981579
HUTCH TMA 95B	18	16-071I2	3	CD4	238	17700.42211	13.44600703	123.7667746	FALSE	1.92297166
HUTCH TMA 95B	19	16-101J1	1	CD4	264	15457.36505	17.07923693	155.5161151	FALSE	1.697573269
HUTCH TMA 95B	20	16-101J1	2	CD4	264	20860.40047	12.65555761	130.6911903	FALSE	2.020029042
HUTCH TMA 95B	21	16-101J1	3	CD4	187	8119.284935	23.03158486	113.5538115	FALSE	1.64679633
HUTCH TMA 95B	22	16-101N2	1	CD4	204	13905.2494	14.67071853	117.7898683	FALSE	1.731897683
HUTCH TMA 95B	23	16-101N2	2	CD4	116	9025.409915	12.85260183	56.56236099	FALSE	2.05083377
HUTCH TMA 95B	24	16-101N2	3	CD4	292	10326.8459	28.27581654	137.1469112	FALSE	2.129103729
HUTCH TMA 95B	25	17-017H1	1	CD4	466	15177.65917	30.70302177	315.3304201	FALSE	1.477814922
HUTCH TMA 95B	26	17-017H1	2	CD4	206	8733.91146	23.5862249	129.9689078	FALSE	1.58499447
HUTCH TMA 95B	27	17-017H1	3	CD4	211	13729.69338	15.36815092	113.360843	FALSE	1.861312905
HUTCH TMA 95B	28	17-017N1	1	CD4	166	15201.8756	10.9197052	93.53063139	FALSE	1.774819624
HUTCH TMA 95B	29	17-017N1	2	CD4	225	24153.68095	9.315350339	115.0213445	FALSE	1.956158668
HUTCH TMA 95B	30	17-017N1	3	CD4	395	39078.42481	10.10787927	187.3747905	FALSE	2.108074405
HUTCH TMA 95B	31	17-036H1	1	CD4	282	35255.74911	7.99869545	136.4636353	FALSE	2.066484594
HUTCH TMA 95B	32	17-036H1	2	CD4	128	12373.07045	10.34504738	82.53849443	FALSE	1.550791553
HUTCH TMA 95B	33	17-036H1	3	CD4	228	21510.96992	10.59924312	135.2144739	FALSE	1.686210015
HUTCH TMA 95B	34	17-036L1	1	CD4	318	25028.55665	12.70548695	191.556921	FALSE	1.660080974
HUTCH TMA 95B	35	17-036L1	2	CD4	333	18938.8266	17.58292671	187.1647342	FALSE	1.779181326
HUTCH TMA 95B	36	17-036L1	3	CD4	342	12583.13234	27.17924207	222.6242474	FALSE	1.536220803
HUTCH TMA 95B	37	17-072I2	1	CD4	141	1796.97381	78.46525043	93.69935635	FALSE	1.504812898
HUTCH TMA 95B	38	17-072I2	2	CD4	265	3063.227774	86.51005394	152.3607113	FALSE	1.739293534
HUTCH TMA 95B	39	17-072I2	3	CD4	340	15083.58213	22.54106465	186.5524102	FALSE	1.822544129
HUTCH TMA 95B	40	17-072K1	1	CD4	149	6440.832279	23.13365626	84.37979945	FALSE	1.765825482
HUTCH TMA 95B	41	17-072K1	2	CD4	162	1733.250454	93.46600754	106.5400233	FALSE	1.520555327
HUTCH TMA 95B	42	17-072K1	3	CD4	224	19233.3431	11.64644123	107.6379336	FALSE	2.081050727
HUTCH TMA 95B	43	17-081K2	1	CD4	1011	64038.09495	15.78747776	266.1796137	TRUE	3.798187193
HUTCH TMA 95B	44	17-081K2	2	CD4	687	30362.31746	22.62673134	148.616916	TRUE	4.622623174
HUTCH TMA 95B	45	17-081K2	3	CD4	401	15699.08172	25.54289526	93.09275057	TRUE	4.307531978
HUTCH TMA 95B	46	17-081P2	1	CD4	157	8469.524942	18.53704913	75.17930432	FALSE	2.088340686
HUTCH TMA 95B	47	17-081P2	2	CD4	119	5101.157323	23.32803959	66.94106349	FALSE	1.777683141
HUTCH TMA 95B	48	17-081P2	3	CD4	204	4139.093131	49.28615847	97.41280831	FALSE	2.094180463
HUTCH TMA 95B	49	17-085I1	1	CD4	206	4869.036932	42.30816132	121.6476891	FALSE	1.693414823
HUTCH TMA 95B	50	17-085I1	2	CD4	85	7544.49166	11.26649797	58.47255634	FALSE	1.453673404
HUTCH TMA 95B	51	17-085I1	3	CD4	123	8668.563228	14.18920261	47.52261158	FALSE	2.588241595
HUTCH TMA 95B	52	17-085J1	1	CD4	68	5638.407155	12.06014361	39.21381576	FALSE	1.734082712
HUTCH TMA 95B	53	17-085J1	2	CD4	148	29167.91953	5.074067756	77.11827553	FALSE	1.91913005
HUTCH TMA 95B	54	17-085J1	3	CD4	178	17520.80496	10.15935058	78.52375983	FALSE	2.266829815
HUTCH TMA 95B	55	17-108H1	1	CD4	463	40431.65947	11.45142213	239.8736835	FALSE	1.930182558
HUTCH TMA 95B	56	17-108H1	2	CD4	381	27243.69383	13.98488775	190.1221006	FALSE	2.003975333
HUTCH TMA 95B	57	17-108H1	3	CD4	355	33826.48646	10.49473466	207.5611742	FALSE	1.710339139
HUTCH TMA 95B	58	17-108K1	1	CD4	357	31426.09743	11.35998515	219.9857842	FALSE	1.622832136
HUTCH TMA 95B	59	17-108K1	2	CD4	343	20805.70754	16.48586088	177.5660007	FALSE	1.931676101
HUTCH TMA 95B	60	17-108K1	3	CD4	542	27631.82104	19.61506624	355.6069337	FALSE	1.524154758
HUTCH TMA 95B	61	17-113H1	1	CD4	383	21942.4297	17.4547671	213.6110208	FALSE	1.792978652
HUTCH TMA 95B	62	17-113H1	2	CD4	615	36282.3022	16.95041281	378.4668606	FALSE	1.624977149
HUTCH TMA 95B	63	17-113H1	3	CD4	231	15534.00631	14.87060037	143.7904939	FALSE	1.606503974
HUTCH TMA 95B	64	17-113O1	1	CD4	534	20878.23469	25.57687506	343.1957053	FALSE	1.555963527
HUTCH TMA 95B	65	17-113O1	2	CD4	751	34592.02064	21.71020906	492.4441095	FALSE	1.525046164
HUTCH TMA 95B	66	17-113O1	3	CD4	317	21760.67897	14.56756016	159.9802059	FALSE	1.981495137
HUTCH TMA 95B	67	18-030H1	1	CD4	392	34080.10072	11.50231342	183.4868936	FALSE	2.136392373
HUTCH TMA 95B	68	18-030H1	2	CD4	382	39779.43842	9.602951052	177.8320176	FALSE	2.148094619
HUTCH TMA 95B	69	18-030H1	3	CD4	269	31423.82053	8.56038494	110.4419684	FALSE	2.435668287
HUTCH TMA 95B	70	18-030N1	1	CD4	584	71333.73533	8.186869751	259.8184136	FALSE	2.247723677
HUTCH TMA 95B	71	18-030N1	2	CD4	609	65722.92564	9.266173014	304.9444313	FALSE	1.997085165
HUTCH TMA 95B	72	18-030N1	3	CD4	543	35017.43083	15.50656308	284.1061562	FALSE	1.911257423
HUTCH TMA 95B	73	Kidney	2	CD4	218	1483.780016	146.9220488	119.1778054	FALSE	1.82919965
HUTCH TMA 95B	74	Prostate	2	CD4	229	2753.007422	83.18175902	122.7674236	FALSE	1.865315679
HUTCH TMA 95B	75	Spleen	2	CD4	400	15272.50878	26.19085088	178.607778	FALSE	2.239544125
HUTCH TMA 95B	76	Liver	2	CD4	313	8472.288085	36.94397509	132.7869656	FALSE	2.357159068
HUTCH TMA 95C	1	14-043H3	1	CD4	509	32537.99366	15.64325094	314.1823693	FALSE	1.620078176
HUTCH TMA 95C	2	14-043H3	2	CD4	345	21254.124	16.23214393	200.9131577	FALSE	1.717159811
HUTCH TMA 95C	3	14-043H3	3	CD4	446	18721.03833	23.82346492	228.9237683	FALSE	1.948246804
HUTCH TMA 95C	4	14-043CC3	1	CD4	717	55923.58432	12.82106662	385.8140979	FALSE	1.858407984
HUTCH TMA 95C	5	14-043CC3	2	CD4	606	60144.18675	10.07578675	309.4924125	FALSE	1.958044771
HUTCH TMA 95C	6	14-043CC3	3	CD4	508	53544.2012	9.487488628	251.1523337	FALSE	2.022676806
HUTCH TMA 95C	7	14-053O2	1	CD4	328	19829.87637	16.54069818	140.2214183	FALSE	2.339157626
HUTCH TMA 95C	8	14-053O2	2	CD4	331	17830.34697	18.56385637	166.0639421	FALSE	1.993208133
HUTCH TMA 95C	9	14-053O2	3	CD4	602	29040.80081	20.72945591	338.6961366	FALSE	1.77740439
HUTCH TMA 95C	10	14-053AA1	1	CD4	535	39452.66198	13.56055519	313.8638435	FALSE	1.704560787
HUTCH TMA 95C	11	14-053AA1	2	CD4	551	62710.53658	8.786402255	356.3222527	FALSE	1.546353044
HUTCH TMA 95C	12	14-053AA1	3	CD4	665	61923.48545	10.73905959	422.4607958	FALSE	1.57411056
HUTCH TMA 95C	13	15-023K1	1	CD4	493	12446.54784	39.60937654	294.0699542	FALSE	1.67647185
HUTCH TMA 95C	14	15-023K1	2	CD4	315	7951.994937	39.61270128	222.1203389	FALSE	1.418150186
HUTCH TMA 95C	15	15-023K1	3	CD4	259	8165.908756	31.71722925	162.8134667	FALSE	1.590777503
HUTCH TMA 95C	16	15-023AA3	1	CD4	197	7395.482778	26.63788233	136.723687	FALSE	1.440862256
HUTCH TMA 95C	17	15-023AA3	2	CD4	224	9803.372314	22.84928011	83.94894857	FALSE	2.668288333
HUTCH TMA 95C	18	15-023AA3	3	CD4	312	9282.375459	33.61208576	148.9166388	FALSE	2.095131897
HUTCH TMA 95C	19	15-090H4	NA	CD4	283	24358.73308	11.61800982	150.3843477	FALSE	1.881844782
HUTCH TMA 95C	20	15-090H4	NA	CD4	348	20138.73252	17.28013417	205.3949949	FALSE	1.694296398
HUTCH TMA 95C	21	15-090H4	NA	CD4	330	20825.85989	15.84568425	176.921252	FALSE	1.865236631
HUTCH TMA 95C	22	15-090KK5	NA	CD4	369	17173.97719	21.4859957	241.0223059	FALSE	1.530978632
HUTCH TMA 95C	23	15-090KK5	NA	CD4	267	9032.909077	29.55858381	157.9662375	FALSE	1.690234598
HUTCH TMA 95C	24	15-090KK5	NA	CD4	635	24370.76769	26.0558062	393.8630941	FALSE	1.612235341
HUTCH TMA 95C	25	NA	NA	CD4	244	1343.198113	181.6560027	170.1332289	FALSE	1.434170159
HUTCH TMA 95C	26	NA	NA	CD4	322	1632.099619	197.2918787	210.7089794	FALSE	1.528174077
HUTCH TMA 95C	27	NA	NA	CD4	143	665.4536878	214.8909873	98.76405397	FALSE	1.447895203
HUTCH TMA 95C	28	NA	NA	CD4	400	10568.08353	37.84981437	198.9848393	FALSE	2.010203397
HUTCH TMA 95C	29	NA	NA	CD4	216	4911.020261	43.98271408	67.56586164	TRUE	3.196880714
HUTCH TMA 95A	1	12-005H1	1	Ki-67	1763	40965.82509	43.03587188	461.7873124	TRUE	3.817774878
HUTCH TMA 95A	2	12-005H1	2	Ki-67	1495	46113.11649	32.42027678	434.724783	TRUE	3.438957378
HUTCH TMA 95A	3	12-005H1	3	Ki-67	1578	54338.17653	29.04035617	679.0265989	FALSE	2.323914855
HUTCH TMA 95A	4	12-005K1	1	Ki-67	1419	30807.27863	46.06054358	481.6151839	FALSE	2.946335679
HUTCH TMA 95A	5	12-005K1	2	Ki-67	1122	42266.70337	26.54571827	460.7131785	FALSE	2.43535469
HUTCH TMA 95A	6	12-005K1	3	Ki-67	879	37407.25624	23.49811476	310.4254028	FALSE	2.831598162
HUTCH TMA 95A	7	12-011I8	1	Ki-67	1102	37400.80539	29.46460614	214.704118	TRUE	5.132644918
HUTCH TMA 95A	8	12-011I8	2	Ki-67	801	30116.90711	26.59635656	229.5972789	TRUE	3.488717305
HUTCH TMA 95A	9	12-011I8	3	Ki-67	1309	52584.74509	24.893151	333.3641074	TRUE	3.926637484
HUTCH TMA 95A	10	12-011J1	1	Ki-67	3408	47760.92242	71.35540578	399.0451391	TRUE	8.540387205
HUTCH TMA 95A	12	12-011J1	3	Ki-67	2311	37955.85399	60.88652361	349.9808017	TRUE	6.603219345
HUTCH TMA 95A	13	12-021H2	1	Ki-67	3529	29619.85737	119.143045	260.9178605	TRUE	13.52532937
HUTCH TMA 95A	14	12-021H2	2	Ki-67	2141	28653.27704	74.72094716	330.943763	TRUE	6.469377094
HUTCH TMA 95A	15	12-021H2	3	Ki-67	4529	28948.31655	156.4512393	274.0377521	TRUE	16.52691998
HUTCH TMA 95A	16	12-021J3	1	Ki-67	7948	81897.07653	97.04864125	327.8393522	TRUE	24.24358133
HUTCH TMA 95A	17	12-021J3	2	Ki-67	8658	61095.934	141.7115581	215.8036625	TRUE	40.11980103
HUTCH TMA 95A	18	12-021J3	3	Ki-67	1981	24610.71449	80.49339651	291.1668249	TRUE	6.803659725
HUTCH TMA 95A	19	13-012L2	1	Ki-67	2329	91847.10722	25.35735823	249.3770088	TRUE	9.339273139
HUTCH TMA 95A	20	13-012L2	2	Ki-67	1749	73306.95261	23.85858282	270.5540885	TRUE	6.46451144
HUTCH TMA 95A	21	13-012L2	3	Ki-67	830	32636.14021	25.43192898	237.0571886	TRUE	3.501264842
HUTCH TMA 95A	22	13-012M1	1	Ki-67	1047	40131.1367	26.08946783	323.4227261	TRUE	3.23724932
HUTCH TMA 95A	23	13-012M1	2	Ki-67	1452	33739.6763	43.03538621	609.5850623	FALSE	2.381948131
HUTCH TMA 95A	24	13-012M1	3	Ki-67	1025	22329.58099	45.90323483	325.3632546	TRUE	3.150325015
HUTCH TMA 95A	25	13-042M2	1	Ki-67	535	16404.06092	32.61387547	207.8344343	FALSE	2.574164391
HUTCH TMA 95A	26	13-042M2	2	Ki-67	672	16580.24619	40.53015813	267.6727274	FALSE	2.51052846
HUTCH TMA 95A	27	13-042M2	3	Ki-67	541	20917.26777	25.86379856	213.516479	FALSE	2.533762277
HUTCH TMA 95A	28	13-042O1	1	Ki-67	696	19272.56793	36.11350613	228.6515298	TRUE	3.043933276
HUTCH TMA 95A	29	13-042O1	2	Ki-67	350	22957.47682	15.24557785	142.176663	FALSE	2.461726085
HUTCH TMA 95A	30	13-042O1	3	Ki-67	436	33261.56578	13.10822235	143.1971786	TRUE	3.044752728
HUTCH TMA 95A	31	13-099H3	1	Ki-67	1151	31698.42043	36.31095759	154.5560379	TRUE	7.447137073
HUTCH TMA 95A	33	13-099H3	3	Ki-67	835	21296.01387	39.20921564	122.6380396	TRUE	6.808654173
HUTCH TMA 95A	34	13-099J1	1	Ki-67	678	20611.47575	32.89429676	337.9341398	FALSE	2.006308094
HUTCH TMA 95A	35	13-099J1	2	Ki-67	2572	23451.14272	109.6748261	1107.543852	FALSE	2.32225568
HUTCH TMA 95A	36	13-099J1	3	Ki-67	1029	18380.07517	55.9845371	412.7153696	FALSE	2.493243712
HUTCH TMA 95A	37	13-101H1	1	Ki-67	397	8011.018015	49.55674788	162.0041532	FALSE	2.450554459
HUTCH TMA 95A	39	13-101H1	3	Ki-67	827	79799.35218	10.36349265	299.8881064	FALSE	2.757695228
HUTCH TMA 95A	40	13-101K1	1	Ki-67	501	29289.21466	17.10527256	174.3703961	FALSE	2.873194139
HUTCH TMA 95A	41	13-101K1	2	Ki-67	332	3404.719483	97.51170447	57.03537355	TRUE	5.820948989
HUTCH TMA 95A	42	13-101K1	3	Ki-67	107	3307.066967	32.35495412	46.8378295	FALSE	2.284478191
HUTCH TMA 95A	43	13-104I1	1	Ki-67	711	54504.75814	13.04473269	199.6765605	TRUE	3.560758449
HUTCH TMA 95A	44	13-104I1	2	Ki-67	546	14110.83151	38.69368007	89.63618563	TRUE	6.091289987
HUTCH TMA 95A	45	13-104I1	3	Ki-67	1102	24751.17064	44.52314664	264.0340865	TRUE	4.173703534
HUTCH TMA 95A	47	13-104K1	2	Ki-67	725	18037.18314	40.19474629	180.3871298	TRUE	4.019133743
HUTCH TMA 95A	48	13-104K1	3	Ki-67	962	32021.0269	30.04275919	270.7864587	TRUE	3.552614871
HUTCH TMA 95A	49	14-039E2	1	Ki-67	709	5095.22549	139.1498769	300.7453467	FALSE	2.35747621
HUTCH TMA 95A	50	14-039E2	2	Ki-67	529	5469.874418	96.71154392	166.3512184	TRUE	3.180018788
HUTCH TMA 95A	51	14-039E2	3	Ki-67	879	6765.990322	129.9144631	233.519835	TRUE	3.764134211
HUTCH TMA 95A	52	14-039K1	1	Ki-67	952	13288.06192	71.64325438	312.029179	TRUE	3.050996715
HUTCH TMA 95A	53	14-039K1	2	Ki-67	2643	35192.90537	75.1003639	481.6054044	TRUE	5.487895227
HUTCH TMA 95A	55	14-053H2	1	Ki-67	5765	132190.1915	43.61140515	382.745035	TRUE	15.06224633
HUTCH TMA 95A	56	14-053H2	2	Ki-67	1811	79961.93457	22.64827645	268.6833013	TRUE	6.740277462
HUTCH TMA 95A	57	14-053H2	3	Ki-67	2945	52110.99836	56.51398155	218.4154047	TRUE	13.48348119
HUTCH TMA 95A	58	14-053K1	1	Ki-67	2355	125247.4734	18.8027745	343.5847505	TRUE	6.854204083
HUTCH TMA 95A	59	14-053K1	2	Ki-67	2983	130876.6739	22.79244966	625.90663	TRUE	4.765886567
HUTCH TMA 95A	60	14-053K1	3	Ki-67	3657	98442.3934	37.14862951	985.6446692	TRUE	3.710262039
HUTCH TMA 95A	61	15-010H1	1	Ki-67	3045	44164.81046	68.94629385	957.2797558	TRUE	3.180888326
HUTCH TMA 95A	62	15-010H1	2	Ki-67	1709	37256.55458	45.87112306	526.9464508	TRUE	3.243213798
HUTCH TMA 95A	63	15-010H1	3	Ki-67	1444	50245.36171	28.73897114	354.198945	TRUE	4.076804916
HUTCH TMA 95A	64	15-010K2	1	Ki-67	701	23188.76374	30.23015836	312.8438694	FALSE	2.240734336
HUTCH TMA 95A	65	15-010K2	2	Ki-67	1434	24504.10863	58.52079835	336.963927	TRUE	4.255648409
HUTCH TMA 95A	66	15-010K2	3	Ki-67	938	24024.761	39.04305228	335.9977383	FALSE	2.791685458
HUTCH TMA 95A	67	15-069K3	1	Ki-67	1835	29796.79614	61.58380221	431.8111368	TRUE	4.249543015
HUTCH TMA 95A	68	15-069K3	2	Ki-67	2180	31621.96048	68.93943219	382.556101	TRUE	5.698510609
HUTCH TMA 95A	69	15-069K3	3	Ki-67	2277	29149.81825	78.11369458	452.0206089	TRUE	5.037380941
HUTCH TMA 95A	70	15-069P2	1	Ki-67	759	10055.09868	75.48409259	244.8887458	TRUE	3.099366602
HUTCH TMA 95A	71	15-069P2	2	Ki-67	799	4935.406015	161.8914427	430.8511948	FALSE	1.854468572
HUTCH TMA 95A	72	15-069P2	3	Ki-67	712	11643.4391	61.1503177	296.6893402	FALSE	2.399816587
HUTCH TMA 95A	73	Kidney	1	Ki-67	631	1527.738408	413.0288254	274.8144644	FALSE	2.296094572
HUTCH TMA 95A	74	Prostate	1	Ki-67	601	3478.183011	172.7913678	259.1912542	FALSE	2.318751078
HUTCH TMA 95A	75	Spleen	1	Ki-67	1102	6487.985973	169.8524017	445.7443252	FALSE	2.472269276
HUTCH TMA 95A	76	Liver	1	Ki-67	490	4474.221343	109.5162627	177.2977847	FALSE	2.763711915
HUTCH TMA 95B	1	15-096L3	1	Ki-67	372	8476.787822	43.88454776	116.7554245	TRUE	3.186147466
HUTCH TMA 95B	2	15-096L3	2	Ki-67	458	13598.01389	33.68138934	146.3822784	TRUE	3.128794039
HUTCH TMA 95B	3	15-096L3	3	Ki-67	340	8872.377841	38.32118132	127.0078735	FALSE	2.67699939
HUTCH TMA 95B	4	15-096M2	1	Ki-67	1337	11415.9089	117.1172626	208.09925	TRUE	6.424818927
HUTCH TMA 95B	5	15-096M2	2	Ki-67	1487	12462.53542	119.3176147	126.5940288	TRUE	11.74620963
HUTCH TMA 95B	6	15-096M2	3	Ki-67	1676	11131.51084	150.563569	139.0120929	TRUE	12.05650505
HUTCH TMA 95B	7	16-052H1	1	Ki-67	2416	8267.930429	292.2133925	172.8493348	TRUE	13.97749088
HUTCH TMA 95B	8	16-052H1	2	Ki-67	1250	9792.63322	127.6469742	160.1019663	TRUE	7.80752435
HUTCH TMA 95B	11	16-052K1	2	Ki-67	1811	10682.75314	169.5255873	207.0667012	TRUE	8.745974073
HUTCH TMA 95B	12	16-052K1	3	Ki-67	1231	5486.992504	224.3487665	155.3274797	TRUE	7.925191361
HUTCH TMA 95B	13	16-071H4	1	Ki-67	1584	10566.91722	149.9018083	180.7422233	TRUE	8.763862538
HUTCH TMA 95B	14	16-071H4	2	Ki-67	2404	12463.48463	192.8834569	135.6395443	TRUE	17.72344497
HUTCH TMA 95B	15	16-071H4	3	Ki-67	2390	9814.017049	243.5292284	212.2761028	TRUE	11.2589216
HUTCH TMA 95B	16	16-071I2	1	Ki-67	3900	11328.83289	344.2543497	342.2192318	TRUE	11.39620348
HUTCH TMA 95B	17	16-071I2	2	Ki-67	3139	15099.48986	207.887818	120.337476	TRUE	26.08497457
HUTCH TMA 95B	18	16-071I2	3	Ki-67	4373	17700.42211	247.0562552	123.7667746	TRUE	35.33258433
HUTCH TMA 95B	19	16-101J1	1	Ki-67	1294	15457.36505	83.71413859	155.5161151	TRUE	8.3206811
HUTCH TMA 95B	20	16-101J1	2	Ki-67	1252	20860.40047	60.01802323	130.6911903	TRUE	9.579834699
HUTCH TMA 95B	21	16-101J1	3	Ki-67	433	8119.284935	53.32981949	113.5538115	TRUE	3.813170112
HUTCH TMA 95B	22	16-101N2	1	Ki-67	2237	13905.2494	160.8744968	117.7898683	TRUE	18.99144665
HUTCH TMA 95B	23	16-101N2	2	Ki-67	712	9025.409915	78.88838365	56.56236099	TRUE	12.58787624
HUTCH TMA 95B	24	16-101N2	3	Ki-67	949	10326.8459	91.89640375	137.1469112	TRUE	6.91958712
HUTCH TMA 95B	25	17-017H1	1	Ki-67	2604	15177.65917	171.5679586	315.3304201	TRUE	8.258004412
HUTCH TMA 95B	26	17-017H1	2	Ki-67	1431	8733.91146	163.8441157	129.9689078	TRUE	11.01032566
HUTCH TMA 95B	27	17-017H1	3	Ki-67	2199	13729.69338	160.1638098	113.360843	TRUE	19.3982326
HUTCH TMA 95B	28	17-017N1	1	Ki-67	1383	15201.8756	90.97561622	93.53063139	TRUE	14.78659964
HUTCH TMA 95B	29	17-017N1	2	Ki-67	2605	24153.68095	107.8510561	115.0213445	TRUE	22.64797035
HUTCH TMA 95B	30	17-017N1	3	Ki-67	1717	39078.42481	43.93728786	187.3747905	TRUE	9.163452541
HUTCH TMA 95B	31	17-036H1	1	Ki-67	300	35255.74911	8.509250479	136.4636353	FALSE	2.198387865
HUTCH TMA 95B	32	17-036H1	2	Ki-67	188	12373.07045	15.19428833	82.53849443	FALSE	2.277725094
HUTCH TMA 95B	33	17-036H1	3	Ki-67	523	21510.96992	24.31317611	135.2144739	TRUE	3.867929112
HUTCH TMA 95B	34	17-036L1	1	Ki-67	613	25028.55665	24.49202359	191.556921	TRUE	3.200093198
HUTCH TMA 95B	35	17-036L1	2	Ki-67	504	18938.8266	26.61199718	187.1647342	FALSE	2.69281498
HUTCH TMA 95B	36	17-036L1	3	Ki-67	554	12583.13234	44.02719329	222.6242474	FALSE	2.488498025
HUTCH TMA 95B	37	17-072I2	1	Ki-67	227	1796.97381	126.3234883	93.69935635	FALSE	2.422642042
HUTCH TMA 95B	38	17-072I2	2	Ki-67	366	3063.227774	119.4818104	152.3607113	FALSE	2.402194088
HUTCH TMA 95B	39	17-072I2	3	Ki-67	678	15083.58213	44.9495348	186.5524102	TRUE	3.63436741
HUTCH TMA 95B	40	17-072K1	1	Ki-67	217	6440.832279	33.69129805	84.37979945	FALSE	2.571705567
HUTCH TMA 95B	41	17-072K1	2	Ki-67	240	1733.250454	138.4681593	106.5400233	FALSE	2.252674559
HUTCH TMA 95B	42	17-072K1	3	Ki-67	243	19233.3431	12.63430901	107.6379336	FALSE	2.257568422
HUTCH TMA 95B	43	17-081K2	1	Ki-67	2368	64038.09495	36.97798946	266.1796137	TRUE	8.89624854
HUTCH TMA 95B	44	17-081K2	2	Ki-67	1397	30362.31746	46.01098061	148.616916	TRUE	9.400006658
HUTCH TMA 95B	45	17-081K2	3	Ki-67	652	15699.08172	41.53109154	93.09275057	TRUE	7.003767705
HUTCH TMA 95B	46	17-081P2	1	Ki-67	1231	8469.524942	145.3446337	75.17930432	TRUE	16.37418717
HUTCH TMA 95B	47	17-081P2	2	Ki-67	708	5101.157323	138.7920339	66.94106349	TRUE	10.57646776
HUTCH TMA 95B	48	17-081P2	3	Ki-67	576	4139.093131	139.160918	97.41280831	TRUE	5.912980131
HUTCH TMA 95B	49	17-085I1	1	Ki-67	401	4869.036932	82.35714898	121.6476891	TRUE	3.296404584
HUTCH TMA 95B	50	17-085I1	2	Ki-67	185	7544.49166	24.52120147	58.47255634	TRUE	3.163877408
HUTCH TMA 95B	51	17-085I1	3	Ki-67	214	8668.563228	24.68690536	47.52261158	TRUE	4.503119523
HUTCH TMA 95B	52	17-085J1	1	Ki-67	82	5638.407155	14.54311435	39.21381576	FALSE	2.091099742
HUTCH TMA 95B	53	17-085J1	2	Ki-67	322	29167.91953	11.03952579	77.11827553	TRUE	4.175404569
HUTCH TMA 95B	54	17-085J1	3	Ki-67	255	17520.80496	14.55412583	78.52375983	TRUE	3.247424736
HUTCH TMA 95B	55	17-108H1	1	Ki-67	1321	40431.65947	32.67241606	239.8736835	TRUE	5.507065138
HUTCH TMA 95B	56	17-108H1	2	Ki-67	1148	27243.69383	42.13819195	190.1221006	TRUE	6.038224889
HUTCH TMA 95B	57	17-108H1	3	Ki-67	1777	33826.48646	52.53279859	207.5611742	TRUE	8.561331409
HUTCH TMA 95B	58	17-108K1	1	Ki-67	1050	31426.09743	33.41172102	219.9857842	TRUE	4.773035693
HUTCH TMA 95B	59	17-108K1	2	Ki-67	984	20805.70754	47.29471459	177.5660007	TRUE	5.54160141
HUTCH TMA 95B	60	17-108K1	3	Ki-67	1540	27631.82104	55.73284503	355.6069337	TRUE	4.33062422
HUTCH TMA 95B	61	17-113H1	1	Ki-67	799	21942.4297	36.41346975	213.6110208	TRUE	3.740443715
HUTCH TMA 95B	62	17-113H1	2	Ki-67	1255	36282.3022	34.58986679	378.4668606	TRUE	3.316010279
HUTCH TMA 95B	63	17-113H1	3	Ki-67	676	15534.00631	43.51742792	143.7904939	TRUE	4.701284358
HUTCH TMA 95B	64	17-113O1	1	Ki-67	1152	20878.23469	55.17707877	343.1957053	TRUE	3.356685362
HUTCH TMA 95B	65	17-113O1	2	Ki-67	1771	34592.02064	51.19677797	492.4441095	TRUE	3.596347211
HUTCH TMA 95B	66	17-113O1	3	Ki-67	686	21760.67897	31.52475164	159.9802059	TRUE	4.288030486
HUTCH TMA 95B	67	18-030H1	1	Ki-67	459	34080.10072	13.46827006	183.4868936	FALSE	2.50154107
HUTCH TMA 95B	68	18-030H1	2	Ki-67	713	39779.43842	17.92383272	177.8320176	TRUE	4.009401736
HUTCH TMA 95B	69	18-030H1	3	Ki-67	220	31423.82053	7.001058316	110.4419684	FALSE	1.991996369
HUTCH TMA 95B	70	18-030N1	1	Ki-67	816	71333.73533	11.43918787	259.8184136	TRUE	3.140655
HUTCH TMA 95B	71	18-030N1	2	Ki-67	735	65722.92564	11.18331226	304.9444313	FALSE	2.410275199
HUTCH TMA 95B	72	18-030N1	3	Ki-67	782	35017.43083	22.33173541	284.1061562	FALSE	2.752492274
HUTCH TMA 95B	73	Kidney	2	Ki-67	282	1483.780016	190.0551274	119.1778054	FALSE	2.366212392
HUTCH TMA 95B	74	Prostate	2	Ki-67	287	2753.007422	104.2496281	122.7674236	FALSE	2.337753711
HUTCH TMA 95B	75	Spleen	2	Ki-67	1491	15272.50878	97.62639664	178.607778	TRUE	8.347900726
HUTCH TMA 95B	76	Liver	2	Ki-67	464	8472.288085	54.76678736	132.7869656	TRUE	3.494318874
HUTCH TMA 95C	1	14-043H3	1	Ki-67	1029	32537.99366	31.62456821	314.1823693	TRUE	3.275167866
HUTCH TMA 95C	2	14-043H3	2	Ki-67	666	21254.124	31.33509525	200.9131577	TRUE	3.314865027
HUTCH TMA 95C	3	14-043H3	3	Ki-67	626	18721.03833	33.43831624	228.9237683	FALSE	2.734534752
HUTCH TMA 95C	4	14-043CC3	1	Ki-67	1971	55923.58432	35.24452204	385.8140979	TRUE	5.108678016
HUTCH TMA 95C	5	14-043CC3	2	Ki-67	1165	60144.18675	19.37011809	309.4924125	TRUE	3.764227984
HUTCH TMA 95C	6	14-043CC3	3	Ki-67	1110	53544.2012	20.73053618	251.1523337	TRUE	4.419628453
HUTCH TMA 95C	7	14-053O2	1	Ki-67	663	19829.87637	33.43439907	140.2214183	TRUE	4.728236298
HUTCH TMA 95C	8	14-053O2	2	Ki-67	531	17830.34697	29.78068801	166.0639421	TRUE	3.197563501
HUTCH TMA 95C	9	14-053O2	3	Ki-67	1409	29040.80081	48.51794582	338.6961366	TRUE	4.160071072
HUTCH TMA 95C	10	14-053AA1	1	Ki-67	1256	39452.66198	31.83562115	313.8638435	TRUE	4.00173523
HUTCH TMA 95C	11	14-053AA1	2	Ki-67	1418	62710.53658	22.61183012	356.3222527	TRUE	3.979543768
HUTCH TMA 95C	12	14-053AA1	3	Ki-67	2046	61923.48545	33.04077581	422.4607958	TRUE	4.843052942
HUTCH TMA 95C	13	15-023K1	1	Ki-67	1457	12446.54784	117.0605712	294.0699542	TRUE	4.954603417
HUTCH TMA 95C	14	15-023K1	2	Ki-67	791	7951.994937	99.47189431	222.1203389	TRUE	3.561132689
HUTCH TMA 95C	15	15-023K1	3	Ki-67	652	8165.908756	79.84414466	162.8134667	TRUE	4.004582748
HUTCH TMA 95C	16	15-023AA3	1	Ki-67	1750	7395.482778	236.6309344	136.723687	TRUE	12.7995378
HUTCH TMA 95C	17	15-023AA3	2	Ki-67	1208	9803.372314	123.2229034	83.94894857	TRUE	14.38969779
HUTCH TMA 95C	18	15-023AA3	3	Ki-67	1296	9282.375459	139.6194332	148.9166388	TRUE	8.702855573
HUTCH TMA 95C	19	15-090H4	NA	Ki-67	385	24358.73308	15.80541972	150.3843477	FALSE	2.560106859
HUTCH TMA 95C	20	15-090H4	NA	Ki-67	642	20138.73252	31.87886821	205.3949949	TRUE	3.125684734
HUTCH TMA 95C	21	15-090H4	NA	Ki-67	535	20825.85989	25.68921537	176.921252	TRUE	3.023944236
HUTCH TMA 95C	22	15-090KK5	NA	Ki-67	834	17173.97719	48.56184394	241.0223059	TRUE	3.460260647
HUTCH TMA 95C	23	15-090KK5	NA	Ki-67	553	9032.909077	61.22058744	157.9662375	TRUE	3.500748063
HUTCH TMA 95C	24	15-090KK5	NA	Ki-67	1188	24370.76769	48.74692562	393.8630941	TRUE	3.016276512
HUTCH TMA 95C	25	NA	NA	Ki-67	478	1343.198113	355.8670873	170.1332289	FALSE	2.809562853
HUTCH TMA 95C	26	NA	NA	Ki-67	474	1632.099619	290.4234487	210.7089794	FALSE	2.249548175
HUTCH TMA 95C	27	NA	NA	Ki-67	278	665.4536878	417.7601013	98.76405397	FALSE	2.814789276
HUTCH TMA 95C	28	NA	NA	Ki-67	1380	10568.08353	130.5818596	198.9848393	TRUE	6.935201721
HUTCH TMA 95C	29	NA	NA	Ki-67	180	4911.020261	36.65226174	67.56586164	FALSE	2.664067262
HUTCH TMA 95A	1	12-005H1	1	CD40	1216	40965.82509	29.68327862	461.7873124	FALSE	2.633246881
HUTCH TMA 95A	2	12-005H1	2	CD40	1147	46113.11649	24.87361704	434.724783	FALSE	2.638450912
HUTCH TMA 95A	3	12-005H1	3	CD40	1875	54338.17653	34.50612663	679.0265989	FALSE	2.761305673
HUTCH TMA 95A	4	12-005K1	1	CD40	1648	30807.27863	53.49385189	481.6151839	TRUE	3.421819027
HUTCH TMA 95A	5	12-005K1	2	CD40	1511	42266.70337	35.74918031	460.7131785	TRUE	3.279697804
HUTCH TMA 95A	6	12-005K1	3	CD40	962	37407.25624	25.71693561	310.4254028	TRUE	3.098973188
HUTCH TMA 95A	7	12-011I8	1	CD40	567	37400.80539	15.16010134	214.704118	FALSE	2.640843619
HUTCH TMA 95A	8	12-011I8	2	CD40	575	30116.90711	19.09226595	229.5972789	FALSE	2.504385082
HUTCH TMA 95A	9	12-011I8	3	CD40	846	52584.74509	16.08831608	333.3641074	FALSE	2.537765708
HUTCH TMA 95A	10	12-011J1	1	CD40	1044	47760.92242	21.85887431	399.0451391	FALSE	2.616245376
HUTCH TMA 95A	12	12-011J1	3	CD40	1129	37955.85399	29.74508228	349.9808017	TRUE	3.225891234
HUTCH TMA 95A	13	12-021H2	1	CD40	698	29619.85737	23.56527215	260.9178605	FALSE	2.675171407
HUTCH TMA 95A	14	12-021H2	2	CD40	893	28653.27704	31.16571967	330.943763	FALSE	2.698343646
HUTCH TMA 95A	15	12-021H2	3	CD40	708	28948.31655	24.45738075	274.0377521	FALSE	2.583585636
HUTCH TMA 95A	16	12-021J3	1	CD40	1419	81897.07653	17.32662581	327.8393522	TRUE	4.328339445
HUTCH TMA 95A	17	12-021J3	2	CD40	1089	61095.934	17.82442674	215.8036625	TRUE	5.04625356
HUTCH TMA 95A	18	12-021J3	3	CD40	599	24610.71449	24.33899268	291.1668249	FALSE	2.057239867
HUTCH TMA 95A	19	13-012L2	1	CD40	550	91847.10722	5.988212548	249.3770088	FALSE	2.205496018
HUTCH TMA 95A	20	13-012L2	2	CD40	545	73306.95261	7.434492645	270.5540885	FALSE	2.01438464
HUTCH TMA 95A	21	13-012L2	3	CD40	561	32636.14021	17.18953272	237.0571886	FALSE	2.366517562
HUTCH TMA 95A	22	13-012M1	1	CD40	824	40131.1367	20.53268528	323.4227261	FALSE	2.547749226
HUTCH TMA 95A	23	13-012M1	2	CD40	1656	33739.6763	49.08168014	609.5850623	FALSE	2.716602001
HUTCH TMA 95A	24	13-012M1	3	CD40	875	22329.58099	39.18568827	325.3632546	FALSE	2.689301842
HUTCH TMA 95A	25	13-042M2	1	CD40	518	16404.06092	31.57754672	207.8344343	FALSE	2.492368513
HUTCH TMA 95A	26	13-042M2	2	CD40	633	16580.24619	38.17796145	267.6727274	FALSE	2.364828147
HUTCH TMA 95A	27	13-042M2	3	CD40	601	20917.26777	28.73224203	213.516479	FALSE	2.814771032
HUTCH TMA 95A	28	13-042O1	1	CD40	654	19272.56793	33.93424283	228.6515298	FALSE	2.860247647
HUTCH TMA 95A	29	13-042O1	2	CD40	345	22957.47682	15.02778388	142.176663	FALSE	2.426558569
HUTCH TMA 95A	30	13-042O1	3	CD40	401	33261.56578	12.05595679	143.1971786	FALSE	2.800334504
HUTCH TMA 95A	31	13-099H3	1	CD40	462	31698.42043	14.57485874	154.5560379	FALSE	2.989207061
HUTCH TMA 95A	33	13-099H3	3	CD40	445	21296.01387	20.89592929	122.6380396	TRUE	3.6285642
HUTCH TMA 95A	34	13-099J1	1	CD40	898	20611.47575	43.56796238	337.9341398	FALSE	2.65732252
HUTCH TMA 95A	35	13-099J1	2	CD40	2057	23451.14272	87.7142758	1107.543852	FALSE	1.857262804
HUTCH TMA 95A	36	13-099J1	3	CD40	1020	18380.07517	55.49487643	412.7153696	FALSE	2.471436915
HUTCH TMA 95A	37	13-101H1	1	CD40	472	8011.018015	58.9188539	162.0041532	FALSE	2.913505553
HUTCH TMA 95A	39	13-101H1	3	CD40	631	79799.35218	7.907332362	299.8881064	FALSE	2.104118124
HUTCH TMA 95A	40	13-101K1	1	CD40	520	29289.21466	17.75397552	174.3703961	FALSE	2.982157589
HUTCH TMA 95A	41	13-101K1	2	CD40	147	3404.719483	43.17536312	57.03537355	FALSE	2.577347896
HUTCH TMA 95A	42	13-101K1	3	CD40	136	3307.066967	41.12405384	46.8378295	FALSE	2.903635832
HUTCH TMA 95A	43	13-104I1	1	CD40	747	54504.75814	13.70522548	199.6765605	TRUE	3.741050016
HUTCH TMA 95A	44	13-104I1	2	CD40	338	14110.83151	23.95323052	89.63618563	TRUE	3.770798564
HUTCH TMA 95A	45	13-104I1	3	CD40	677	24751.17064	27.35224163	264.0340865	FALSE	2.564062879
HUTCH TMA 95A	47	13-104K1	2	CD40	481	18037.18314	26.66713513	180.3871298	FALSE	2.666487352
HUTCH TMA 95A	48	13-104K1	3	CD40	734	32021.0269	22.92243788	270.7864587	FALSE	2.710622989
HUTCH TMA 95A	49	14-039E2	1	CD40	1205	5095.22549	236.4959122	300.7453467	TRUE	4.006712035
HUTCH TMA 95A	50	14-039E2	2	CD40	607	5469.874418	110.9714691	166.3512184	TRUE	3.648906246
HUTCH TMA 95A	51	14-039E2	3	CD40	1097	6765.990322	162.1344323	233.519835	TRUE	4.697673754
HUTCH TMA 95A	52	14-039K1	1	CD40	1542	13288.06192	116.0440108	312.029179	TRUE	4.941845519
HUTCH TMA 95A	53	14-039K1	2	CD40	1887	35192.90537	53.61876152	481.6054044	TRUE	3.9181454
HUTCH TMA 95A	55	14-053H2	1	CD40	782	132190.1915	5.915718791	382.745035	FALSE	2.043135582
HUTCH TMA 95A	56	14-053H2	2	CD40	806	79961.93457	10.07979615	268.6833013	FALSE	2.999814265
HUTCH TMA 95A	57	14-053H2	3	CD40	586	52110.99836	11.24522689	218.4154047	FALSE	2.682960943
HUTCH TMA 95A	58	14-053K1	1	CD40	927	125247.4734	7.401346906	343.5847505	FALSE	2.698024282
HUTCH TMA 95A	59	14-053K1	2	CD40	1600	130876.6739	12.22524956	625.90663	FALSE	2.556291823
HUTCH TMA 95A	60	14-053K1	3	CD40	2676	98442.3934	27.1834106	985.6446692	FALSE	2.714974355
HUTCH TMA 95A	61	15-010H1	1	CD40	3522	44164.81046	79.74674776	957.2797558	TRUE	3.679175266
HUTCH TMA 95A	62	15-010H1	2	CD40	2134	37256.55458	57.27851177	526.9464508	TRUE	4.049747364
HUTCH TMA 95A	63	15-010H1	3	CD40	2452	50245.36171	48.8005244	354.198945	TRUE	6.922663195
HUTCH TMA 95A	64	15-010K2	1	CD40	1242	23188.76374	53.56042322	312.8438694	TRUE	3.970031449
HUTCH TMA 95A	65	15-010K2	2	CD40	1129	24504.10863	46.07390609	336.963927	TRUE	3.350507011
HUTCH TMA 95A	66	15-010K2	3	CD40	1609	24024.761	66.9725705	335.9977383	TRUE	4.78872271
HUTCH TMA 95A	67	15-069K3	1	CD40	1250	29796.79614	41.95081895	431.8111368	FALSE	2.89478407
HUTCH TMA 95A	68	15-069K3	2	CD40	1138	31621.96048	35.98764855	382.556101	FALSE	2.974727098
HUTCH TMA 95A	69	15-069K3	3	CD40	1265	29149.81825	43.39649699	452.0206089	FALSE	2.798544967
HUTCH TMA 95A	70	15-069P2	1	CD40	740	10055.09868	73.59450398	244.8887458	TRUE	3.02178035
HUTCH TMA 95A	71	15-069P2	2	CD40	1357	4935.406015	274.9520497	430.8511948	TRUE	3.14957929
HUTCH TMA 95A	72	15-069P2	3	CD40	812	11643.4391	69.73884547	296.6893402	FALSE	2.736869479
HUTCH TMA 95A	73	Kidney	1	CD40	836	1527.738408	547.2141015	274.8144644	TRUE	3.042052397
HUTCH TMA 95A	74	Prostate	1	CD40	982	3478.183011	282.3313198	259.1912542	TRUE	3.788708083
HUTCH TMA 95A	75	Spleen	1	CD40	1420	6487.985973	218.8660712	445.7443252	TRUE	3.185682733
HUTCH TMA 95A	76	Liver	1	CD40	658	4474.221343	147.0646956	177.2977847	TRUE	3.711270286
HUTCH TMA 95B	1	15-096L3	1	CD40	352	8476.787822	41.52516347	116.7554245	TRUE	3.014849215
HUTCH TMA 95B	2	15-096L3	2	CD40	383	13598.01389	28.16587798	146.3822784	FALSE	2.616436937
HUTCH TMA 95B	3	15-096L3	3	CD40	324	8872.377841	36.51783161	127.0078735	FALSE	2.551022948
HUTCH TMA 95B	4	15-096M2	1	CD40	621	11415.9089	54.39777117	208.09925	FALSE	2.984152995
HUTCH TMA 95B	5	15-096M2	2	CD40	395	12462.53542	31.69499516	126.5940288	TRUE	3.120210358
HUTCH TMA 95B	6	15-096M2	3	CD40	429	11131.51084	38.5392429	139.0120929	TRUE	3.086062451
HUTCH TMA 95B	7	16-052H1	1	CD40	584	8267.930429	70.6343631	172.8493348	TRUE	3.378665013
HUTCH TMA 95B	8	16-052H1	2	CD40	407	9792.63322	41.5618548	160.1019663	FALSE	2.542129928
HUTCH TMA 95B	11	16-052K1	2	CD40	512	10682.75314	47.92771989	207.0667012	FALSE	2.4726332
HUTCH TMA 95B	12	16-052K1	3	CD40	403	5486.992504	73.44642802	155.3274797	FALSE	2.594518374
HUTCH TMA 95B	13	16-071H4	1	CD40	433	10566.91722	40.97694634	180.7422233	FALSE	2.39567707
HUTCH TMA 95B	14	16-071H4	2	CD40	257	12463.48463	20.62023645	135.6395443	FALSE	1.894727686
HUTCH TMA 95B	15	16-071H4	3	CD40	578	9814.017049	58.89535316	212.2761028	FALSE	2.722868907
HUTCH TMA 95B	16	16-071I2	1	CD40	1048	11328.83289	92.50732269	342.2192318	TRUE	3.062364422
HUTCH TMA 95B	17	16-071I2	2	CD40	268	15099.48986	17.748944	120.337476	FALSE	2.227070145
HUTCH TMA 95B	18	16-071I2	3	CD40	264	17700.42211	14.91489855	123.7667746	FALSE	2.133044194
HUTCH TMA 95B	19	16-101J1	1	CD40	408	15457.36505	26.39518435	155.5161151	FALSE	2.623522325
HUTCH TMA 95B	20	16-101J1	2	CD40	358	20860.40047	17.16170313	130.6911903	FALSE	2.739281807
HUTCH TMA 95B	21	16-101J1	3	CD40	276	8119.284935	33.99314129	113.5538115	FALSE	2.430565706
HUTCH TMA 95B	22	16-101N2	1	CD40	300	13905.2494	21.57458607	117.7898683	FALSE	2.546908358
HUTCH TMA 95B	23	16-101N2	2	CD40	183	9025.409915	20.27608737	56.56236099	TRUE	3.235367067
HUTCH TMA 95B	24	16-101N2	3	CD40	364	10326.8459	35.24793569	137.1469112	FALSE	2.654088211
HUTCH TMA 95B	25	17-017H1	1	CD40	863	15177.65917	56.85988796	315.3304201	FALSE	2.736811754
HUTCH TMA 95B	26	17-017H1	2	CD40	330	8733.91146	37.78375834	129.9689078	FALSE	2.53906881
HUTCH TMA 95B	27	17-017H1	3	CD40	319	13729.69338	23.23431348	113.360843	FALSE	2.814022828
HUTCH TMA 95B	28	17-017N1	1	CD40	247	15201.8756	16.24799509	93.53063139	FALSE	2.640846066
HUTCH TMA 95B	29	17-017N1	2	CD40	303	24153.68095	12.54467179	115.0213445	FALSE	2.634293672
HUTCH TMA 95B	30	17-017N1	3	CD40	557	39078.42481	14.25338925	187.3747905	FALSE	2.972651756
HUTCH TMA 95B	31	17-036H1	1	CD40	272	35255.74911	7.715053768	136.4636353	FALSE	1.993204998
HUTCH TMA 95B	32	17-036H1	2	CD40	200	12373.07045	16.16413652	82.53849443	FALSE	2.423111802
HUTCH TMA 95B	33	17-036H1	3	CD40	331	21510.96992	15.38749769	135.2144739	FALSE	2.447962784
HUTCH TMA 95B	34	17-036L1	1	CD40	492	25028.55665	19.65754585	191.556921	FALSE	2.568427167
HUTCH TMA 95B	35	17-036L1	2	CD40	428	18938.8266	22.59907697	187.1647342	FALSE	2.286755578
HUTCH TMA 95B	36	17-036L1	3	CD40	608	12583.13234	48.31865257	222.6242474	FALSE	2.731059204
HUTCH TMA 95B	37	17-072I2	1	CD40	257	1796.97381	143.0182224	93.69935635	FALSE	2.742814999
HUTCH TMA 95B	38	17-072I2	2	CD40	440	3063.227774	143.6393348	152.3607113	FALSE	2.887883604
HUTCH TMA 95B	39	17-072I2	3	CD40	497	15083.58213	32.94973274	186.5524102	FALSE	2.664130682
HUTCH TMA 95B	40	17-072K1	1	CD40	195	6440.832279	30.27559041	84.37979945	FALSE	2.310979657
HUTCH TMA 95B	41	17-072K1	2	CD40	280	1733.250454	161.5461859	106.5400233	FALSE	2.628120319
HUTCH TMA 95B	42	17-072K1	3	CD40	275	19233.3431	14.29808633	107.6379336	FALSE	2.554861383
HUTCH TMA 95B	43	17-081K2	1	CD40	3462	64038.09495	54.06157074	266.1796137	TRUE	13.00625525
HUTCH TMA 95B	44	17-081K2	2	CD40	2529	30362.31746	83.2940372	148.616916	TRUE	17.0169054
HUTCH TMA 95B	45	17-081K2	3	CD40	1236	15699.08172	78.73071954	93.09275057	TRUE	13.27708111
HUTCH TMA 95B	46	17-081P2	1	CD40	288	8469.524942	34.00426848	75.17930432	TRUE	3.830841514
HUTCH TMA 95B	47	17-081P2	2	CD40	251	5101.157323	49.20452048	66.94106349	TRUE	3.749566961
HUTCH TMA 95B	48	17-081P2	3	CD40	370	4139.093131	89.39156193	97.41280831	TRUE	3.798268487
HUTCH TMA 95B	49	17-085I1	1	CD40	324	4869.036932	66.54293334	121.6476891	FALSE	2.66342914
HUTCH TMA 95B	50	17-085I1	2	CD40	171	7544.49166	22.66554298	58.47255634	FALSE	2.924448847
HUTCH TMA 95B	51	17-085I1	3	CD40	190	8668.563228	21.91828046	47.52261158	TRUE	3.998096773
HUTCH TMA 95B	52	17-085J1	1	CD40	74	5638.407155	13.12427392	39.21381576	FALSE	1.887090011
HUTCH TMA 95B	53	17-085J1	2	CD40	301	29167.91953	10.31955672	77.11827553	TRUE	3.903095575
HUTCH TMA 95B	54	17-085J1	3	CD40	222	17520.80496	12.67065072	78.52375983	FALSE	2.82716977
HUTCH TMA 95B	55	17-108H1	1	CD40	579	40431.65947	14.32046094	239.8736835	FALSE	2.413770412
HUTCH TMA 95B	56	17-108H1	2	CD40	467	27243.69383	17.14158157	190.1221006	FALSE	2.456316222
HUTCH TMA 95B	57	17-108H1	3	CD40	480	33826.48646	14.19006377	207.5611742	FALSE	2.31257123
HUTCH TMA 95B	58	17-108K1	1	CD40	482	31426.09743	15.33757098	219.9857842	FALSE	2.191050671
HUTCH TMA 95B	59	17-108K1	2	CD40	480	20805.70754	23.07059248	177.5660007	FALSE	2.7032202
HUTCH TMA 95B	60	17-108K1	3	CD40	836	27631.82104	30.25497302	355.6069337	FALSE	2.350910291
HUTCH TMA 95B	61	17-113H1	1	CD40	539	21942.4297	24.56428059	213.6110208	FALSE	2.52327805
HUTCH TMA 95B	62	17-113H1	2	CD40	1019	36282.3022	28.08531813	378.4668606	FALSE	2.692441812
HUTCH TMA 95B	63	17-113H1	3	CD40	374	15534.00631	24.07621012	143.7904939	FALSE	2.601006435
HUTCH TMA 95B	64	17-113O1	1	CD40	921	20878.23469	44.11292496	343.1957053	FALSE	2.683600016
HUTCH TMA 95B	65	17-113O1	2	CD40	1290	34592.02064	37.29183714	492.4441095	FALSE	2.619586619
HUTCH TMA 95B	66	17-113O1	3	CD40	406	21760.67897	18.65750607	159.9802059	FALSE	2.537813961
HUTCH TMA 95B	67	18-030H1	1	CD40	434	34080.10072	12.73470415	183.4868936	FALSE	2.365291556
HUTCH TMA 95B	68	18-030H1	2	CD40	415	39779.43842	10.43252536	177.8320176	FALSE	2.333663002
HUTCH TMA 95B	69	18-030H1	3	CD40	290	31423.82053	9.22866778	110.4419684	FALSE	2.625813395
HUTCH TMA 95B	70	18-030N1	1	CD40	687	71333.73533	9.630786848	259.8184136	FALSE	2.644154394
HUTCH TMA 95B	71	18-030N1	2	CD40	643	65722.92564	9.783496302	304.9444313	FALSE	2.108580889
HUTCH TMA 95B	72	18-030N1	3	CD40	810	35017.43083	23.13133719	284.1061562	FALSE	2.851046985
HUTCH TMA 95B	73	Kidney	2	CD40	324	1483.780016	218.3612102	119.1778054	FALSE	2.718627003
HUTCH TMA 95B	74	Prostate	2	CD40	345	2753.007422	125.3174972	122.7674236	FALSE	2.810191743
HUTCH TMA 95B	75	Spleen	2	CD40	645	15272.50878	42.23274704	178.607778	TRUE	3.611264902
HUTCH TMA 95B	76	Liver	2	CD40	550	8472.288085	64.91752812	132.7869656	TRUE	4.141972803
HUTCH TMA 95C	1	14-043H3	1	CD40	693	32537.99366	21.29817859	314.1823693	FALSE	2.205725297
HUTCH TMA 95C	2	14-043H3	2	CD40	422	21254.124	19.85497026	200.9131577	FALSE	2.100409972
HUTCH TMA 95C	3	14-043H3	3	CD40	559	18721.03833	29.85945492	228.9237683	FALSE	2.441860904
HUTCH TMA 95C	4	14-043CC3	1	CD40	879	55923.58432	15.71787665	385.8140979	FALSE	2.278299328
HUTCH TMA 95C	5	14-043CC3	2	CD40	604	60144.18675	10.04253333	309.4924125	FALSE	1.951582577
HUTCH TMA 95C	6	14-043CC3	3	CD40	487	53544.2012	9.095289295	251.1523337	FALSE	1.939062213
HUTCH TMA 95C	7	14-053O2	1	CD40	415	19829.87637	20.92801752	140.2214183	FALSE	2.959604923
HUTCH TMA 95C	8	14-053O2	2	CD40	522	17830.34697	29.27593058	166.0639421	TRUE	3.143367509
HUTCH TMA 95C	9	14-053O2	3	CD40	931	29040.80081	32.05834461	338.6961366	FALSE	2.748776557
HUTCH TMA 95C	10	14-053AA1	1	CD40	805	39452.66198	20.40419986	313.8638435	FALSE	2.564806417
HUTCH TMA 95C	11	14-053AA1	2	CD40	772	62710.53658	12.31053093	356.3222527	FALSE	2.16657813
HUTCH TMA 95C	12	14-053AA1	3	CD40	940	61923.48545	15.18002408	422.4607958	FALSE	2.225058536
HUTCH TMA 95C	13	15-023K1	1	CD40	790	12446.54784	63.47141475	294.0699542	FALSE	2.686435621
HUTCH TMA 95C	14	15-023K1	2	CD40	606	7951.994937	76.20729198	222.1203389	FALSE	2.728250834
HUTCH TMA 95C	15	15-023K1	3	CD40	371	8165.908756	45.43278784	162.8134667	FALSE	2.278681288
HUTCH TMA 95C	16	15-023AA3	1	CD40	351	7395.482778	47.46140455	136.723687	FALSE	2.567221582
HUTCH TMA 95C	17	15-023AA3	2	CD40	284	9803.372314	28.96962299	83.94894857	TRUE	3.383008422
HUTCH TMA 95C	18	15-023AA3	3	CD40	422	9282.375459	45.46250061	148.9166388	FALSE	2.833800194
HUTCH TMA 95C	19	15-090H4	NA	CD40	401	24358.73308	16.46226833	150.3843477	FALSE	2.666500911
HUTCH TMA 95C	20	15-090H4	NA	CD40	519	20138.73252	25.77123458	205.3949949	FALSE	2.526838593
HUTCH TMA 95C	21	15-090H4	NA	CD40	416	20825.85989	19.9751656	176.921252	FALSE	2.351328602
HUTCH TMA 95C	22	15-090KK5	NA	CD40	485	17173.97719	28.24040085	241.0223059	FALSE	2.012261887
HUTCH TMA 95C	23	15-090KK5	NA	CD40	332	9032.909077	36.75449373	157.9662375	FALSE	2.101714931
HUTCH TMA 95C	24	15-090KK5	NA	CD40	973	24370.76769	39.924881	393.8630941	FALSE	2.470401554
HUTCH TMA 95C	25	NA	NA	CD40	468	1343.198113	348.4221692	170.1332289	FALSE	2.750785388
HUTCH TMA 95C	26	NA	NA	CD40	621	1632.099619	380.4914803	210.7089794	FALSE	2.947192862
HUTCH TMA 95C	27	NA	NA	CD40	256	665.4536878	384.6999494	98.76405397	FALSE	2.592036168
HUTCH TMA 95C	28	NA	NA	CD40	730	10568.08353	69.07591123	198.9848393	TRUE	3.6686212
HUTCH TMA 95C	29	NA	NA	CD40	475	4911.020261	96.72124625	67.56586164	TRUE	7.030177496
HUTCH TMA 95A	1	12-005H1	1	CD68	407	40965.82509	9.935110524	461.7873124	FALSE	0.881358125
HUTCH TMA 95A	2	12-005H1	2	CD68	333	46113.11649	7.221372688	434.724783	FALSE	0.766001878
HUTCH TMA 95A	3	12-005H1	3	CD68	461	54338.17653	8.483906334	679.0265989	FALSE	0.678913022
HUTCH TMA 95A	4	12-005K1	1	CD68	642	30807.27863	20.83923113	481.6151839	FALSE	1.333014451
HUTCH TMA 95A	5	12-005K1	2	CD68	404	42266.70337	9.55835132	460.7131785	FALSE	0.876901332
HUTCH TMA 95A	6	12-005K1	3	CD68	304	37407.25624	8.126765514	310.4254028	FALSE	0.979301298
HUTCH TMA 95A	7	12-011I8	1	CD68	284	37400.80539	7.593419367	214.704118	FALSE	1.322750596
HUTCH TMA 95A	8	12-011I8	2	CD68	309	30116.90711	10.2600177	229.5972789	FALSE	1.345834766
HUTCH TMA 95A	9	12-011I8	3	CD68	421	52584.74509	8.006124196	333.3641074	FALSE	1.262883408
HUTCH TMA 95A	10	12-011J1	1	CD68	352	47760.92242	7.370041912	399.0451391	FALSE	0.882105721
HUTCH TMA 95A	12	12-011J1	3	CD68	300	37955.85399	7.903919118	349.9808017	FALSE	0.857189876
HUTCH TMA 95A	13	12-021H2	1	CD68	238	29619.85737	8.035150103	260.9178605	FALSE	0.912164463
HUTCH TMA 95A	14	12-021H2	2	CD68	290	28653.27704	10.12100639	330.943763	FALSE	0.876281811
HUTCH TMA 95A	15	12-021H2	3	CD68	292	28948.31655	10.08694234	274.0377521	FALSE	1.065546618
HUTCH TMA 95A	16	12-021J3	1	CD68	600	81897.07653	7.326268841	327.8393522	FALSE	1.83016467
HUTCH TMA 95A	17	12-021J3	2	CD68	373	61095.934	6.105152595	215.8036625	FALSE	1.728422937
HUTCH TMA 95A	18	12-021J3	3	CD68	457	24610.71449	18.56914801	291.1668249	FALSE	1.569546943
HUTCH TMA 95A	19	13-012L2	1	CD68	292	91847.10722	3.17919648	249.3770088	FALSE	1.170917886
HUTCH TMA 95A	20	13-012L2	2	CD68	234	73306.95261	3.192057392	270.5540885	FALSE	0.864891754
HUTCH TMA 95A	21	13-012L2	3	CD68	258	32636.14021	7.905346598	237.0571886	FALSE	1.088344975
HUTCH TMA 95A	22	13-012M1	1	CD68	318	40131.1367	7.924021748	323.4227261	FALSE	0.983233318
HUTCH TMA 95A	23	13-012M1	2	CD68	504	33739.6763	14.93790265	609.5850623	FALSE	0.826791913
HUTCH TMA 95A	24	13-012M1	3	CD68	340	22329.58099	15.22643887	325.3632546	FALSE	1.044985859
HUTCH TMA 95A	25	13-042M2	1	CD68	201	16404.06092	12.25306349	207.8344343	FALSE	0.967115967
HUTCH TMA 95A	26	13-042M2	2	CD68	265	16580.24619	15.98287486	267.6727274	FALSE	0.990014943
HUTCH TMA 95A	27	13-042M2	3	CD68	214	20917.26777	10.23078169	213.516479	FALSE	1.002264561
HUTCH TMA 95A	28	13-042O1	1	CD68	230	19272.56793	11.93406093	228.6515298	FALSE	1.00589749
HUTCH TMA 95A	29	13-042O1	2	CD68	182	22957.47682	7.92770048	142.176663	FALSE	1.280097564
HUTCH TMA 95A	30	13-042O1	3	CD68	313	33261.56578	9.410260541	143.1971786	FALSE	2.185797256
HUTCH TMA 95A	31	13-099H3	1	CD68	546	31698.42043	17.22483305	154.5560379	TRUE	3.532699254
HUTCH TMA 95A	33	13-099H3	3	CD68	511	21296.01387	23.99510083	122.6380396	TRUE	4.166733272
HUTCH TMA 95A	34	13-099J1	1	CD68	559	20611.47575	27.120814	337.9341398	FALSE	1.654168473
HUTCH TMA 95A	35	13-099J1	2	CD68	1314	23451.14272	56.03138474	1107.543852	FALSE	1.186409006
HUTCH TMA 95A	36	13-099J1	3	CD68	642	18380.07517	34.9291281	412.7153696	FALSE	1.55555147
HUTCH TMA 95A	37	13-101H1	1	CD68	169	8011.018015	21.09594557	162.0041532	FALSE	1.043183132
HUTCH TMA 95A	39	13-101H1	3	CD68	420	79799.35218	5.263200622	299.8881064	FALSE	1.400522365
HUTCH TMA 95A	40	13-101K1	1	CD68	579	29289.21466	19.76836889	174.3703961	TRUE	3.320517777
HUTCH TMA 95A	41	13-101K1	2	CD68	52	3404.719483	15.27291757	57.03537355	FALSE	0.911714902
HUTCH TMA 95A	42	13-101K1	3	CD68	80	3307.066967	24.1906199	46.8378295	FALSE	1.708021077
HUTCH TMA 95A	43	13-104I1	1	CD68	739	54504.75814	13.5584493	199.6765605	TRUE	3.700985223
HUTCH TMA 95A	44	13-104I1	2	CD68	193	14110.83151	13.67743636	89.63618563	FALSE	2.153148292
HUTCH TMA 95A	45	13-104I1	3	CD68	290	24751.17064	11.71661754	264.0340865	FALSE	1.098343035
HUTCH TMA 95A	47	13-104K1	2	CD68	282	18037.18314	15.63437028	180.3871298	FALSE	1.563304435
HUTCH TMA 95A	48	13-104K1	3	CD68	430	32021.0269	13.42867614	270.7864587	FALSE	1.587967146
HUTCH TMA 95A	49	14-039E2	1	CD68	347	5095.22549	68.10297221	300.7453467	FALSE	1.153800063
HUTCH TMA 95A	50	14-039E2	2	CD68	258	5469.874418	47.16744486	166.3512184	FALSE	1.550935439
HUTCH TMA 95A	51	14-039E2	3	CD68	362	6765.990322	53.50288469	233.519835	FALSE	1.550189516
HUTCH TMA 95A	52	14-039K1	1	CD68	1137	13288.06192	85.56552545	312.029179	TRUE	3.643889984
HUTCH TMA 95A	53	14-039K1	2	CD68	822	35192.90537	23.35698037	481.6054044	FALSE	1.706791478
HUTCH TMA 95A	55	14-053H2	1	CD68	545	132190.1915	4.122847495	382.745035	FALSE	1.423924415
HUTCH TMA 95A	56	14-053H2	2	CD68	494	79961.93457	6.177939574	268.6833013	FALSE	1.83859584
HUTCH TMA 95A	57	14-053H2	3	CD68	345	52110.99836	6.620483408	218.4154047	FALSE	1.579558917
HUTCH TMA 95A	58	14-053K1	1	CD68	624	125247.4734	4.982136428	343.5847505	FALSE	1.816145795
HUTCH TMA 95A	59	14-053K1	2	CD68	721	130876.6739	5.509003085	625.90663	FALSE	1.151929003
HUTCH TMA 95A	60	14-053K1	3	CD68	1005	98442.3934	10.20901631	985.6446692	FALSE	1.01963723
HUTCH TMA 95A	61	15-010H1	1	CD68	772	44164.81046	17.47997992	957.2797558	FALSE	0.806451819
HUTCH TMA 95A	62	15-010H1	2	CD68	409	37256.55458	10.97793407	526.9464508	FALSE	0.776169949
HUTCH TMA 95A	63	15-010H1	3	CD68	329	50245.36171	6.547868078	354.198945	FALSE	0.928856522
HUTCH TMA 95A	64	15-010K2	1	CD68	430	23188.76374	18.54346376	312.8438694	FALSE	1.374487539
HUTCH TMA 95A	65	15-010K2	2	CD68	359	24504.10863	14.65060433	336.963927	FALSE	1.065395941
HUTCH TMA 95A	66	15-010K2	3	CD68	521	24024.761	21.68595974	335.9977383	FALSE	1.550605676
HUTCH TMA 95A	67	15-069K3	1	CD68	691	29796.79614	23.19041271	431.8111368	FALSE	1.600236634
HUTCH TMA 95A	68	15-069K3	2	CD68	918	31621.96048	29.03045814	382.556101	FALSE	2.399648046
HUTCH TMA 95A	69	15-069K3	3	CD68	553	29149.81825	18.97095876	452.0206089	FALSE	1.223395547
HUTCH TMA 95A	70	15-069P2	1	CD68	257	10055.09868	25.55917233	244.8887458	FALSE	1.049456148
HUTCH TMA 95A	71	15-069P2	2	CD68	340	4935.406015	68.88997561	430.8511948	FALSE	0.789135563
HUTCH TMA 95A	72	15-069P2	3	CD68	329	11643.4391	28.25625636	296.6893402	FALSE	1.108904013
HUTCH TMA 95A	73	Kidney	1	CD68	185	1527.738408	121.0940296	274.8144644	FALSE	0.673181451
HUTCH TMA 95A	74	Prostate	1	CD68	213	3478.183011	61.23887079	259.1912542	FALSE	0.821786988
HUTCH TMA 95A	75	Spleen	1	CD68	453	6487.985973	69.82135934	445.7443252	FALSE	1.016277661
HUTCH TMA 95A	76	Liver	1	CD68	406	4474.221343	90.74204623	177.2977847	FALSE	2.28993273
HUTCH TMA 95B	1	15-096L3	1	CD68	160	8476.787822	18.8750743	116.7554245	FALSE	1.370386007
HUTCH TMA 95B	2	15-096L3	2	CD68	222	13598.01389	16.32591361	146.3822784	FALSE	1.516577023
HUTCH TMA 95B	3	15-096L3	3	CD68	173	8872.377841	19.49871873	127.0078735	FALSE	1.362120278
HUTCH TMA 95B	4	15-096M2	1	CD68	174	11415.9089	15.24188758	208.09925	FALSE	0.836139486
HUTCH TMA 95B	5	15-096M2	2	CD68	120	12462.53542	9.62885929	126.5940288	FALSE	0.947912007
HUTCH TMA 95B	6	15-096M2	3	CD68	155	11131.51084	13.92443508	139.0120929	FALSE	1.115010909
HUTCH TMA 95B	7	16-052H1	1	CD68	446	8267.930429	53.94336634	172.8493348	FALSE	2.580281842
HUTCH TMA 95B	8	16-052H1	2	CD68	329	9792.63322	33.59668361	160.1019663	FALSE	2.054940409
HUTCH TMA 95B	11	16-052K1	2	CD68	316	10682.75314	29.58038962	207.0667012	FALSE	1.526078303
HUTCH TMA 95B	12	16-052K1	3	CD68	185	5486.992504	33.71610219	155.3274797	FALSE	1.191032008
HUTCH TMA 95B	13	16-071H4	1	CD68	222	10566.91722	21.00896556	180.7422233	FALSE	1.228268613
HUTCH TMA 95B	14	16-071H4	2	CD68	151	12463.48463	12.11539184	135.6395443	FALSE	1.113244672
HUTCH TMA 95B	15	16-071H4	3	CD68	327	9814.017049	33.31968941	212.2761028	FALSE	1.540446596
HUTCH TMA 95B	16	16-071I2	1	CD68	285	11328.83289	25.15704863	342.2192318	FALSE	0.832799485
HUTCH TMA 95B	17	16-071I2	2	CD68	151	15099.48986	10.00033785	120.337476	FALSE	1.254804447
HUTCH TMA 95B	18	16-071I2	3	CD68	181	17700.42211	10.22574484	123.7667746	FALSE	1.462428027
HUTCH TMA 95B	19	16-101J1	1	CD68	153	15457.36505	9.89819413	155.5161151	FALSE	0.983820872
HUTCH TMA 95B	20	16-101J1	2	CD68	193	20860.40047	9.251979619	130.6911903	FALSE	1.476763656
HUTCH TMA 95B	21	16-101J1	3	CD68	104	8119.284935	12.80900976	113.5538115	FALSE	0.915865339
HUTCH TMA 95B	22	16-101N2	1	CD68	134	13905.2494	9.636648443	117.7898683	FALSE	1.137619066
HUTCH TMA 95B	23	16-101N2	2	CD68	65	9025.409915	7.201888957	56.56236099	FALSE	1.149174095
HUTCH TMA 95B	24	16-101N2	3	CD68	138	10326.8459	13.36322836	137.1469112	FALSE	1.006220256
HUTCH TMA 95B	25	17-017H1	1	CD68	282	15177.65917	18.57994021	315.3304201	FALSE	0.894300017
HUTCH TMA 95B	26	17-017H1	2	CD68	141	8733.91146	16.14396947	129.9689078	FALSE	1.084874855
HUTCH TMA 95B	27	17-017H1	3	CD68	142	13729.69338	10.34254707	113.360843	FALSE	1.252637121
HUTCH TMA 95B	28	17-017N1	1	CD68	119	15201.8756	7.827981439	93.53063139	FALSE	1.272310453
HUTCH TMA 95B	29	17-017N1	2	CD68	174	24153.68095	7.203870929	115.0213445	FALSE	1.512762703
HUTCH TMA 95B	30	17-017N1	3	CD68	330	39078.42481	8.444557363	187.3747905	FALSE	1.761176085
HUTCH TMA 95B	31	17-036H1	1	CD68	168	35255.74911	4.765180268	136.4636353	FALSE	1.231097205
HUTCH TMA 95B	32	17-036H1	2	CD68	116	12373.07045	9.375199184	82.53849443	FALSE	1.405404845
HUTCH TMA 95B	33	17-036H1	3	CD68	169	21510.96992	7.856456526	135.2144739	FALSE	1.249866195
HUTCH TMA 95B	34	17-036L1	1	CD68	163	25028.55665	6.512560923	191.556921	FALSE	0.850922009
HUTCH TMA 95B	35	17-036L1	2	CD68	189	18938.8266	9.979498942	187.1647342	FALSE	1.009805617
HUTCH TMA 95B	36	17-036L1	3	CD68	208	12583.13234	16.53006535	222.6242474	FALSE	0.934309728
HUTCH TMA 95B	37	17-072I2	1	CD68	98	1796.97381	54.5361315	93.69935635	FALSE	1.045898326
HUTCH TMA 95B	38	17-072I2	2	CD68	128	3063.227774	41.78598832	152.3607113	FALSE	0.840111594
HUTCH TMA 95B	39	17-072I2	3	CD68	306	15083.58213	20.28695819	186.5524102	FALSE	1.640289716
HUTCH TMA 95B	40	17-072K1	1	CD68	174	6440.832279	27.01514221	84.37979945	FALSE	2.062104925
HUTCH TMA 95B	41	17-072K1	2	CD68	91	1733.250454	52.50251041	106.5400233	FALSE	0.854139104
HUTCH TMA 95B	42	17-072K1	3	CD68	169	19233.3431	8.786823961	107.6379336	FALSE	1.57007845
HUTCH TMA 95B	43	17-081K2	1	CD68	938	64038.09495	14.6475313	266.1796137	TRUE	3.523936288
HUTCH TMA 95B	44	17-081K2	2	CD68	745	30362.31746	24.53699396	148.616916	TRUE	5.012888303
HUTCH TMA 95B	45	17-081K2	3	CD68	445	15699.08172	28.34560696	93.09275057	TRUE	4.780178878
HUTCH TMA 95B	46	17-081P2	1	CD68	129	8469.524942	15.23107859	75.17930432	FALSE	1.715897761
HUTCH TMA 95B	47	17-081P2	2	CD68	89	5101.157323	17.44702121	66.94106349	FALSE	1.329527727
HUTCH TMA 95B	48	17-081P2	3	CD68	145	4139.093131	35.03182832	97.41280831	FALSE	1.488510623
HUTCH TMA 95B	49	17-085I1	1	CD68	106	4869.036932	21.77021893	121.6476891	FALSE	0.871368793
HUTCH TMA 95B	50	17-085I1	2	CD68	69	7544.49166	9.145745413	58.47255634	FALSE	1.180040763
HUTCH TMA 95B	51	17-085I1	3	CD68	96	8668.563228	11.0744996	47.52261158	FALSE	2.020091001
HUTCH TMA 95B	52	17-085J1	1	CD68	37	5638.407155	6.562136962	39.21381576	FALSE	0.943545005
HUTCH TMA 95B	53	17-085J1	2	CD68	165	29167.91953	5.656899863	77.11827553	FALSE	2.139570664
HUTCH TMA 95B	54	17-085J1	3	CD68	138	17520.80496	7.87635045	78.52375983	FALSE	1.757429857
HUTCH TMA 95B	55	17-108H1	1	CD68	312	40431.65947	7.716725064	239.8736835	FALSE	1.300684575
HUTCH TMA 95B	56	17-108H1	2	CD68	263	27243.69383	9.653610177	190.1221006	FALSE	1.383321555
HUTCH TMA 95B	57	17-108H1	3	CD68	240	33826.48646	7.095031886	207.5611742	FALSE	1.156285615
HUTCH TMA 95B	58	17-108K1	1	CD68	280	31426.09743	8.909792273	219.9857842	FALSE	1.272809518
HUTCH TMA 95B	59	17-108K1	2	CD68	239	20805.70754	11.48723251	177.5660007	FALSE	1.345978391
HUTCH TMA 95B	60	17-108K1	3	CD68	277	27631.82104	10.02467407	355.6069337	FALSE	0.778949941
HUTCH TMA 95B	61	17-113H1	1	CD68	222	21942.4297	10.11738459	213.6110208	FALSE	1.039272221
HUTCH TMA 95B	62	17-113H1	2	CD68	414	36282.3022	11.41052179	378.4668606	FALSE	1.093887056
HUTCH TMA 95B	63	17-113H1	3	CD68	143	15534.00631	9.205609752	143.7904939	FALSE	0.99450246
HUTCH TMA 95B	64	17-113O1	1	CD68	356	20878.23469	17.05125004	343.1957053	FALSE	1.037309018
HUTCH TMA 95B	65	17-113O1	2	CD68	401	34592.02064	11.59226875	492.4441095	FALSE	0.814305608
HUTCH TMA 95B	66	17-113O1	3	CD68	203	21760.67897	9.328753036	159.9802059	FALSE	1.268906981
HUTCH TMA 95B	67	18-030H1	1	CD68	171	34080.10072	5.017590805	183.4868936	FALSE	0.931946673
HUTCH TMA 95B	68	18-030H1	2	CD68	230	39779.43842	5.781881523	177.8320176	FALSE	1.293355399
HUTCH TMA 95B	69	18-030H1	3	CD68	221	31423.82053	7.032881308	110.4419684	FALSE	2.001050898
HUTCH TMA 95B	70	18-030N1	1	CD68	287	71333.73533	4.023341813	259.8184136	FALSE	1.104617629
HUTCH TMA 95B	71	18-030N1	2	CD68	305	65722.92564	4.640694202	304.9444313	FALSE	1.000182226
HUTCH TMA 95B	72	18-030N1	3	CD68	270	35017.43083	7.71044573	284.1061562	FALSE	0.950348995
HUTCH TMA 95B	73	Kidney	2	CD68	120	1483.780016	80.87452229	119.1778054	FALSE	1.00689889
HUTCH TMA 95B	74	Prostate	2	CD68	121	2753.007422	43.95193381	122.7674236	FALSE	0.985603481
HUTCH TMA 95B	75	Spleen	2	CD68	838	15272.50878	54.86983259	178.607778	TRUE	4.691844942
HUTCH TMA 95B	76	Liver	2	CD68	811	8472.288085	95.723846	132.7869656	TRUE	6.10752717
HUTCH TMA 95C	1	14-043H3	1	CD68	441	32537.99366	13.55338638	314.1823693	FALSE	1.403643371
HUTCH TMA 95C	2	14-043H3	2	CD68	277	21254.124	13.03276484	200.9131577	FALSE	1.378705124
HUTCH TMA 95C	3	14-043H3	3	CD68	386	18721.03833	20.61851449	228.9237683	FALSE	1.686150821
HUTCH TMA 95C	4	14-043CC3	1	CD68	533	55923.58432	9.53086263	385.8140979	FALSE	1.381494359
HUTCH TMA 95C	5	14-043CC3	2	CD68	370	60144.18675	6.151883	309.4924125	FALSE	1.195505883
HUTCH TMA 95C	6	14-043CC3	3	CD68	549	53544.2012	10.25321114	251.1523337	FALSE	2.185924343
HUTCH TMA 95C	7	14-053O2	1	CD68	230	19829.87637	11.59866031	140.2214183	FALSE	1.640262969
HUTCH TMA 95C	8	14-053O2	2	CD68	185	17830.34697	10.37556927	166.0639421	FALSE	1.114028715
HUTCH TMA 95C	9	14-053O2	3	CD68	333	29040.80081	11.46662595	338.6961366	FALSE	0.983182163
HUTCH TMA 95C	10	14-053AA1	1	CD68	409	39452.66198	10.36685434	313.8638435	FALSE	1.303112826
HUTCH TMA 95C	11	14-053AA1	2	CD68	690	62710.53658	11.00293567	356.3222527	FALSE	1.936449365
HUTCH TMA 95C	12	14-053AA1	3	CD68	747	61923.48545	12.06327445	422.4607958	FALSE	1.768211411
HUTCH TMA 95C	13	15-023K1	1	CD68	359	12446.54784	28.84333911	294.0699542	FALSE	1.220797959
HUTCH TMA 95C	14	15-023K1	2	CD68	216	7951.994937	27.16299516	222.1203389	FALSE	0.972445842
HUTCH TMA 95C	15	15-023K1	3	CD68	165	8165.908756	20.20595686	162.8134667	FALSE	1.013429683
HUTCH TMA 95C	16	15-023AA3	1	CD68	231	7395.482778	31.23528334	136.723687	FALSE	1.68953899
HUTCH TMA 95C	17	15-023AA3	2	CD68	277	9803.372314	28.25558299	83.94894857	TRUE	3.299624411
HUTCH TMA 95C	18	15-023AA3	3	CD68	239	9282.375459	25.74771954	148.9166388	FALSE	1.604924755
HUTCH TMA 95C	19	15-090H4	NA	CD68	235	24358.73308	9.647463982	150.3843477	FALSE	1.562662628
HUTCH TMA 95C	20	15-090H4	NA	CD68	243	20138.73252	12.06630059	205.3949949	FALSE	1.183086278
HUTCH TMA 95C	21	15-090H4	NA	CD68	139	20825.85989	6.674394274	176.921252	FALSE	0.785660278
HUTCH TMA 95C	22	15-090KK5	NA	CD68	294	17173.97719	17.1189234	241.0223059	FALSE	1.219804113
HUTCH TMA 95C	23	15-090KK5	NA	CD68	160	9032.909077	17.71300902	157.9662375	FALSE	1.012874666
HUTCH TMA 95C	24	15-090KK5	NA	CD68	348	24370.76769	14.27940245	393.8630941	FALSE	0.883555746
HUTCH TMA 95C	25	NA	NA	CD68	134	1343.198113	99.76190313	170.1332289	FALSE	0.787618038
HUTCH TMA 95C	26	NA	NA	CD68	147	1632.099619	90.06803156	210.7089794	FALSE	0.697644687
HUTCH TMA 95C	27	NA	NA	CD68	75	665.4536878	112.7050633	98.76405397	FALSE	0.759385596
HUTCH TMA 95C	28	NA	NA	CD68	477	10568.08353	45.13590364	198.9848393	FALSE	2.397167552
HUTCH TMA 95C	29	NA	NA	CD68	555	4911.020261	113.0111404	67.56586164	TRUE	8.21420739
HUTCH TMA 95A	1	12-005H1	1	CD127	13362	40965.82509	326.1743165	461.7873124	TRUE	28.9353987
HUTCH TMA 95A	2	12-005H1	2	CD127	15946	46113.11649	345.8018285	434.724783	TRUE	36.6806785
HUTCH TMA 95A	3	12-005H1	3	CD127	30995	54338.17653	570.4092773	679.0265989	TRUE	45.64622365
HUTCH TMA 95A	4	12-005K1	1	CD127	18803	30807.27863	610.3427773	481.6151839	TRUE	39.04154319
HUTCH TMA 95A	5	12-005K1	2	CD127	19894	42266.70337	470.6778247	460.7131785	TRUE	43.18087896
HUTCH TMA 95A	6	12-005K1	3	CD127	14237	37407.25624	380.5946073	310.4254028	TRUE	45.86287035
HUTCH TMA 95A	7	12-011I8	1	CD127	17709	37400.80539	473.4924774	214.704118	TRUE	82.48095178
HUTCH TMA 95A	8	12-011I8	2	CD127	17906	30116.90711	594.5497636	229.5972789	TRUE	77.98872917
HUTCH TMA 95A	9	12-011I8	3	CD127	30006	52584.74509	570.621764	333.3641074	TRUE	90.00969011
HUTCH TMA 95A	10	12-011J1	1	CD127	17543	47760.92242	367.3086513	399.0451391	TRUE	43.96244505
HUTCH TMA 95A	12	12-011J1	3	CD127	15639	37955.85399	412.0313036	349.9808017	TRUE	44.68530824
HUTCH TMA 95A	13	12-021H2	1	CD127	16835	29619.85737	568.3687058	260.9178605	TRUE	64.52222155
HUTCH TMA 95A	14	12-021H2	2	CD127	18455	28653.27704	644.0799065	330.943763	TRUE	55.76476146
HUTCH TMA 95A	15	12-021H2	3	CD127	12110	28948.31655	418.3317527	274.0377521	TRUE	44.1909916
HUTCH TMA 95A	16	12-021J3	1	CD127	42104	81897.07653	514.1087055	327.8393522	TRUE	128.4287555
HUTCH TMA 95A	17	12-021J3	2	CD127	31219	61095.934	510.9832677	215.8036625	TRUE	144.6639026
HUTCH TMA 95A	18	12-021J3	3	CD127	7750	24610.71449	314.9034947	291.1668249	TRUE	26.61704335
HUTCH TMA 95A	19	13-012L2	1	CD127	20197	91847.10722	219.8980524	249.3770088	TRUE	80.98982378
HUTCH TMA 95A	20	13-012L2	2	CD127	14945	73306.95261	203.8687937	270.5540885	TRUE	55.23849255
HUTCH TMA 95A	21	13-012L2	3	CD127	8264	32636.14021	253.2162182	237.0571886	TRUE	34.86078634
HUTCH TMA 95A	22	13-012M1	1	CD127	17833	40131.1367	444.3681756	323.4227261	TRUE	55.13836401
HUTCH TMA 95A	23	13-012M1	2	CD127	30476	33739.6763	903.2688912	609.5850623	TRUE	49.9946634
HUTCH TMA 95A	24	13-012M1	3	CD127	16128	22329.58099	722.2706062	325.3632546	TRUE	49.56921156
HUTCH TMA 95A	25	13-042M2	1	CD127	6322	16404.06092	385.3923752	207.8344343	TRUE	30.41844351
HUTCH TMA 95A	26	13-042M2	2	CD127	7209	16580.24619	434.7945089	267.6727274	TRUE	26.93214236
HUTCH TMA 95A	27	13-042M2	3	CD127	8732	20917.26777	417.4541387	213.516479	TRUE	40.89614085
HUTCH TMA 95A	28	13-042O1	1	CD127	9327	19272.56793	483.9521145	228.6515298	TRUE	40.79132997
HUTCH TMA 95A	29	13-042O1	2	CD127	10121	22957.47682	440.8585525	142.176663	TRUE	71.18608487
HUTCH TMA 95A	30	13-042O1	3	CD127	11171	33261.56578	335.8531006	143.1971786	TRUE	78.01131358
HUTCH TMA 95A	31	13-099H3	1	CD127	15078	31698.42043	475.6703897	154.5560379	TRUE	97.55684864
HUTCH TMA 95A	33	13-099H3	3	CD127	10967	21296.01387	514.9790035	122.6380396	TRUE	89.42576086
HUTCH TMA 95A	34	13-099J1	1	CD127	64897	20611.47575	3148.585807	337.9341398	TRUE	192.0403782
HUTCH TMA 95A	35	13-099J1	2	CD127	48776	23451.14272	2079.898647	1107.543852	TRUE	44.03979122
HUTCH TMA 95A	36	13-099J1	3	CD127	51720	18380.07517	2813.916675	412.7153696	TRUE	125.3163895
HUTCH TMA 95A	37	13-101H1	1	CD127	3052	8011.018015	380.9753011	162.0041532	TRUE	18.83902319
HUTCH TMA 95A	39	13-101H1	3	CD127	24909	79799.35218	312.1453911	299.8881064	TRUE	83.06097997
HUTCH TMA 95A	40	13-101K1	1	CD127	20680	29289.21466	706.0619494	174.3703961	TRUE	118.5981134
HUTCH TMA 95A	41	13-101K1	2	CD127	910	3404.719483	267.2760574	57.03537355	TRUE	15.95501078
HUTCH TMA 95A	42	13-101K1	3	CD127	907	3307.066967	274.2611532	46.8378295	TRUE	19.36468897
HUTCH TMA 95A	43	13-104I1	1	CD127	45363	54504.75814	832.2759618	199.6765605	TRUE	227.1823988
HUTCH TMA 95A	44	13-104I1	2	CD127	11183	14110.83151	792.5117659	89.63618563	TRUE	124.7598827
HUTCH TMA 95A	45	13-104I1	3	CD127	16169	24751.17064	653.2620308	264.0340865	TRUE	61.2383053
HUTCH TMA 95A	47	13-104K1	2	CD127	15476	18037.18314	858.0053705	180.3871298	TRUE	85.79326042
HUTCH TMA 95A	48	13-104K1	3	CD127	21254	32021.0269	663.7513552	270.7864587	TRUE	78.48989238
HUTCH TMA 95A	49	14-039E2	1	CD127	16029	5095.22549	3145.886287	300.7453467	TRUE	53.29758275
HUTCH TMA 95A	50	14-039E2	2	CD127	9345	5469.874418	1708.448729	166.3512184	TRUE	56.17632433
HUTCH TMA 95A	51	14-039E2	3	CD127	11444	6765.990322	1691.400587	233.519835	TRUE	49.0065437
HUTCH TMA 95A	52	14-039K1	1	CD127	23191	13288.06192	1745.250748	312.029179	TRUE	74.32317732
HUTCH TMA 95A	53	14-039K1	2	CD127	97130	35192.90537	2759.93127	481.6054044	TRUE	201.6796305
HUTCH TMA 95A	55	14-053H2	1	CD127	143114	132190.1915	1082.637058	382.745035	TRUE	373.9147132
HUTCH TMA 95A	56	14-053H2	2	CD127	63853	79961.93457	798.5424608	268.6833013	TRUE	237.6515388
HUTCH TMA 95A	57	14-053H2	3	CD127	37383	52110.99836	717.3725543	218.4154047	TRUE	171.1555101
HUTCH TMA 95A	58	14-053K1	1	CD127	90244	125247.4734	720.5255126	343.5847505	TRUE	262.6542647
HUTCH TMA 95A	59	14-053K1	2	CD127	73447	130876.6739	561.1924404	625.90663	TRUE	117.3449784
HUTCH TMA 95A	60	14-053K1	3	CD127	144240	98442.3934	1465.222401	985.6446692	TRUE	146.3407702
HUTCH TMA 95A	61	15-010H1	1	CD127	31168	44164.81046	705.7202255	957.2797558	TRUE	32.55892524
HUTCH TMA 95A	62	15-010H1	2	CD127	17849	37256.55458	479.0834848	526.9464508	TRUE	33.87251204
HUTCH TMA 95A	63	15-010H1	3	CD127	21285	50245.36171	423.6211916	354.198945	TRUE	60.0933467
HUTCH TMA 95A	64	15-010K2	1	CD127	20856	23188.76374	899.4011166	312.8438694	TRUE	66.66584211
HUTCH TMA 95A	65	15-010K2	2	CD127	11251	24504.10863	459.1474911	336.963927	TRUE	33.38933072
HUTCH TMA 95A	66	15-010K2	3	CD127	23211	24024.761	966.1282373	335.9977383	TRUE	69.08082214
HUTCH TMA 95A	67	15-069K3	1	CD127	32129	29796.79614	1078.27029	431.8111368	TRUE	74.40521391
HUTCH TMA 95A	68	15-069K3	2	CD127	30622	31621.96048	968.3776572	382.556101	TRUE	80.04577609
HUTCH TMA 95A	69	15-069K3	3	CD127	21467	29149.81825	736.4368387	452.0206089	TRUE	47.49119748
HUTCH TMA 95A	70	15-069P2	1	CD127	8275	10055.09868	822.9655681	244.8887458	TRUE	33.79085459
HUTCH TMA 95A	71	15-069P2	2	CD127	5835	4935.406015	1182.273552	430.8511948	TRUE	13.54295885
HUTCH TMA 95A	72	15-069P2	3	CD127	7708	11643.4391	662.0037203	296.6893402	TRUE	25.98003688
HUTCH TMA 95A	73	Kidney	1	CD127	1681	1527.738408	1100.319264	274.8144644	TRUE	6.116854161
HUTCH TMA 95A	74	Prostate	1	CD127	5175	3478.183011	1487.845804	259.1912542	TRUE	19.96595146
HUTCH TMA 95A	75	Spleen	1	CD127	2205	6487.985973	339.8589345	445.7443252	TRUE	4.94678199
HUTCH TMA 95A	76	Liver	1	CD127	6627	4474.221343	1481.151577	177.2977847	TRUE	37.3777936
HUTCH TMA 95B	1	15-096L3	1	CD127	7267	8476.787822	857.282281	116.7554245	TRUE	62.24121945
HUTCH TMA 95B	2	15-096L3	2	CD127	11457	13598.01389	842.5495145	146.3822784	TRUE	78.26767098
HUTCH TMA 95B	3	15-096L3	3	CD127	11333	8872.377841	1277.335141	127.0078735	TRUE	89.2306885
HUTCH TMA 95B	4	15-096M2	1	CD127	6484	11415.9089	567.9793048	208.09925	TRUE	31.15820937
HUTCH TMA 95B	5	15-096M2	2	CD127	4146	12462.53542	332.6770885	126.5940288	TRUE	32.75035986
HUTCH TMA 95B	6	15-096M2	3	CD127	6270	11131.51084	563.2658578	139.0120929	TRUE	45.10398966
HUTCH TMA 95B	7	16-052H1	1	CD127	7429	8267.930429	898.5319922	172.8493348	TRUE	42.97962737
HUTCH TMA 95B	8	16-052H1	2	CD127	8957	9792.63322	914.6671584	160.1019663	TRUE	55.94559648
HUTCH TMA 95B	11	16-052K1	2	CD127	10331	10682.75314	967.0728011	207.0667012	TRUE	49.89213592
HUTCH TMA 95B	12	16-052K1	3	CD127	6983	5486.992504	1272.646171	155.3274797	TRUE	44.95662979
HUTCH TMA 95B	13	16-071H4	1	CD127	6563	10566.91722	621.0893737	180.7422233	TRUE	36.31138247
HUTCH TMA 95B	14	16-071H4	2	CD127	4468	12463.48463	358.4872236	135.6395443	TRUE	32.94024631
HUTCH TMA 95B	15	16-071H4	3	CD127	9626	9814.017049	980.8419887	212.2761028	TRUE	45.34660224
HUTCH TMA 95B	16	16-071I2	1	CD127	28073	11328.83289	2478.013425	342.2192318	TRUE	82.03221033
HUTCH TMA 95B	17	16-071I2	2	CD127	7179	15099.48986	475.4465261	120.337476	TRUE	59.65722601
HUTCH TMA 95B	18	16-071I2	3	CD127	6747	17700.42211	381.1773505	123.7667746	TRUE	54.51382265
HUTCH TMA 95B	19	16-101J1	1	CD127	6348	15457.36505	410.6780153	155.5161151	TRUE	40.81892089
HUTCH TMA 95B	20	16-101J1	2	CD127	11929	20860.40047	571.8490408	130.6911903	TRUE	91.27623652
HUTCH TMA 95B	21	16-101J1	3	CD127	6068	8119.284935	747.3564542	113.5538115	TRUE	53.43721995
HUTCH TMA 95B	22	16-101N2	1	CD127	3092	13905.2494	222.3620671	117.7898683	TRUE	26.25013547
HUTCH TMA 95B	23	16-101N2	2	CD127	5857	9025.409915	648.9455942	56.56236099	TRUE	103.5494258
HUTCH TMA 95B	24	16-101N2	3	CD127	7849	10326.8459	760.057822	137.1469112	TRUE	57.2305999
HUTCH TMA 95B	25	17-017H1	1	CD127	4410	15177.65917	290.5586395	315.3304201	TRUE	13.98533005
HUTCH TMA 95B	26	17-017H1	2	CD127	2274	8733.91146	260.3644439	129.9689078	TRUE	17.49649235
HUTCH TMA 95B	27	17-017H1	3	CD127	2357	13729.69338	171.6717143	113.360843	TRUE	20.79201193
HUTCH TMA 95B	28	17-017N1	1	CD127	2971	15201.8756	195.4364105	93.53063139	TRUE	31.76499459
HUTCH TMA 95B	29	17-017N1	2	CD127	5278	24153.68095	218.5174182	115.0213445	TRUE	45.88713532
HUTCH TMA 95B	30	17-017N1	3	CD127	8990	39078.42481	230.0502142	187.3747905	TRUE	47.97870608
HUTCH TMA 95B	31	17-036H1	1	CD127	6089	35255.74911	172.7094206	136.4636353	TRUE	44.61994571
HUTCH TMA 95B	32	17-036H1	2	CD127	2348	12373.07045	189.7669628	82.53849443	TRUE	28.44733256
HUTCH TMA 95B	33	17-036H1	3	CD127	4926	21510.96992	228.999437	135.2144739	TRUE	36.4310111
HUTCH TMA 95B	34	17-036L1	1	CD127	6475	25028.55665	258.7044906	191.556921	TRUE	33.80196323
HUTCH TMA 95B	35	17-036L1	2	CD127	4643	18938.8266	245.1577438	187.1647342	TRUE	24.80702371
HUTCH TMA 95B	36	17-036L1	3	CD127	4224	12583.13234	335.687481	222.6242474	TRUE	18.97367447
HUTCH TMA 95B	37	17-072I2	1	CD127	1293	1796.97381	719.5430412	93.69935635	TRUE	13.79945445
HUTCH TMA 95B	38	17-072I2	2	CD127	3362	3063.227774	1097.535099	152.3607113	TRUE	22.06605608
HUTCH TMA 95B	39	17-072I2	3	CD127	5434	15083.58213	360.2592509	186.5524102	TRUE	29.12854352
HUTCH TMA 95B	40	17-072K1	1	CD127	3159	6440.832279	490.4645647	84.37979945	TRUE	37.43787044
HUTCH TMA 95B	41	17-072K1	2	CD127	610	1733.250454	351.9399049	106.5400233	TRUE	5.725547837
HUTCH TMA 95B	42	17-072K1	3	CD127	7132	19233.3431	370.8143698	107.6379336	TRUE	66.25916867
HUTCH TMA 95B	43	17-081K2	1	CD127	40028	64038.09495	625.0654401	266.1796137	TRUE	150.3796607
HUTCH TMA 95B	44	17-081K2	2	CD127	19745	30362.31746	650.3126787	148.616916	TRUE	132.8583618
HUTCH TMA 95B	45	17-081K2	3	CD127	6568	15699.08172	418.3684191	93.09275057	TRUE	70.55329185
HUTCH TMA 95B	46	17-081P2	1	CD127	3592	8469.524942	424.1087929	75.17930432	TRUE	47.77910666
HUTCH TMA 95B	47	17-081P2	2	CD127	2942	5101.157323	576.7318696	66.94106349	TRUE	43.94910757
HUTCH TMA 95B	48	17-081P2	3	CD127	4385	4139.093131	1059.410808	97.41280831	TRUE	45.01461436
HUTCH TMA 95B	49	17-085I1	1	CD127	3630	4869.036932	745.5273087	121.6476891	TRUE	29.84027092
HUTCH TMA 95B	50	17-085I1	2	CD127	2473	7544.49166	327.7888175	58.47255634	TRUE	42.29334503
HUTCH TMA 95B	51	17-085I1	3	CD127	4743	8668.563228	547.1494958	47.52261158	TRUE	99.80512102
HUTCH TMA 95B	52	17-085J1	1	CD127	2075	5638.407155	368.011735	39.21381576	TRUE	52.91502395
HUTCH TMA 95B	53	17-085J1	2	CD127	9511	29167.91953	326.0774218	77.11827553	TRUE	123.3300399
HUTCH TMA 95B	54	17-085J1	3	CD127	6853	17520.80496	391.1349973	78.52375983	TRUE	87.27294789
HUTCH TMA 95B	55	17-108H1	1	CD127	13809	40431.65947	341.5392834	239.8736835	TRUE	57.56779901
HUTCH TMA 95B	56	17-108H1	2	CD127	11271	27243.69383	413.7104194	190.1221006	TRUE	59.28295533
HUTCH TMA 95B	57	17-108H1	3	CD127	12288	33826.48646	363.2656326	207.5611742	TRUE	59.2018235
HUTCH TMA 95B	58	17-108K1	1	CD127	11288	31426.09743	359.1919113	219.9857842	TRUE	51.31240658
HUTCH TMA 95B	59	17-108K1	2	CD127	8050	20805.70754	386.9130614	177.5660007	TRUE	45.33525544
HUTCH TMA 95B	60	17-108K1	3	CD127	12704	27631.82104	459.7597813	355.6069337	TRUE	35.72483772
HUTCH TMA 95B	61	17-113H1	1	CD127	7788	21942.4297	354.928789	213.6110208	TRUE	36.45879305
HUTCH TMA 95B	62	17-113H1	2	CD127	10528	36282.3022	290.169018	378.4668606	TRUE	27.81749499
HUTCH TMA 95B	63	17-113H1	3	CD127	5954	15534.00631	383.2881151	143.7904939	TRUE	41.40746607
HUTCH TMA 95B	64	17-113O1	1	CD127	26743	20878.23469	1280.903314	343.1957053	TRUE	77.92346929
HUTCH TMA 95B	65	17-113O1	2	CD127	24668	34592.02064	713.112433	492.4441095	TRUE	50.09299436
HUTCH TMA 95B	66	17-113O1	3	CD127	12313	21760.67897	565.8371238	159.9802059	TRUE	76.96577168
HUTCH TMA 95B	67	18-030H1	1	CD127	6172	34080.10072	181.1027512	183.4868936	TRUE	33.63727992
HUTCH TMA 95B	68	18-030H1	2	CD127	7356	39779.43842	184.9196543	177.8320176	TRUE	41.36487962
HUTCH TMA 95B	69	18-030H1	3	CD127	6109	31423.82053	194.4066602	110.4419684	TRUE	55.31411735
HUTCH TMA 95B	70	18-030N1	1	CD127	23445	71333.73533	328.6663721	259.8184136	TRUE	90.23609863
HUTCH TMA 95B	71	18-030N1	2	CD127	17408	65722.92564	264.8695235	304.9444313	TRUE	57.08581043
HUTCH TMA 95B	72	18-030N1	3	CD127	13405	35017.43083	382.8093519	284.1061562	TRUE	47.1830677
HUTCH TMA 95B	73	Kidney	2	CD127	1149	1483.780016	774.3735509	119.1778054	TRUE	9.641056872
HUTCH TMA 95B	74	Prostate	2	CD127	3158	2753.007422	1147.109148	122.7674236	TRUE	25.7234363
HUTCH TMA 95B	75	Spleen	2	CD127	2751	15272.50878	180.1275769	178.607778	TRUE	15.40246472
HUTCH TMA 95B	76	Liver	2	CD127	8703	8472.288085	1027.231359	132.7869656	TRUE	65.54107147
HUTCH TMA 95C	1	14-043H3	1	CD127	22712	32537.99366	698.014765	314.1823693	TRUE	72.28922504
HUTCH TMA 95C	2	14-043H3	2	CD127	14198	21254.124	668.011535	200.9131577	TRUE	70.66734783
HUTCH TMA 95C	3	14-043H3	3	CD127	19268	18721.03833	1029.216417	228.9237683	TRUE	84.16775654
HUTCH TMA 95C	4	14-043CC3	1	CD127	32647	55923.58432	583.7787473	385.8140979	TRUE	84.61847345
HUTCH TMA 95C	5	14-043CC3	2	CD127	23524	60144.18675	391.1267451	309.4924125	TRUE	76.00832541
HUTCH TMA 95C	6	14-043CC3	3	CD127	23460	53544.2012	438.1426835	251.1523337	TRUE	93.4094446
HUTCH TMA 95C	7	14-053O2	1	CD127	12243	19829.87637	617.4017312	140.2214183	TRUE	87.31191101
HUTCH TMA 95C	8	14-053O2	2	CD127	14651	17830.34697	821.6890018	166.0639421	TRUE	88.22505245
HUTCH TMA 95C	9	14-053O2	3	CD127	26539	29040.80081	913.8522101	338.6961366	TRUE	78.35637061
HUTCH TMA 95C	10	14-053AA1	1	CD127	15928	39452.66198	403.7243421	313.8638435	TRUE	50.74812002
HUTCH TMA 95C	11	14-053AA1	2	CD127	15812	62710.53658	252.142636	356.3222527	TRUE	44.37556139
HUTCH TMA 95C	12	14-053AA1	3	CD127	25529	61923.48545	412.2668454	422.4607958	TRUE	60.42927593
HUTCH TMA 95C	13	15-023K1	1	CD127	11416	12446.54784	917.2021149	294.0699542	TRUE	38.820695
HUTCH TMA 95C	14	15-023K1	2	CD127	5092	7951.994937	640.34246	222.1203389	TRUE	22.92451031
HUTCH TMA 95C	15	15-023K1	3	CD127	4696	8165.908756	575.0737781	162.8134667	TRUE	28.84282298
HUTCH TMA 95C	16	15-023AA3	1	CD127	2366	7395.482778	319.9250233	136.723687	TRUE	17.30497511
HUTCH TMA 95C	17	15-023AA3	2	CD127	2514	9803.372314	256.4423669	83.94894857	TRUE	29.94677173
HUTCH TMA 95C	18	15-023AA3	3	CD127	4171	9282.375459	449.346185	148.9166388	TRUE	28.00895879
HUTCH TMA 95C	19	15-090H4	NA	CD127	6634	24358.73308	272.3458556	150.3843477	TRUE	44.11363352
HUTCH TMA 95C	20	15-090H4	NA	CD127	6235	20138.73252	309.6024039	205.3949949	TRUE	30.35614379
HUTCH TMA 95C	21	15-090H4	NA	CD127	5899	20825.85989	283.2536102	176.921252	TRUE	33.34251784
HUTCH TMA 95C	22	15-090KK5	NA	CD127	5586	17173.97719	325.2595447	241.0223059	TRUE	23.17627815
HUTCH TMA 95C	23	15-090KK5	NA	CD127	3005	9032.909077	332.6724507	157.9662375	TRUE	19.02305231
HUTCH TMA 95C	24	15-090KK5	NA	CD127	11651	24370.76769	478.0727528	393.8630941	TRUE	29.58134482
HUTCH TMA 95C	25	NA	NA	CD127	1010	1343.198113	751.9367326	170.1332289	TRUE	5.93652402
HUTCH TMA 95C	26	NA	NA	CD127	1998	1632.099619	1224.18998	210.7089794	TRUE	9.482272686
HUTCH TMA 95C	27	NA	NA	CD127	745	665.4536878	1119.536962	98.76405397	TRUE	7.543230255
HUTCH TMA 95C	28	NA	NA	CD127	2950	10568.08353	279.142381	198.9848393	TRUE	14.82525006
HUTCH TMA 95C	29	NA	NA	CD127	7138	4911.020261	1453.465802	67.56586164	TRUE	105.6450673
HUTCH TMA 95A	1	12-005H1	1	CD11c	1692	40965.82509	41.30271992	461.7873124	TRUE	3.664024443
HUTCH TMA 95A	2	12-005H1	2	CD11c	1362	46113.11649	29.53606487	434.724783	TRUE	3.133016689
HUTCH TMA 95A	3	12-005H1	3	CD11c	1926	54338.17653	35.44469327	679.0265989	FALSE	2.836413188
HUTCH TMA 95A	4	12-005K1	1	CD11c	1800	30807.27863	58.42775085	481.6151839	TRUE	3.737423695
HUTCH TMA 95A	5	12-005K1	2	CD11c	1501	42266.70337	35.51258745	460.7131785	TRUE	3.257992326
HUTCH TMA 95A	6	12-005K1	3	CD11c	970	37407.25624	25.93079786	310.4254028	TRUE	3.124744274
HUTCH TMA 95A	7	12-011I8	1	CD11c	891	37400.80539	23.82301639	214.704118	TRUE	4.149897116
HUTCH TMA 95A	8	12-011I8	2	CD11c	945	30116.90711	31.37772404	229.5972789	TRUE	4.115902438
HUTCH TMA 95A	9	12-011I8	3	CD11c	1651	52584.74509	31.39693836	333.3641074	TRUE	4.952542771
HUTCH TMA 95A	10	12-011J1	1	CD11c	1403	47760.92242	29.37547955	399.0451391	TRUE	3.515892972
HUTCH TMA 95A	12	12-011J1	3	CD11c	1138	37955.85399	29.98219986	349.9808017	TRUE	3.25160693
HUTCH TMA 95A	13	12-021H2	1	CD11c	865	29619.85737	29.20338168	260.9178605	TRUE	3.315219581
HUTCH TMA 95A	14	12-021H2	2	CD11c	1088	28653.27704	37.97122397	330.943763	TRUE	3.287567622
HUTCH TMA 95A	15	12-021H2	3	CD11c	901	28948.31655	31.12443511	274.0377521	TRUE	3.287868161
HUTCH TMA 95A	16	12-021J3	1	CD11c	1563	81897.07653	19.08493033	327.8393522	TRUE	4.767578966
HUTCH TMA 95A	17	12-021J3	2	CD11c	954	61095.934	15.61478707	215.8036625	TRUE	4.420684937
HUTCH TMA 95A	18	12-021J3	3	CD11c	1053	24610.71449	42.78624257	291.1668249	TRUE	3.616483438
HUTCH TMA 95A	19	13-012L2	1	CD11c	943	91847.10722	10.26706261	249.3770088	TRUE	3.781423173
HUTCH TMA 95A	20	13-012L2	2	CD11c	937	73306.95261	12.78187084	270.5540885	TRUE	3.463263133
HUTCH TMA 95A	21	13-012L2	3	CD11c	788	32636.14021	24.14501209	237.0571886	TRUE	3.324092405
HUTCH TMA 95A	22	13-012M1	1	CD11c	1188	40131.1367	29.60294917	323.4227261	TRUE	3.673211263
HUTCH TMA 95A	23	13-012M1	2	CD11c	1923	33739.6763	56.9952119	609.5850623	TRUE	3.15460486
HUTCH TMA 95A	24	13-012M1	3	CD11c	1278	22329.58099	57.2334967	325.3632546	TRUE	3.927917434
HUTCH TMA 95A	25	13-042M2	1	CD11c	683	16404.06092	41.63603167	207.8344343	TRUE	3.28626968
HUTCH TMA 95A	26	13-042M2	2	CD11c	773	16580.24619	46.6217444	267.6727274	FALSE	2.88785491
HUTCH TMA 95A	27	13-042M2	3	CD11c	699	20917.26777	33.41736635	213.516479	TRUE	3.273751999
HUTCH TMA 95A	28	13-042O1	1	CD11c	714	19272.56793	37.04747612	228.6515298	TRUE	3.122655688
HUTCH TMA 95A	29	13-042O1	2	CD11c	495	22957.47682	21.56160295	142.176663	TRUE	3.481584034
HUTCH TMA 95A	30	13-042O1	3	CD11c	608	33261.56578	18.27935594	143.1971786	TRUE	4.245893712
HUTCH TMA 95A	31	13-099H3	1	CD11c	609	31698.42043	19.21231379	154.5560379	TRUE	3.940318399
HUTCH TMA 95A	33	13-099H3	3	CD11c	443	21296.01387	20.80201501	122.6380396	TRUE	3.612256046
HUTCH TMA 95A	34	13-099J1	1	CD11c	952	20611.47575	46.18786212	337.9341398	FALSE	2.81711697
HUTCH TMA 95A	35	13-099J1	2	CD11c	2588	23451.14272	110.3570957	1107.543852	FALSE	2.33670206
HUTCH TMA 95A	36	13-099J1	3	CD11c	1219	18380.07517	66.321818	412.7153696	FALSE	2.953609411
HUTCH TMA 95A	37	13-101H1	1	CD11c	520	8011.018015	64.91060176	162.0041532	TRUE	3.209794253
HUTCH TMA 95A	39	13-101H1	3	CD11c	1033	79799.35218	12.94496724	299.8881064	TRUE	3.444618102
HUTCH TMA 95A	40	13-101K1	1	CD11c	1270	29289.21466	43.36067097	174.3703961	TRUE	7.28334642
HUTCH TMA 95A	41	13-101K1	2	CD11c	170	3404.719483	49.93069205	57.03537355	FALSE	2.98060641
HUTCH TMA 95A	42	13-101K1	3	CD11c	142	3307.066967	42.93835033	46.8378295	TRUE	3.031737412
HUTCH TMA 95A	43	13-104I1	1	CD11c	1296	54504.75814	23.77774059	199.6765605	TRUE	6.490496413
HUTCH TMA 95A	44	13-104I1	2	CD11c	508	14110.83151	36.00071332	89.63618563	TRUE	5.667354054
HUTCH TMA 95A	45	13-104I1	3	CD11c	854	24751.17064	34.50341854	264.0340865	TRUE	3.234430869
HUTCH TMA 95A	47	13-104K1	2	CD11c	710	18037.18314	39.36313085	180.3871298	TRUE	3.935979252
HUTCH TMA 95A	48	13-104K1	3	CD11c	1055	32021.0269	32.94710077	270.7864587	TRUE	3.896058928
HUTCH TMA 95A	49	14-039E2	1	CD11c	1042	5095.22549	204.5051788	300.7453467	TRUE	3.464725262
HUTCH TMA 95A	50	14-039E2	2	CD11c	633	5469.874418	115.7247775	166.3512184	TRUE	3.805202065
HUTCH TMA 95A	51	14-039E2	3	CD11c	1003	6765.990322	148.2414181	233.519835	TRUE	4.295138355
HUTCH TMA 95A	52	14-039K1	1	CD11c	2154	13288.06192	162.1003886	312.029179	TRUE	6.90320055
HUTCH TMA 95A	53	14-039K1	2	CD11c	2102	35192.90537	59.72794738	481.6054044	TRUE	4.364568962
HUTCH TMA 95A	55	14-053H2	1	CD11c	1896	132190.1915	14.34297037	382.745035	TRUE	4.95368934
HUTCH TMA 95A	56	14-053H2	2	CD11c	1264	79961.93457	15.8075215	268.6833013	TRUE	4.704423364
HUTCH TMA 95A	57	14-053H2	3	CD11c	1068	52110.99836	20.49471385	218.4154047	TRUE	4.889764995
HUTCH TMA 95A	58	14-053K1	1	CD11c	1540	125247.4734	12.29565721	343.5847505	TRUE	4.482154687
HUTCH TMA 95A	59	14-053K1	2	CD11c	2336	130876.6739	17.84886436	625.90663	TRUE	3.732186061
HUTCH TMA 95A	60	14-053K1	3	CD11c	3597	98442.3934	36.53913599	985.6446692	TRUE	3.649388174
HUTCH TMA 95A	61	15-010H1	1	CD11c	2475	44164.81046	56.04009106	957.2797558	FALSE	2.585451102
HUTCH TMA 95A	62	15-010H1	2	CD11c	1441	37256.55458	38.67775795	526.9464508	FALSE	2.73462322
HUTCH TMA 95A	63	15-010H1	3	CD11c	941	50245.36171	18.72809684	354.198945	FALSE	2.656699048
HUTCH TMA 95A	64	15-010K2	1	CD11c	1064	23188.76374	45.88429172	312.8438694	TRUE	3.401057538
HUTCH TMA 95A	65	15-010K2	2	CD11c	1015	24504.10863	41.42162505	336.963927	TRUE	3.012191866
HUTCH TMA 95A	66	15-010K2	3	CD11c	1179	24024.761	49.07436956	335.9977383	TRUE	3.508952191
HUTCH TMA 95A	67	15-069K3	1	CD11c	1629	29796.79614	54.67030725	431.8111368	TRUE	3.7724826
HUTCH TMA 95A	68	15-069K3	2	CD11c	1590	31621.96048	50.28151247	382.556101	TRUE	4.156253151
HUTCH TMA 95A	69	15-069K3	3	CD11c	1640	29149.81825	56.2610712	452.0206089	TRUE	3.628153159
HUTCH TMA 95A	70	15-069P2	1	CD11c	786	10055.09868	78.16929747	244.8887458	TRUE	3.20962075
HUTCH TMA 95A	71	15-069P2	2	CD11c	1192	4935.406015	241.5201498	430.8511948	FALSE	2.766616443
HUTCH TMA 95A	72	15-069P2	3	CD11c	1167	11643.4391	100.228119	296.6893402	TRUE	3.933407244
HUTCH TMA 95A	73	Kidney	1	CD11c	713	1527.738408	466.7029358	274.8144644	FALSE	2.594477702
HUTCH TMA 95A	74	Prostate	1	CD11c	884	3478.183011	254.1556891	259.1912542	TRUE	3.410608906
HUTCH TMA 95A	75	Spleen	1	CD11c	1354	6487.985973	208.6934228	445.7443252	TRUE	3.037615789
HUTCH TMA 95A	76	Liver	1	CD11c	495	4474.221343	110.6337756	177.2977847	FALSE	2.791913057
HUTCH TMA 95B	1	15-096L3	1	CD11c	368	8476.787822	43.4126709	116.7554245	TRUE	3.151887816
HUTCH TMA 95B	2	15-096L3	2	CD11c	427	13598.01389	31.40164465	146.3822784	FALSE	2.91701977
HUTCH TMA 95B	3	15-096L3	3	CD11c	346	8872.377841	38.99743746	127.0078735	FALSE	2.724240556
HUTCH TMA 95B	4	15-096M2	1	CD11c	510	11415.9089	44.67449807	208.09925	FALSE	2.450753667
HUTCH TMA 95B	5	15-096M2	2	CD11c	384	12462.53542	30.81234973	126.5940288	TRUE	3.033318424
HUTCH TMA 95B	6	15-096M2	3	CD11c	395	11131.51084	35.48485069	139.0120929	FALSE	2.841479413
HUTCH TMA 95B	7	16-052H1	1	CD11c	512	8267.930429	61.92601696	172.8493348	FALSE	2.962117272
HUTCH TMA 95B	8	16-052H1	2	CD11c	544	9792.63322	55.55196317	160.1019663	TRUE	3.397834597
HUTCH TMA 95B	11	16-052K1	2	CD11c	552	10682.75314	51.67207301	207.0667012	FALSE	2.665807669
HUTCH TMA 95B	12	16-052K1	3	CD11c	419	5486.992504	76.36241524	155.3274797	FALSE	2.697526548
HUTCH TMA 95B	13	16-071H4	1	CD11c	695	10566.91722	65.77131109	180.7422233	TRUE	3.845255343
HUTCH TMA 95B	14	16-071H4	2	CD11c	451	12463.48463	36.18570677	135.6395443	TRUE	3.324989052
HUTCH TMA 95B	15	16-071H4	3	CD11c	644	9814.017049	65.62042808	212.2761028	TRUE	3.033784733
HUTCH TMA 95B	16	16-071I2	1	CD11c	956	11328.83289	84.38645085	342.2192318	FALSE	2.793530904
HUTCH TMA 95B	17	16-071I2	2	CD11c	356	15099.48986	23.57695547	120.337476	FALSE	2.958346909
HUTCH TMA 95B	18	16-071I2	3	CD11c	405	17700.42211	22.88081028	123.7667746	TRUE	3.272283707
HUTCH TMA 95B	19	16-101J1	1	CD11c	462	15457.36505	29.88866463	155.5161151	FALSE	2.970753221
HUTCH TMA 95B	20	16-101J1	2	CD11c	496	20860.40047	23.77710824	130.6911903	TRUE	3.795206079
HUTCH TMA 95B	21	16-101J1	3	CD11c	297	8119.284935	36.57957596	113.5538115	FALSE	2.615500053
HUTCH TMA 95B	22	16-101N2	1	CD11c	338	13905.2494	24.30736697	117.7898683	FALSE	2.86951675
HUTCH TMA 95B	23	16-101N2	2	CD11c	220	9025.409915	24.37562416	56.56236099	TRUE	3.889512322
HUTCH TMA 95B	24	16-101N2	3	CD11c	497	10326.8459	48.12698911	137.1469112	TRUE	3.623851211
HUTCH TMA 95B	25	17-017H1	1	CD11c	933	15177.65917	61.47192986	315.3304201	FALSE	2.95880112
HUTCH TMA 95B	26	17-017H1	2	CD11c	374	8733.91146	42.82159279	129.9689078	FALSE	2.877611319
HUTCH TMA 95B	27	17-017H1	3	CD11c	381	13729.69338	27.75007346	113.360843	TRUE	3.360948895
HUTCH TMA 95B	28	17-017N1	1	CD11c	269	15201.8756	17.69518493	93.53063139	FALSE	2.876063125
HUTCH TMA 95B	29	17-017N1	2	CD11c	352	24153.68095	14.57334809	115.0213445	TRUE	3.06030156
HUTCH TMA 95B	30	17-017N1	3	CD11c	575	39078.42481	14.71400147	187.3747905	TRUE	3.068715906
HUTCH TMA 95B	31	17-036H1	1	CD11c	423	35255.74911	11.99804318	136.4636353	TRUE	3.09972689
HUTCH TMA 95B	32	17-036H1	2	CD11c	251	12373.07045	20.28599134	82.53849443	TRUE	3.041005312
HUTCH TMA 95B	33	17-036H1	3	CD11c	419	21510.96992	19.47843364	135.2144739	TRUE	3.098780685
HUTCH TMA 95B	34	17-036L1	1	CD11c	583	25028.55665	23.29339275	191.556921	TRUE	3.043481786
HUTCH TMA 95B	35	17-036L1	2	CD11c	671	18938.8266	35.42986132	187.1647342	TRUE	3.585077086
HUTCH TMA 95B	36	17-036L1	3	CD11c	646	12583.13234	51.33856835	222.6242474	FALSE	2.901750405
HUTCH TMA 95B	37	17-072I2	1	CD11c	245	1796.97381	136.3403288	93.69935635	FALSE	2.614745816
HUTCH TMA 95B	38	17-072I2	2	CD11c	416	3063.227774	135.804462	152.3607113	FALSE	2.73036268
HUTCH TMA 95B	39	17-072I2	3	CD11c	629	15083.58213	41.7009696	186.5524102	TRUE	3.371706638
HUTCH TMA 95B	40	17-072K1	1	CD11c	250	6440.832279	38.8148595	84.37979945	FALSE	2.962794432
HUTCH TMA 95B	41	17-072K1	2	CD11c	262	1733.250454	151.1610739	106.5400233	FALSE	2.459169727
HUTCH TMA 95B	42	17-072K1	3	CD11c	351	19233.3431	18.24955746	107.6379336	TRUE	3.260932165
HUTCH TMA 95B	43	17-081K2	1	CD11c	2227	64038.09495	34.77617505	266.1796137	TRUE	8.366531038
HUTCH TMA 95B	44	17-081K2	2	CD11c	1625	30362.31746	53.52028883	148.616916	TRUE	10.93415234
HUTCH TMA 95B	45	17-081K2	3	CD11c	736	15699.08172	46.88172296	93.09275057	TRUE	7.906093605
HUTCH TMA 95B	46	17-081P2	1	CD11c	362	8469.524942	42.74147635	75.17930432	TRUE	4.815154959
HUTCH TMA 95B	47	17-081P2	2	CD11c	222	5101.157323	43.51953605	66.94106349	TRUE	3.316350061
HUTCH TMA 95B	48	17-081P2	3	CD11c	346	4139.093131	83.59319035	97.41280831	TRUE	3.551894315
HUTCH TMA 95B	49	17-085I1	1	CD11c	294	4869.036932	60.38155062	121.6476891	FALSE	2.416815331
HUTCH TMA 95B	50	17-085I1	2	CD11c	195	7544.49166	25.84667182	58.47255634	TRUE	3.334897808
HUTCH TMA 95B	51	17-085I1	3	CD11c	259	8668.563228	29.87807704	47.52261158	TRUE	5.45003718
HUTCH TMA 95B	52	17-085J1	1	CD11c	116	5638.407155	20.57318615	39.21381576	FALSE	2.958141098
HUTCH TMA 95B	53	17-085J1	2	CD11c	389	29167.91953	13.33656998	77.11827553	TRUE	5.04419993
HUTCH TMA 95B	54	17-085J1	3	CD11c	267	17520.80496	15.23902587	78.52375983	TRUE	3.400244723
HUTCH TMA 95B	55	17-108H1	1	CD11c	732	40431.65947	18.10462419	239.8736835	TRUE	3.051606117
HUTCH TMA 95B	56	17-108H1	2	CD11c	642	27243.69383	23.56508644	190.1221006	TRUE	3.376777333
HUTCH TMA 95B	57	17-108H1	3	CD11c	633	33826.48646	18.7131466	207.5611742	TRUE	3.04970331
HUTCH TMA 95B	58	17-108K1	1	CD11c	684	31426.09743	21.76534969	219.9857842	TRUE	3.109291823
HUTCH TMA 95B	59	17-108K1	2	CD11c	652	20805.70754	31.33755479	177.5660007	TRUE	3.671874105
HUTCH TMA 95B	60	17-108K1	3	CD11c	945	27631.82104	34.19970036	355.6069337	FALSE	2.657428499
HUTCH TMA 95B	61	17-113H1	1	CD11c	747	21942.4297	34.04363192	213.6110208	TRUE	3.497010582
HUTCH TMA 95B	62	17-113H1	2	CD11c	1248	36282.3022	34.39693526	378.4668606	TRUE	3.297514604
HUTCH TMA 95B	63	17-113H1	3	CD11c	467	15534.00631	30.0630752	143.7904939	TRUE	3.247780762
HUTCH TMA 95B	64	17-113O1	1	CD11c	1101	20878.23469	52.73434352	343.1957053	TRUE	3.208082103
HUTCH TMA 95B	65	17-113O1	2	CD11c	1422	34592.02064	41.10774606	492.4441095	FALSE	2.887637343
HUTCH TMA 95B	66	17-113O1	3	CD11c	505	21760.67897	23.20699647	159.9802059	TRUE	3.156640518
HUTCH TMA 95B	67	18-030H1	1	CD11c	604	34080.10072	17.72295232	183.4868936	TRUE	3.291788249
HUTCH TMA 95B	68	18-030H1	2	CD11c	554	39779.43842	13.92679289	177.8320176	TRUE	3.115299525
HUTCH TMA 95B	69	18-030H1	3	CD11c	437	31423.82053	13.90664765	110.4419684	TRUE	3.956829151
HUTCH TMA 95B	70	18-030N1	1	CD11c	980	71333.73533	13.73824034	259.8184136	TRUE	3.771865074
HUTCH TMA 95B	71	18-030N1	2	CD11c	1028	65722.92564	15.64142177	304.9444313	TRUE	3.371105993
HUTCH TMA 95B	72	18-030N1	3	CD11c	927	35017.43083	26.47253034	284.1061562	TRUE	3.262864883
HUTCH TMA 95B	73	Kidney	2	CD11c	321	1483.780016	216.3393471	119.1778054	FALSE	2.693454531
HUTCH TMA 95B	74	Prostate	2	CD11c	380	2753.007422	138.0308665	122.7674236	TRUE	3.095283659
HUTCH TMA 95B	75	Spleen	2	CD11c	562	15272.50878	36.79814548	178.607778	TRUE	3.146559496
HUTCH TMA 95B	76	Liver	2	CD11c	495	8472.288085	58.42577531	132.7869656	TRUE	3.727775523
HUTCH TMA 95C	1	14-043H3	1	CD11c	1183	32537.99366	36.35749679	314.1823693	TRUE	3.765329043
HUTCH TMA 95C	2	14-043H3	2	CD11c	725	21254.124	34.11102711	200.9131577	TRUE	3.608524241
HUTCH TMA 95C	3	14-043H3	3	CD11c	886	18721.03833	47.3264348	228.9237683	TRUE	3.870284009
HUTCH TMA 95C	4	14-043CC3	1	CD11c	1246	55923.58432	22.28040307	385.8140979	TRUE	3.229534656
HUTCH TMA 95C	5	14-043CC3	2	CD11c	907	60144.18675	15.08042671	309.4924125	FALSE	2.930604963
HUTCH TMA 95C	6	14-043CC3	3	CD11c	821	53544.2012	15.33312631	251.1523337	TRUE	3.268932396
HUTCH TMA 95C	7	14-053O2	1	CD11c	566	19829.87637	28.54279016	140.2214183	TRUE	4.03647322
HUTCH TMA 95C	8	14-053O2	2	CD11c	570	17830.34697	31.96797018	166.0639421	TRUE	3.432412798
HUTCH TMA 95C	9	14-053O2	3	CD11c	1044	29040.80081	35.94942188	338.6961366	TRUE	3.082408942
HUTCH TMA 95C	10	14-053AA1	1	CD11c	1222	39452.66198	30.97382886	313.8638435	TRUE	3.893408003
HUTCH TMA 95C	11	14-053AA1	2	CD11c	1562	62710.53658	24.90809496	356.3222527	TRUE	4.383672331
HUTCH TMA 95C	12	14-053AA1	3	CD11c	1852	61923.48545	29.90787722	422.4607958	TRUE	4.383838733
HUTCH TMA 95C	13	15-023K1	1	CD11c	1055	12446.54784	84.76245893	294.0699542	TRUE	3.587581747
HUTCH TMA 95C	14	15-023K1	2	CD11c	664	7951.994937	83.5010592	222.1203389	FALSE	2.989370551
HUTCH TMA 95C	15	15-023K1	3	CD11c	467	8165.908756	57.18898092	162.8134667	FALSE	2.868313103
HUTCH TMA 95C	16	15-023AA3	1	CD11c	475	7395.482778	64.22839647	136.723687	TRUE	3.474160261
HUTCH TMA 95C	17	15-023AA3	2	CD11c	435	9803.372314	44.37248592	83.94894857	TRUE	5.181720646
HUTCH TMA 95C	18	15-023AA3	3	CD11c	437	9282.375459	47.07846628	148.9166388	FALSE	2.934527689
HUTCH TMA 95C	19	15-090H4	NA	CD11c	495	24358.73308	20.32125392	150.3843477	TRUE	3.291565962
HUTCH TMA 95C	20	15-090H4	NA	CD11c	649	20138.73252	32.22645712	205.3949949	TRUE	3.159765408
HUTCH TMA 95C	21	15-090H4	NA	CD11c	537	20825.85989	25.78524982	176.921252	TRUE	3.0352487
HUTCH TMA 95C	22	15-090KK5	NA	CD11c	713	17173.97719	41.51630064	241.0223059	FALSE	2.958232424
HUTCH TMA 95C	23	15-090KK5	NA	CD11c	453	9032.909077	50.1499568	157.9662375	FALSE	2.867701397
HUTCH TMA 95C	24	15-090KK5	NA	CD11c	1246	24370.76769	51.12682602	393.8630941	TRUE	3.163535803
HUTCH TMA 95C	25	NA	NA	CD11c	456	1343.198113	339.4882674	170.1332289	FALSE	2.680252429
HUTCH TMA 95C	26	NA	NA	CD11c	599	1632.099619	367.0119109	210.7089794	FALSE	2.842783453
HUTCH TMA 95C	27	NA	NA	CD11c	267	665.4536878	401.2300253	98.76405397	FALSE	2.703412722
HUTCH TMA 95C	28	NA	NA	CD11c	602	10568.08353	56.96397063	198.9848393	TRUE	3.025356113
HUTCH TMA 95C	29	NA	NA	CD11c	251	4911.020261	51.10954275	67.56586164	TRUE	3.714893793
HUTCH TMA 95A	1	12-005H1	1	Histone H3	19091	40965.82509	466.0225922	461.7873124	TRUE	41.34154293
HUTCH TMA 95A	2	12-005H1	2	Histone H3	24930	46113.11649	540.6270904	434.724783	TRUE	57.34662705
HUTCH TMA 95A	3	12-005H1	3	Histone H3	32328	54338.17653	594.9408329	679.0265989	TRUE	47.6093279
HUTCH TMA 95A	4	12-005K1	1	Histone H3	19535	30807.27863	634.103396	481.6151839	TRUE	40.56142882
HUTCH TMA 95A	5	12-005K1	2	Histone H3	30902	42266.70337	731.1192388	460.7131785	TRUE	67.07426972
HUTCH TMA 95A	6	12-005K1	3	Histone H3	34590	37407.25624	924.686905	310.4254028	TRUE	111.4277365
HUTCH TMA 95A	7	12-011I8	1	Histone H3	31054	37400.80539	830.3029754	214.704118	TRUE	144.6362571
HUTCH TMA 95A	8	12-011I8	2	Histone H3	20609	30116.90711	684.3000155	229.5972789	TRUE	89.76151678
HUTCH TMA 95A	9	12-011I8	3	Histone H3	34242	52584.74509	651.1774459	333.3641074	TRUE	102.716517
HUTCH TMA 95A	10	12-011J1	1	Histone H3	42115	47760.92242	881.787827	399.0451391	TRUE	105.5394387
HUTCH TMA 95A	12	12-011J1	3	Histone H3	22076	37955.85399	581.6230615	349.9808017	TRUE	63.07774568
HUTCH TMA 95A	13	12-021H2	1	Histone H3	20415	29619.85737	689.2335687	260.9178605	TRUE	78.24301473
HUTCH TMA 95A	14	12-021H2	2	Histone H3	20388	28653.27704	711.5416491	330.943763	TRUE	61.60563298
HUTCH TMA 95A	15	12-021H2	3	Histone H3	87522	28948.31655	3023.388246	274.0377521	TRUE	319.3793531
HUTCH TMA 95A	16	12-021J3	1	Histone H3	44572	81897.07653	544.2440913	327.8393522	TRUE	135.9568328
HUTCH TMA 95A	17	12-021J3	2	Histone H3	45048	61095.934	737.3322093	215.8036625	TRUE	208.7452988
HUTCH TMA 95A	18	12-021J3	3	Histone H3	166604	24610.71449	6769.571849	291.1668249	TRUE	572.1943084
HUTCH TMA 95A	19	13-012L2	1	Histone H3	65852	91847.10722	716.9741323	249.3770088	TRUE	264.0660433
HUTCH TMA 95A	20	13-012L2	2	Histone H3	55021	73306.95261	750.5563666	270.5540885	TRUE	203.3641418
HUTCH TMA 95A	21	13-012L2	3	Histone H3	25365	32636.14021	777.2058777	237.0571886	TRUE	106.9994973
HUTCH TMA 95A	22	13-012M1	1	Histone H3	29131	40131.1367	725.8952124	323.4227261	TRUE	90.07097415
HUTCH TMA 95A	23	13-012M1	2	Histone H3	25932	33739.6763	768.5906578	609.5850623	TRUE	42.5404125
HUTCH TMA 95A	24	13-012M1	3	Histone H3	22230	22329.58099	995.5404003	325.3632546	TRUE	68.32363424
HUTCH TMA 95A	25	13-042M2	1	Histone H3	20342	16404.06092	1240.058794	207.8344343	TRUE	97.87598511
HUTCH TMA 95A	26	13-042M2	2	Histone H3	21013	16580.24619	1267.351507	267.6727274	TRUE	78.50258113
HUTCH TMA 95A	27	13-042M2	3	Histone H3	26742	20917.26777	1278.465252	213.516479	TRUE	125.2456022
HUTCH TMA 95A	28	13-042O1	1	Histone H3	30904	19272.56793	1603.522692	228.6515298	TRUE	135.157635
HUTCH TMA 95A	29	13-042O1	2	Histone H3	22626	22957.47682	985.5612695	142.176663	TRUE	159.1400411
HUTCH TMA 95A	30	13-042O1	3	Histone H3	33207	33261.56578	998.3594945	143.1971786	TRUE	231.8970271
HUTCH TMA 95A	31	13-099H3	1	Histone H3	17051	31698.42043	537.9132388	154.5560379	TRUE	110.322445
HUTCH TMA 95A	33	13-099H3	3	Histone H3	12538	21296.01387	588.7486775	122.6380396	TRUE	102.2358156
HUTCH TMA 95A	34	13-099J1	1	Histone H3	10866	20611.47575	527.1820481	337.9341398	TRUE	32.15419432
HUTCH TMA 95A	35	13-099J1	2	Histone H3	24869	23451.14272	1060.460051	1107.543852	TRUE	22.45418993
HUTCH TMA 95A	36	13-099J1	3	Histone H3	12748	18380.07517	693.5771419	412.7153696	TRUE	30.88811549
HUTCH TMA 95A	37	13-101H1	1	Histone H3	11285	8011.018015	1408.684886	162.0041532	TRUE	69.65870797
HUTCH TMA 95A	39	13-101H1	3	Histone H3	68642	79799.35218	860.1824216	299.8881064	TRUE	228.8920385
HUTCH TMA 95A	40	13-101K1	1	Histone H3	18366	29289.21466	627.0567583	174.3703961	TRUE	105.3275121
HUTCH TMA 95A	41	13-101K1	2	Histone H3	4412	3404.719483	1295.848314	57.03537355	TRUE	77.35550283
HUTCH TMA 95A	42	13-101K1	3	Histone H3	3940	3307.066967	1191.38803	46.8378295	TRUE	84.12003806
HUTCH TMA 95A	43	13-104I1	1	Histone H3	29941	54504.75814	549.3281876	199.6765605	TRUE	149.9474947
HUTCH TMA 95A	44	13-104I1	2	Histone H3	7998	14110.83151	566.7986322	89.63618563	TRUE	89.22735773
HUTCH TMA 95A	45	13-104I1	3	Histone H3	18760	24751.17064	757.9439482	264.0340865	TRUE	71.05143222
HUTCH TMA 95A	47	13-104K1	2	Histone H3	11621	18037.18314	644.2802023	180.3871298	TRUE	64.42255617
HUTCH TMA 95A	48	13-104K1	3	Histone H3	29901	32021.0269	933.7926636	270.7864587	TRUE	110.4228038
HUTCH TMA 95A	49	14-039E2	1	Histone H3	4614	5095.22549	905.5536421	300.7453467	TRUE	15.34188326
HUTCH TMA 95A	50	14-039E2	2	Histone H3	7296	5469.874418	1333.851464	166.3512184	TRUE	43.85901148
HUTCH TMA 95A	51	14-039E2	3	Histone H3	10397	6765.990322	1536.656055	233.519835	TRUE	44.52298452
HUTCH TMA 95A	52	14-039K1	1	Histone H3	12576	13288.06192	946.4134107	312.029179	TRUE	40.30392299
HUTCH TMA 95A	53	14-039K1	2	Histone H3	34671	35192.90537	985.1701539	481.6054044	TRUE	71.99047121
HUTCH TMA 95A	55	14-053H2	1	Histone H3	115721	132190.1915	875.4129082	382.745035	TRUE	302.3448756
HUTCH TMA 95A	56	14-053H2	2	Histone H3	39544	79961.93457	494.5353087	268.6833013	TRUE	147.1769917
HUTCH TMA 95A	57	14-053H2	3	Histone H3	28971	52110.99836	555.947898	218.4154047	TRUE	132.6417431
HUTCH TMA 95A	58	14-053K1	1	Histone H3	68985	125247.4734	550.7895537	343.5847505	TRUE	200.7801565
HUTCH TMA 95A	59	14-053K1	2	Histone H3	74024	130876.6739	565.6011711	625.90663	TRUE	118.2668412
HUTCH TMA 95A	60	14-053K1	3	Histone H3	52277	98442.3934	531.0415381	985.6446692	TRUE	53.03838354
HUTCH TMA 95A	61	15-010H1	1	Histone H3	85471	44164.81046	1935.273787	957.2797558	TRUE	89.28528936
HUTCH TMA 95A	62	15-010H1	2	Histone H3	77591	37256.55458	2082.613405	526.9464508	TRUE	147.246461
HUTCH TMA 95A	63	15-010H1	3	Histone H3	71673	50245.36171	1426.460027	354.198945	TRUE	202.3523814
HUTCH TMA 95A	64	15-010K2	1	Histone H3	17359	23188.76374	748.5953195	312.8438694	TRUE	55.48774229
HUTCH TMA 95A	65	15-010K2	2	Histone H3	22235	24504.10863	907.3988503	336.963927	TRUE	65.98629176
HUTCH TMA 95A	66	15-010K2	3	Histone H3	15552	24024.761	647.3321419	335.9977383	TRUE	46.28602585
HUTCH TMA 95A	67	15-069K3	1	Histone H3	12385	29796.79614	415.6487141	431.8111368	TRUE	28.68152056
HUTCH TMA 95A	68	15-069K3	2	Histone H3	13319	31621.96048	421.1946318	382.556101	TRUE	34.81580863
HUTCH TMA 95A	69	15-069K3	3	Histone H3	15723	29149.81825	539.3858673	452.0206089	TRUE	34.78381227
HUTCH TMA 95A	70	15-069P2	1	Histone H3	5931	10055.09868	589.8500042	244.8887458	TRUE	24.21916115
HUTCH TMA 95A	71	15-069P2	2	Histone H3	2532	4935.406015	513.0277007	430.8511948	TRUE	5.876738955
HUTCH TMA 95A	72	15-069P2	3	Histone H3	11188	11643.4391	960.8844866	296.6893402	TRUE	37.7094775
HUTCH TMA 95A	73	Kidney	1	Histone H3	1619	1527.738408	1059.7364	274.8144644	TRUE	5.891247404
HUTCH TMA 95A	74	Prostate	1	Histone H3	3472	3478.183011	998.2223445	259.1912542	TRUE	13.39551371
HUTCH TMA 95A	75	Spleen	1	Histone H3	13025	6487.985973	2007.556745	445.7443252	TRUE	29.22078704
HUTCH TMA 95A	76	Liver	1	Histone H3	3786	4474.221343	846.1807562	177.2977847	TRUE	21.35390472
HUTCH TMA 95B	1	15-096L3	1	Histone H3	11305	8476.787822	1333.641969	116.7554245	TRUE	96.8263363
HUTCH TMA 95B	2	15-096L3	2	Histone H3	13692	13598.01389	1006.911753	146.3822784	TRUE	93.53591264
HUTCH TMA 95B	3	15-096L3	3	Histone H3	10269	8872.377841	1157.412385	127.0078735	TRUE	80.85325512
HUTCH TMA 95B	4	15-096M2	1	Histone H3	11607	11415.9089	1016.739018	208.09925	TRUE	55.77627022
HUTCH TMA 95B	5	15-096M2	2	Histone H3	12492	12462.53542	1002.364252	126.5940288	TRUE	98.67763997
HUTCH TMA 95B	6	15-096M2	3	Histone H3	10739	11131.51084	964.7387634	139.0120929	TRUE	77.25227193
HUTCH TMA 95B	7	16-052H1	1	Histone H3	21510	8267.930429	2601.618408	172.8493348	TRUE	124.4436377
HUTCH TMA 95B	8	16-052H1	2	Histone H3	11200	9792.63322	1143.716889	160.1019663	TRUE	69.95541818
HUTCH TMA 95B	11	16-052K1	2	Histone H3	13695	10682.75314	1281.972898	207.0667012	TRUE	66.13810874
HUTCH TMA 95B	12	16-052K1	3	Histone H3	12988	5486.992504	2367.052623	155.3274797	TRUE	83.61688497
HUTCH TMA 95B	13	16-071H4	1	Histone H3	17153	10566.91722	1623.273812	180.7422233	TRUE	94.90311497
HUTCH TMA 95B	14	16-071H4	2	Histone H3	32434	12463.48463	2602.321981	135.6395443	TRUE	239.1190575
HUTCH TMA 95B	15	16-071H4	3	Histone H3	19381	9814.017049	1974.828442	212.2761028	TRUE	91.3009036
HUTCH TMA 95B	16	16-071I2	1	Histone H3	18905	11328.83289	1668.750893	342.2192318	TRUE	55.24236584
HUTCH TMA 95B	17	16-071I2	2	Histone H3	22281	15099.48986	1475.612766	120.337476	TRUE	185.1542907
HUTCH TMA 95B	18	16-071I2	3	Histone H3	26941	17700.42211	1522.054098	123.7667746	TRUE	217.6755441
HUTCH TMA 95B	19	16-101J1	1	Histone H3	16856	15457.36505	1090.4834	155.5161151	TRUE	108.3874812
HUTCH TMA 95B	20	16-101J1	2	Histone H3	30595	20860.40047	1466.654489	130.6911903	TRUE	234.1014717
HUTCH TMA 95B	21	16-101J1	3	Histone H3	8820	8119.284935	1086.302559	113.5538115	TRUE	77.67242583
HUTCH TMA 95B	22	16-101N2	1	Histone H3	21940	13905.2494	1577.821394	117.7898683	TRUE	186.2638979
HUTCH TMA 95B	23	16-101N2	2	Histone H3	10918	9025.409915	1209.695748	56.56236099	TRUE	193.0258888
HUTCH TMA 95B	24	16-101N2	3	Histone H3	13300	10326.8459	1287.905342	137.1469112	TRUE	96.9763
HUTCH TMA 95B	25	17-017H1	1	Histone H3	25113	15177.65917	1654.602974	315.3304201	TRUE	79.64027066
HUTCH TMA 95B	26	17-017H1	2	Histone H3	15748	8733.91146	1803.086747	129.9689078	TRUE	121.1674413
HUTCH TMA 95B	27	17-017H1	3	Histone H3	23526	13729.69338	1713.51241	113.360843	TRUE	207.5319782
HUTCH TMA 95B	28	17-017N1	1	Histone H3	18940	15201.8756	1245.898895	93.53063139	TRUE	202.500504
HUTCH TMA 95B	29	17-017N1	2	Histone H3	25226	24153.68095	1044.395678	115.0213445	TRUE	219.3158158
HUTCH TMA 95B	30	17-017N1	3	Histone H3	31514	39078.42481	806.4296386	187.3747905	TRUE	168.1869793
HUTCH TMA 95B	31	17-036H1	1	Histone H3	27890	35255.74911	791.0766529	136.4636353	TRUE	204.3767919
HUTCH TMA 95B	32	17-036H1	2	Histone H3	11405	12373.07045	921.7598853	82.53849443	TRUE	138.1779505
HUTCH TMA 95B	33	17-036H1	3	Histone H3	19116	21510.96992	888.6628577	135.2144739	TRUE	141.3753975
HUTCH TMA 95B	34	17-036L1	1	Histone H3	29191	25028.55665	1166.307766	191.556921	TRUE	152.3881249
HUTCH TMA 95B	35	17-036L1	2	Histone H3	19113	18938.8266	1009.196631	187.1647342	TRUE	102.1185967
HUTCH TMA 95B	36	17-036L1	3	Histone H3	17129	12583.13234	1361.266776	222.6242474	TRUE	76.94130446
HUTCH TMA 95B	37	17-072I2	1	Histone H3	3814	1796.97381	2122.4572	93.69935635	TRUE	40.70465528
HUTCH TMA 95B	38	17-072I2	2	Histone H3	6210	3063.227774	2027.27334	152.3607113	TRUE	40.75853904
HUTCH TMA 95B	39	17-072I2	3	Histone H3	32978	15083.58213	2186.350677	186.5524102	TRUE	176.7760596
HUTCH TMA 95B	40	17-072K1	1	Histone H3	6335	6440.832279	983.5685398	84.37979945	TRUE	75.07721091
HUTCH TMA 95B	41	17-072K1	2	Histone H3	2072	1733.250454	1195.441775	106.5400233	TRUE	19.44809036
HUTCH TMA 95B	42	17-072K1	3	Histone H3	14121	19233.3431	734.1937346	107.6379336	TRUE	131.1898094
HUTCH TMA 95B	43	17-081K2	1	Histone H3	21448	64038.09495	334.925641	266.1796137	TRUE	80.57717005
HUTCH TMA 95B	44	17-081K2	2	Histone H3	14229	30362.31746	468.6401168	148.616916	TRUE	95.74280224
HUTCH TMA 95B	45	17-081K2	3	Histone H3	15585	15699.08172	992.7332234	93.09275057	TRUE	167.4136805
HUTCH TMA 95B	46	17-081P2	1	Histone H3	9422	8469.524942	1112.459089	75.17930432	TRUE	125.3270443
HUTCH TMA 95B	47	17-081P2	2	Histone H3	7064	5101.157323	1384.783796	66.94106349	TRUE	105.5256614
HUTCH TMA 95B	48	17-081P2	3	Histone H3	5516	4139.093131	1332.659069	97.41280831	TRUE	56.62499722
HUTCH TMA 95B	49	17-085I1	1	Histone H3	6208	4869.036932	1274.995463	121.6476891	TRUE	51.03261759
HUTCH TMA 95B	50	17-085I1	2	Histone H3	14753	7544.49166	1955.466407	58.47255634	TRUE	252.3063968
HUTCH TMA 95B	51	17-085I1	3	Histone H3	13458	8668.563228	1552.506413	47.52261158	TRUE	283.1915072
HUTCH TMA 95B	52	17-085J1	1	Histone H3	4680	5638.407155	830.0216481	39.21381576	TRUE	119.3456926
HUTCH TMA 95B	53	17-085J1	2	Histone H3	31156	29167.91953	1068.159831	77.11827553	TRUE	404.0028098
HUTCH TMA 95B	54	17-085J1	3	Histone H3	20948	17520.80496	1195.607168	78.52375983	TRUE	266.7727583
HUTCH TMA 95B	55	17-108H1	1	Histone H3	51104	40431.65947	1263.959993	239.8736835	TRUE	213.0454631
HUTCH TMA 95B	56	17-108H1	2	Histone H3	34072	27243.69383	1250.638045	190.1221006	TRUE	179.2111484
HUTCH TMA 95B	57	17-108H1	3	Histone H3	40123	33826.48646	1186.141518	207.5611742	TRUE	193.3068656
HUTCH TMA 95B	58	17-108K1	1	Histone H3	35523	31426.09743	1130.366253	219.9857842	TRUE	161.4786161
HUTCH TMA 95B	59	17-108K1	2	Histone H3	28187	20805.70754	1354.77248	177.5660007	TRUE	158.7409745
HUTCH TMA 95B	60	17-108K1	3	Histone H3	35568	27631.82104	1287.211579	355.6069337	TRUE	100.0205469
HUTCH TMA 95B	61	17-113H1	1	Histone H3	16398	21942.4297	747.3192452	213.6110208	TRUE	76.76570217
HUTCH TMA 95B	62	17-113H1	2	Histone H3	30626	36282.3022	844.1029962	378.4668606	TRUE	80.92121976
HUTCH TMA 95B	63	17-113H1	3	Histone H3	10816	15534.00631	696.2788467	143.7904939	TRUE	75.22054973
HUTCH TMA 95B	64	17-113O1	1	Histone H3	10636	20878.23469	509.4300433	343.1957053	TRUE	30.99106381
HUTCH TMA 95B	65	17-113O1	2	Histone H3	14803	34592.02064	427.9310583	492.4441095	TRUE	30.06026413
HUTCH TMA 95B	66	17-113O1	3	Histone H3	11419	21760.67897	524.7538469	159.9802059	TRUE	71.37758035
HUTCH TMA 95B	67	18-030H1	1	Histone H3	40897	34080.10072	1200.025796	183.4868936	TRUE	222.8878543
HUTCH TMA 95B	68	18-030H1	2	Histone H3	36800	39779.43842	925.1010438	177.8320176	TRUE	206.9368638
HUTCH TMA 95B	69	18-030H1	3	Histone H3	37586	31423.82053	1196.09899	110.4419684	TRUE	340.3235251
HUTCH TMA 95B	70	18-030N1	1	Histone H3	67352	71333.73533	944.181595	259.8184136	TRUE	259.2272005
HUTCH TMA 95B	71	18-030N1	2	Histone H3	70211	65722.92564	1068.287805	304.9444313	TRUE	230.2419483
HUTCH TMA 95B	72	18-030N1	3	Histone H3	33824	35017.43083	965.9189495	284.1061562	TRUE	119.0540904
HUTCH TMA 95B	73	Kidney	2	Histone H3	2622	1483.780016	1767.108312	119.1778054	TRUE	22.00074075
HUTCH TMA 95B	74	Prostate	2	Histone H3	3189	2753.007422	1158.369561	122.7674236	TRUE	25.97594629
HUTCH TMA 95B	75	Spleen	2	Histone H3	51623	15272.50878	3380.125737	178.607778	TRUE	289.0299659
HUTCH TMA 95B	76	Liver	2	Histone H3	12693	8472.288085	1498.178517	132.7869656	TRUE	95.58920144
HUTCH TMA 95C	1	14-043H3	1	Histone H3	16691	32537.99366	512.969551	314.1823693	TRUE	53.12519616
HUTCH TMA 95C	2	14-043H3	2	Histone H3	11918	21254.124	560.738236	200.9131577	TRUE	59.31916125
HUTCH TMA 95C	3	14-043H3	3	Histone H3	10766	18721.03833	575.0749403	228.9237683	TRUE	47.02875581
HUTCH TMA 95C	4	14-043CC3	1	Histone H3	26359	55923.58432	471.3396024	385.8140979	TRUE	68.3204687
HUTCH TMA 95C	5	14-043CC3	2	Histone H3	36544	60144.18675	607.6065199	309.4924125	TRUE	118.0772081
HUTCH TMA 95C	6	14-043CC3	3	Histone H3	30277	53544.2012	565.4580575	251.1523337	TRUE	120.5523339
HUTCH TMA 95C	7	14-053O2	1	Histone H3	17498	19829.87637	882.4059049	140.2214183	TRUE	124.7883541
HUTCH TMA 95C	8	14-053O2	2	Histone H3	18377	17830.34697	1030.658575	166.0639421	TRUE	110.6621929
HUTCH TMA 95C	9	14-053O2	3	Histone H3	20321	29040.80081	699.7396572	338.6961366	TRUE	59.99773191
HUTCH TMA 95C	10	14-053AA1	1	Histone H3	27683	39452.66198	701.6763537	313.8638435	TRUE	88.20066591
HUTCH TMA 95C	11	14-053AA1	2	Histone H3	85217	62710.53658	1358.894448	356.3222527	TRUE	239.1571095
HUTCH TMA 95C	12	14-053AA1	3	Histone H3	49239	61923.48545	795.1587293	422.4607958	TRUE	116.5528269
HUTCH TMA 95C	13	15-023K1	1	Histone H3	20462	12446.54784	1643.989985	294.0699542	TRUE	69.58208313
HUTCH TMA 95C	14	15-023K1	2	Histone H3	15404	7951.994937	1937.12397	222.1203389	TRUE	69.34979513
HUTCH TMA 95C	15	15-023K1	3	Histone H3	14395	8165.908756	1762.81666	162.8134667	TRUE	88.41406236
HUTCH TMA 95C	16	15-023AA3	1	Histone H3	12885	7395.482778	1742.279765	136.723687	TRUE	94.24116835
HUTCH TMA 95C	17	15-023AA3	2	Histone H3	13504	9803.372314	1377.485172	83.94894857	TRUE	160.859668
HUTCH TMA 95C	18	15-023AA3	3	Histone H3	10554	9282.375459	1136.99344	148.9166388	TRUE	70.87186553
HUTCH TMA 95C	19	15-090H4	NA	Histone H3	13996	24358.73308	574.5783229	150.3843477	TRUE	93.06819637
HUTCH TMA 95C	20	15-090H4	NA	Histone H3	20594	20138.73252	1022.606561	205.3949949	TRUE	100.2653449
HUTCH TMA 95C	21	15-090H4	NA	Histone H3	23592	20825.85989	1132.822372	176.921252	TRUE	133.3474624
HUTCH TMA 95C	22	15-090KK5	NA	Histone H3	9476	17173.97719	551.7650278	241.0223059	TRUE	39.31586318
HUTCH TMA 95C	23	15-090KK5	NA	Histone H3	7351	9032.909077	813.8020584	157.9662375	TRUE	46.53526042
HUTCH TMA 95C	24	15-090KK5	NA	Histone H3	15055	24370.76769	617.7482872	393.8630941	TRUE	38.22394183
HUTCH TMA 95C	25	NA	NA	Histone H3	1431	1343.198113	1065.367786	170.1332289	TRUE	8.41105532
HUTCH TMA 95C	26	NA	NA	Histone H3	1680	1632.099619	1029.348932	210.7089794	TRUE	7.973082139
HUTCH TMA 95C	27	NA	NA	Histone H3	634	665.4536878	952.7334683	98.76405397	TRUE	6.419339572
HUTCH TMA 95C	28	NA	NA	Histone H3	38747	10568.08353	3666.416894	198.9848393	TRUE	194.7233776
HUTCH TMA 95C	29	NA	NA	Histone H3	4555	4911.020261	927.5058456	67.56586164	TRUE	67.41570209
HUTCH TMA 95A	1	12-005H1	1	OX40L	3843	40965.82509	93.80990109	461.7873124	TRUE	8.322012963
HUTCH TMA 95A	2	12-005H1	2	OX40L	5254	46113.11649	113.9372135	434.724783	TRUE	12.0858074
HUTCH TMA 95A	3	12-005H1	3	OX40L	9213	54338.17653	169.5493038	679.0265989	TRUE	13.56795156
HUTCH TMA 95A	4	12-005K1	1	OX40L	4817	30807.27863	156.3591532	481.6151839	TRUE	10.00176108
HUTCH TMA 95A	5	12-005K1	2	OX40L	6614	42266.70337	156.4825139	460.7131785	TRUE	14.35600349
HUTCH TMA 95A	6	12-005K1	3	OX40L	3730	37407.25624	99.71327423	310.4254028	TRUE	12.01576922
HUTCH TMA 95A	7	12-011I8	1	OX40L	5684	37400.80539	151.9753369	214.704118	TRUE	26.47364221
HUTCH TMA 95A	8	12-011I8	2	OX40L	6487	30116.90711	215.3939638	229.5972789	TRUE	28.25381917
HUTCH TMA 95A	9	12-011I8	3	OX40L	12749	52584.74509	242.4467396	333.3641074	TRUE	38.24346928
HUTCH TMA 95A	10	12-011J1	1	OX40L	7296	47760.92242	152.7608687	399.0451391	TRUE	18.28364585
HUTCH TMA 95A	12	12-011J1	3	OX40L	6163	37955.85399	162.3728451	349.9808017	TRUE	17.60953735
HUTCH TMA 95A	13	12-021H2	1	OX40L	3556	29619.85737	120.0545957	260.9178605	TRUE	13.62881021
HUTCH TMA 95A	14	12-021H2	2	OX40L	4371	28653.27704	152.5479963	330.943763	TRUE	13.20768205
HUTCH TMA 95A	15	12-021H2	3	OX40L	3797	28948.31655	131.1647948	274.0377521	TRUE	13.85575517
HUTCH TMA 95A	16	12-021J3	1	OX40L	8353	81897.07653	101.9938727	327.8393522	TRUE	25.47894249
HUTCH TMA 95A	17	12-021J3	2	OX40L	5619	61095.934	91.97011375	215.8036625	TRUE	26.03755625
HUTCH TMA 95A	18	12-021J3	3	OX40L	4885	24610.71449	198.4907834	291.1668249	TRUE	16.77732345
HUTCH TMA 95A	19	13-012L2	1	OX40L	5324	91847.10722	57.96589747	249.3770088	TRUE	21.34920146
HUTCH TMA 95A	20	13-012L2	2	OX40L	4308	73306.95261	58.76659507	270.5540885	TRUE	15.92287895
HUTCH TMA 95A	21	13-012L2	3	OX40L	2955	32636.14021	90.54379534	237.0571886	TRUE	12.46534652
HUTCH TMA 95A	22	13-012M1	1	OX40L	6066	40131.1367	151.1544526	323.4227261	TRUE	18.75563933
HUTCH TMA 95A	23	13-012M1	2	OX40L	9288	33739.6763	275.284206	609.5850623	TRUE	15.23659383
HUTCH TMA 95A	24	13-012M1	3	OX40L	4397	22329.58099	196.9136815	325.3632546	TRUE	13.51412594
HUTCH TMA 95A	25	13-042M2	1	OX40L	2923	16404.06092	178.187585	207.8344343	TRUE	14.06407947
HUTCH TMA 95A	26	13-042M2	2	OX40L	4098	16580.24619	247.1615893	267.6727274	TRUE	15.30974052
HUTCH TMA 95A	27	13-042M2	3	OX40L	4594	20917.26777	219.6271545	213.516479	TRUE	21.5159037
HUTCH TMA 95A	28	13-042O1	1	OX40L	3518	19272.56793	182.5392451	228.6515298	TRUE	15.38585814
HUTCH TMA 95A	29	13-042O1	2	OX40L	2764	22957.47682	120.3965062	142.176663	TRUE	19.44060257
HUTCH TMA 95A	30	13-042O1	3	OX40L	3663	33261.56578	110.1271066	143.1971786	TRUE	25.58011294
HUTCH TMA 95A	31	13-099H3	1	OX40L	4401	31698.42043	138.8397258	154.5560379	TRUE	28.47510882
HUTCH TMA 95A	33	13-099H3	3	OX40L	3324	21296.01387	156.0855483	122.6380396	TRUE	27.10415146
HUTCH TMA 95A	34	13-099J1	1	OX40L	7027	20611.47575	340.9265831	337.9341398	TRUE	20.79399259
HUTCH TMA 95A	35	13-099J1	2	OX40L	12478	23451.14272	532.0849458	1107.543852	TRUE	11.26637106
HUTCH TMA 95A	36	13-099J1	3	OX40L	5822	18380.07517	316.7560496	412.7153696	TRUE	14.10657424
HUTCH TMA 95A	37	13-101H1	1	OX40L	1328	8011.018015	165.7716906	162.0041532	TRUE	8.197320708
HUTCH TMA 95A	39	13-101H1	3	OX40L	5155	79799.35218	64.59952191	299.8881064	TRUE	17.18974474
HUTCH TMA 95A	40	13-101K1	1	OX40L	3090	29289.21466	105.4995853	174.3703961	TRUE	17.72089798
HUTCH TMA 95A	41	13-101K1	2	OX40L	473	3404.719483	138.9248079	57.03537355	TRUE	8.293099011
HUTCH TMA 95A	42	13-101K1	3	OX40L	631	3307.066967	190.8035145	46.8378295	TRUE	13.47201625
HUTCH TMA 95A	43	13-104I1	1	OX40L	14149	54504.75814	259.5920152	199.6765605	TRUE	70.85959394
HUTCH TMA 95A	44	13-104I1	2	OX40L	6275	14110.83151	444.6938506	89.63618563	TRUE	70.00521002
HUTCH TMA 95A	45	13-104I1	3	OX40L	6930	24751.17064	279.986757	264.0340865	TRUE	26.24661115
HUTCH TMA 95A	47	13-104K1	2	OX40L	6889	18037.18314	381.9332513	180.3871298	TRUE	38.19008601
HUTCH TMA 95A	48	13-104K1	3	OX40L	11079	32021.0269	345.9914023	270.7864587	TRUE	40.91415817
HUTCH TMA 95A	49	14-039E2	1	OX40L	3862	5095.22549	757.9644919	300.7453467	TRUE	12.84142895
HUTCH TMA 95A	50	14-039E2	2	OX40L	2709	5469.874418	495.258171	166.3512184	TRUE	16.28482211
HUTCH TMA 95A	51	14-039E2	3	OX40L	3086	6765.990322	456.104702	233.519835	TRUE	13.21515151
HUTCH TMA 95A	52	14-039K1	1	OX40L	5186	13288.06192	390.2751231	312.029179	TRUE	16.62024051
HUTCH TMA 95A	53	14-039K1	2	OX40L	18625	35192.90537	529.2259848	481.6054044	TRUE	38.67273878
HUTCH TMA 95A	55	14-053H2	1	OX40L	36713	132190.1915	277.728624	382.745035	TRUE	95.92025145
HUTCH TMA 95A	56	14-053H2	2	OX40L	23029	79961.93457	287.9995353	268.6833013	TRUE	85.71057409
HUTCH TMA 95A	57	14-053H2	3	OX40L	32113	52110.99836	616.2422715	218.4154047	TRUE	147.0271753
HUTCH TMA 95A	58	14-053K1	1	OX40L	39939	125247.4734	318.880684	343.5847505	TRUE	116.2420624
HUTCH TMA 95A	59	14-053K1	2	OX40L	37429	130876.6739	285.9867912	625.90663	TRUE	59.79965414
HUTCH TMA 95A	60	14-053K1	3	OX40L	26936	98442.3934	273.6219536	985.6446692	TRUE	27.32830688
HUTCH TMA 95A	61	15-010H1	1	OX40L	6632	44164.81046	150.1648016	957.2797558	TRUE	6.927964328
HUTCH TMA 95A	62	15-010H1	2	OX40L	3601	37256.55458	96.6541335	526.9464508	TRUE	6.833711461
HUTCH TMA 95A	63	15-010H1	3	OX40L	3071	50245.36171	61.1200695	354.198945	TRUE	8.670268626
HUTCH TMA 95A	64	15-010K2	1	OX40L	5766	23188.76374	248.6549117	312.8438694	TRUE	18.43091895
HUTCH TMA 95A	65	15-010K2	2	OX40L	9051	24504.10863	369.3666289	336.963927	TRUE	26.86044195
HUTCH TMA 95A	66	15-010K2	3	OX40L	9548	24024.761	397.4233083	335.9977383	TRUE	28.41685795
HUTCH TMA 95A	67	15-069K3	1	OX40L	9725	29796.79614	326.3773714	431.8111368	TRUE	22.52142006
HUTCH TMA 95A	68	15-069K3	2	OX40L	7402	31621.96048	234.0778335	382.556101	TRUE	19.34879611
HUTCH TMA 95A	69	15-069K3	3	OX40L	7001	29149.81825	240.1730241	452.0206089	TRUE	15.48823187
HUTCH TMA 95A	70	15-069P2	1	OX40L	2516	10055.09868	250.2213135	244.8887458	TRUE	10.27405319
HUTCH TMA 95A	71	15-069P2	2	OX40L	3078	4935.406015	623.6568968	430.8511948	TRUE	7.143997829
HUTCH TMA 95A	72	15-069P2	3	OX40L	4535	11643.4391	389.4897343	296.6893402	TRUE	15.28534863
HUTCH TMA 95A	73	Kidney	1	OX40L	8360	1527.738408	5472.141015	274.8144644	TRUE	30.42052397
HUTCH TMA 95A	74	Prostate	1	OX40L	36107	3478.183011	10380.99487	259.1912542	TRUE	139.3063979
HUTCH TMA 95A	75	Spleen	1	OX40L	1514	6487.985973	233.3543886	445.7443252	TRUE	3.396565956
HUTCH TMA 95A	76	Liver	1	OX40L	7608	4474.221343	1700.407605	177.2977847	TRUE	42.91085765
HUTCH TMA 95B	1	15-096L3	1	OX40L	2028	8476.787822	239.2415668	116.7554245	TRUE	17.36964264
HUTCH TMA 95B	2	15-096L3	2	OX40L	2728	13598.01389	200.617533	146.3822784	TRUE	18.63613568
HUTCH TMA 95B	3	15-096L3	3	OX40L	2084	8872.377841	234.8862996	127.0078735	TRUE	16.40843156
HUTCH TMA 95B	4	15-096M2	1	OX40L	2486	11415.9089	217.7662788	208.09925	TRUE	11.94622278
HUTCH TMA 95B	5	15-096M2	2	OX40L	1431	12462.53542	114.824147	126.5940288	TRUE	11.30385069
HUTCH TMA 95B	6	15-096M2	3	OX40L	2176	11131.51084	195.4811015	139.0120929	TRUE	15.65331444
HUTCH TMA 95B	7	16-052H1	1	OX40L	5254	8267.930429	635.4673694	172.8493348	TRUE	30.39641435
HUTCH TMA 95B	8	16-052H1	2	OX40L	2482	9792.63322	253.455832	160.1019663	TRUE	15.50262035
HUTCH TMA 95B	11	16-052K1	2	OX40L	3246	10682.75314	303.8542554	207.0667012	TRUE	15.67610814
HUTCH TMA 95B	12	16-052K1	3	OX40L	1936	5486.992504	352.8344532	155.3274797	TRUE	12.46398901
HUTCH TMA 95B	13	16-071H4	1	OX40L	2400	10566.91722	227.123952	180.7422233	TRUE	13.2785796
HUTCH TMA 95B	14	16-071H4	2	OX40L	1366	12463.48463	109.6001673	135.6395443	TRUE	10.07080941
HUTCH TMA 95B	15	16-071H4	3	OX40L	2622	9814.017049	267.1688858	212.2761028	TRUE	12.35183784
HUTCH TMA 95B	16	16-071I2	1	OX40L	4531	11328.83289	399.9529381	342.2192318	TRUE	13.24005076
HUTCH TMA 95B	17	16-071I2	2	OX40L	1753	15099.48986	116.0966374	120.337476	TRUE	14.56736554
HUTCH TMA 95B	18	16-071I2	3	OX40L	1660	17700.42211	93.78307422	123.7667746	TRUE	13.41232334
HUTCH TMA 95B	19	16-101J1	1	OX40L	2650	15457.36505	171.4393101	155.5161151	TRUE	17.04003471
HUTCH TMA 95B	20	16-101J1	2	OX40L	2258	20860.40047	108.2433678	130.6911903	TRUE	17.27736961
HUTCH TMA 95B	21	16-101J1	3	OX40L	1825	8119.284935	224.7734886	113.5538115	TRUE	16.07167541
HUTCH TMA 95B	22	16-101N2	1	OX40L	2011	13905.2494	144.6216419	117.7898683	TRUE	17.07277569
HUTCH TMA 95B	23	16-101N2	2	OX40L	1289	9025.409915	142.8189979	56.56236099	TRUE	22.78900628
HUTCH TMA 95B	24	16-101N2	3	OX40L	2186	10326.8459	211.6812841	137.1469112	TRUE	15.93911217
HUTCH TMA 95B	25	17-017H1	1	OX40L	3346	15177.65917	220.4556027	315.3304201	TRUE	10.61109169
HUTCH TMA 95B	26	17-017H1	2	OX40L	2611	8733.91146	298.9496759	129.9689078	TRUE	20.08942019
HUTCH TMA 95B	27	17-017H1	3	OX40L	3053	13729.69338	222.3647619	113.360843	TRUE	26.9316981
HUTCH TMA 95B	28	17-017N1	1	OX40L	2990	15201.8756	196.6862563	93.53063139	TRUE	31.96813659
HUTCH TMA 95B	29	17-017N1	2	OX40L	4711	24153.68095	195.0427353	115.0213445	TRUE	40.95761548
HUTCH TMA 95B	30	17-017N1	3	OX40L	8411	39078.42481	215.2338545	187.3747905	TRUE	44.88864259
HUTCH TMA 95B	31	17-036H1	1	OX40L	966	35255.74911	27.39978654	136.4636353	TRUE	7.078808927
HUTCH TMA 95B	32	17-036H1	2	OX40L	618	12373.07045	49.94718186	82.53849443	TRUE	7.487415469
HUTCH TMA 95B	33	17-036H1	3	OX40L	1149	21510.96992	53.4146068	135.2144739	TRUE	8.497610994
HUTCH TMA 95B	34	17-036L1	1	OX40L	1379	25028.55665	55.09706449	191.556921	TRUE	7.198904601
HUTCH TMA 95B	35	17-036L1	2	OX40L	1510	18938.8266	79.73038837	187.1647342	TRUE	8.067759166
HUTCH TMA 95B	36	17-036L1	3	OX40L	1221	12583.13234	97.03466248	222.6242474	TRUE	5.484577777
HUTCH TMA 95B	37	17-072I2	1	OX40L	616	1796.97381	342.7985409	93.69935635	TRUE	6.574218052
HUTCH TMA 95B	38	17-072I2	2	OX40L	1203	3063.227774	392.7229996	152.3607113	TRUE	7.895736307
HUTCH TMA 95B	39	17-072I2	3	OX40L	2453	15083.58213	162.6271517	186.5524102	TRUE	13.14911985
HUTCH TMA 95B	40	17-072K1	1	OX40L	776	6440.832279	120.4813239	84.37979945	TRUE	9.196513917
HUTCH TMA 95B	41	17-072K1	2	OX40L	430	1733.250454	248.0887854	106.5400233	TRUE	4.036041918
HUTCH TMA 95B	42	17-072K1	3	OX40L	1212	19233.3431	63.01556592	107.6379336	TRUE	11.2599709
HUTCH TMA 95B	43	17-081K2	1	OX40L	18052	64038.09495	281.8947068	266.1796137	TRUE	67.81886767
HUTCH TMA 95B	44	17-081K2	2	OX40L	8137	30362.31746	267.9966709	148.616916	TRUE	54.75150621
HUTCH TMA 95B	45	17-081K2	3	OX40L	4220	15699.08172	268.8055311	93.09275057	TRUE	45.33113453
HUTCH TMA 95B	46	17-081P2	1	OX40L	1162	8469.524942	137.1977777	75.17930432	TRUE	15.45638139
HUTCH TMA 95B	47	17-081P2	2	OX40L	994	5101.157323	194.8577425	66.94106349	TRUE	14.84888271
HUTCH TMA 95B	48	17-081P2	3	OX40L	1159	4139.093131	280.0130278	97.41280831	TRUE	11.89781939
HUTCH TMA 95B	49	17-085I1	1	OX40L	1783	4869.036932	366.1915128	121.6476891	TRUE	14.65708073
HUTCH TMA 95B	50	17-085I1	2	OX40L	1454	7544.49166	192.7233889	58.47255634	TRUE	24.86636622
HUTCH TMA 95B	51	17-085I1	3	OX40L	1992	8668.563228	229.7958667	47.52261158	TRUE	41.91688827
HUTCH TMA 95B	52	17-085J1	1	OX40L	1081	5638.407155	191.7208123	39.21381576	TRUE	27.56681488
HUTCH TMA 95B	53	17-085J1	2	OX40L	8357	29167.91953	286.513407	77.11827553	TRUE	108.3660124
HUTCH TMA 95B	54	17-085J1	3	OX40L	6267	17520.80496	357.6890454	78.52375983	TRUE	79.8102385
HUTCH TMA 95B	55	17-108H1	1	OX40L	3824	40431.65947	94.57934822	239.8736835	TRUE	15.94172376
HUTCH TMA 95B	56	17-108H1	2	OX40L	3211	27243.69383	117.8621379	190.1221006	TRUE	16.88914644
HUTCH TMA 95B	57	17-108H1	3	OX40L	3313	33826.48646	97.94100266	207.5611742	TRUE	15.96155935
HUTCH TMA 95B	58	17-108K1	1	OX40L	3652	31426.09743	116.2091478	219.9857842	TRUE	16.60107272
HUTCH TMA 95B	59	17-108K1	2	OX40L	2343	20805.70754	112.6133296	177.5660007	TRUE	13.1950936
HUTCH TMA 95B	60	17-108K1	3	OX40L	3277	27631.82104	118.5951514	355.6069337	TRUE	9.215230889
HUTCH TMA 95B	61	17-113H1	1	OX40L	2670	21942.4297	121.6820579	213.6110208	TRUE	12.49935509
HUTCH TMA 95B	62	17-113H1	2	OX40L	3301	36282.3022	90.98099623	378.4668606	TRUE	8.722031817
HUTCH TMA 95B	63	17-113H1	3	OX40L	1416	15534.00631	91.15484901	143.7904939	TRUE	9.847660726
HUTCH TMA 95B	64	17-113O1	1	OX40L	6106	20878.23469	292.4576762	343.1957053	TRUE	17.79159793
HUTCH TMA 95B	65	17-113O1	2	OX40L	6604	34592.02064	190.9110794	492.4441095	TRUE	13.41065894
HUTCH TMA 95B	66	17-113O1	3	OX40L	4288	21760.67897	197.052675	159.9802059	TRUE	26.80331592
HUTCH TMA 95B	67	18-030H1	1	OX40L	6548	34080.10072	192.1355824	183.4868936	TRUE	35.6864726
HUTCH TMA 95B	68	18-030H1	2	OX40L	8751	39779.43842	219.9880227	177.8320176	TRUE	49.20936127
HUTCH TMA 95B	69	18-030H1	3	OX40L	8708	31423.82053	277.1146173	110.4419684	TRUE	78.84683809
HUTCH TMA 95B	70	18-030N1	1	OX40L	3839	71333.73533	53.81745373	259.8184136	TRUE	14.7757041
HUTCH TMA 95B	71	18-030N1	2	OX40L	4551	65722.92564	69.24524366	304.9444313	TRUE	14.92403052
HUTCH TMA 95B	72	18-030N1	3	OX40L	4415	35017.43083	126.0800663	284.1061562	TRUE	15.53996597
HUTCH TMA 95B	73	Kidney	2	OX40L	2623	1483.780016	1767.782266	119.1778054	TRUE	22.00913157
HUTCH TMA 95B	74	Prostate	2	OX40L	9517	2753.007422	3456.946728	122.7674236	TRUE	77.5205647
HUTCH TMA 95B	75	Spleen	2	OX40L	3272	15272.50878	214.2411602	178.607778	TRUE	18.31947094
HUTCH TMA 95B	76	Liver	2	OX40L	8801	8472.288085	1038.798482	132.7869656	TRUE	66.27909571
HUTCH TMA 95C	1	14-043H3	1	OX40L	3539	32537.99366	108.7651573	314.1823693	TRUE	11.26415848
HUTCH TMA 95C	2	14-043H3	2	OX40L	2172	21254.124	102.1919322	200.9131577	TRUE	10.8106409
HUTCH TMA 95C	3	14-043H3	3	OX40L	2743	18721.03833	146.5196509	228.9237683	TRUE	11.98215467
HUTCH TMA 95C	4	14-043CC3	1	OX40L	6163	55923.58432	110.203952	385.8140979	TRUE	15.97401452
HUTCH TMA 95C	5	14-043CC3	2	OX40L	6493	60144.18675	107.9572333	309.4924125	TRUE	20.97951271
HUTCH TMA 95C	6	14-043CC3	3	OX40L	5460	53544.2012	101.9718266	251.1523337	TRUE	21.73979401
HUTCH TMA 95C	7	14-053O2	1	OX40L	3068	19829.87637	154.7160428	140.2214183	TRUE	21.87968169
HUTCH TMA 95C	8	14-053O2	2	OX40L	3972	17830.34697	222.7662764	166.0639421	TRUE	23.9184976
HUTCH TMA 95C	9	14-053O2	3	OX40L	8346	29040.80081	287.3887692	338.6961366	TRUE	24.64155654
HUTCH TMA 95C	10	14-053AA1	1	OX40L	6037	39452.66198	153.0188255	313.8638435	TRUE	19.23445508
HUTCH TMA 95C	11	14-053AA1	2	OX40L	6404	62710.53658	102.1200001	356.3222527	TRUE	17.97249527
HUTCH TMA 95C	12	14-053AA1	3	OX40L	8628	61923.48545	139.3332423	422.4607958	TRUE	20.42319686
HUTCH TMA 95C	13	15-023K1	1	OX40L	2389	12446.54784	191.9407719	294.0699542	TRUE	8.12391734
HUTCH TMA 95C	14	15-023K1	2	OX40L	1506	7951.994937	189.3864385	222.1203389	TRUE	6.780108509
HUTCH TMA 95C	15	15-023K1	3	OX40L	1595	8165.908756	195.3242496	162.8134667	TRUE	9.796486938
HUTCH TMA 95C	16	15-023AA3	1	OX40L	1829	7395.482778	247.3131308	136.723687	TRUE	13.37734551
HUTCH TMA 95C	17	15-023AA3	2	OX40L	1532	9803.372314	156.272755	83.94894857	TRUE	18.24918627
HUTCH TMA 95C	18	15-023AA3	3	OX40L	2425	9282.375459	261.247782	148.9166388	TRUE	16.28427837
HUTCH TMA 95C	19	15-090H4	NA	OX40L	3168	24358.73308	130.0560251	150.3843477	TRUE	21.06602216
HUTCH TMA 95C	20	15-090H4	NA	OX40L	2991	20138.73252	148.5197739	205.3949949	TRUE	14.56218542
HUTCH TMA 95C	21	15-090H4	NA	OX40L	2461	20825.85989	118.1703907	176.921252	TRUE	13.91014348
HUTCH TMA 95C	22	15-090KK5	NA	OX40L	2205	17173.97719	128.3919255	241.0223059	TRUE	9.148530847
HUTCH TMA 95C	23	15-090KK5	NA	OX40L	1180	9032.909077	130.6334416	157.9662375	TRUE	7.469950659
HUTCH TMA 95C	24	15-090KK5	NA	OX40L	6074	24370.76769	249.2330187	393.8630941	TRUE	15.4216023
HUTCH TMA 95C	25	NA	NA	OX40L	1087	1343.198113	809.2626023	170.1332289	TRUE	6.389110505
HUTCH TMA 95C	26	NA	NA	OX40L	7746	1632.099619	4746.033826	210.7089794	TRUE	36.76160372
HUTCH TMA 95C	27	NA	NA	OX40L	628	665.4536878	943.7170633	98.76405397	TRUE	6.358588725
HUTCH TMA 95C	28	NA	NA	OX40L	2993	10568.08353	283.211236	198.9848393	TRUE	15.04134692
HUTCH TMA 95C	29	NA	NA	OX40L	4217	4911.020261	858.681043	67.56586164	TRUE	62.41317579
HUTCH TMA 95A	1	12-005H1	1	Ms IgG2a	375	40965.82509	9.153971613	461.7873124	FALSE	0.812062155
HUTCH TMA 95A	2	12-005H1	2	Ms IgG2a	335	46113.11649	7.264744296	434.724783	FALSE	0.770602489
HUTCH TMA 95A	3	12-005H1	3	Ms IgG2a	486	54338.17653	8.943988022	679.0265989	FALSE	0.715730431
HUTCH TMA 95A	4	12-005K1	1	Ms IgG2a	333	30807.27863	10.80913391	481.6151839	FALSE	0.691423384
HUTCH TMA 95A	5	12-005K1	2	Ms IgG2a	317	42266.70337	7.499993486	460.7131785	FALSE	0.688063669
HUTCH TMA 95A	6	12-005K1	3	Ms IgG2a	229	37407.25624	6.121806917	310.4254028	FALSE	0.73769736
HUTCH TMA 95A	7	12-011I8	1	Ms IgG2a	142	37400.80539	3.796709684	214.704118	FALSE	0.661375298
HUTCH TMA 95A	8	12-011I8	2	Ms IgG2a	160	30116.90711	5.312630525	229.5972789	FALSE	0.696872371
HUTCH TMA 95A	9	12-011I8	3	Ms IgG2a	256	52584.74509	4.868332053	333.3641074	FALSE	0.767929103
HUTCH TMA 95A	10	12-011J1	1	Ms IgG2a	265	47760.92242	5.548469053	399.0451391	FALSE	0.664085273
HUTCH TMA 95A	12	12-011J1	3	Ms IgG2a	261	37955.85399	6.876409633	349.9808017	FALSE	0.745755192
HUTCH TMA 95A	13	12-021H2	1	Ms IgG2a	220	29619.85737	7.427449675	260.9178605	FALSE	0.843177234
HUTCH TMA 95A	14	12-021H2	2	Ms IgG2a	255	28653.27704	8.899505617	330.943763	FALSE	0.770523661
HUTCH TMA 95A	15	12-021H2	3	Ms IgG2a	176	28948.31655	6.079800865	274.0377521	FALSE	0.642247277
HUTCH TMA 95A	16	12-021J3	1	Ms IgG2a	209	81897.07653	2.551983646	327.8393522	FALSE	0.63750736
HUTCH TMA 95A	17	12-021J3	2	Ms IgG2a	152	61095.934	2.487890602	215.8036625	FALSE	0.704343931
HUTCH TMA 95A	18	12-021J3	3	Ms IgG2a	218	24610.71449	8.85793056	291.1668249	FALSE	0.748711671
HUTCH TMA 95A	19	13-012L2	1	Ms IgG2a	160	91847.10722	1.742025469	249.3770088	FALSE	0.641598842
HUTCH TMA 95A	20	13-012L2	2	Ms IgG2a	206	73306.95261	2.810101807	270.5540885	FALSE	0.761400433
HUTCH TMA 95A	21	13-012L2	3	Ms IgG2a	173	32636.14021	5.300871944	237.0571886	FALSE	0.729781708
HUTCH TMA 95A	22	13-012M1	1	Ms IgG2a	238	40131.1367	5.930557157	323.4227261	FALSE	0.735879024
HUTCH TMA 95A	23	13-012M1	2	Ms IgG2a	463	33739.6763	13.72271613	609.5850623	FALSE	0.759533047
HUTCH TMA 95A	24	13-012M1	3	Ms IgG2a	270	22329.58099	12.09158381	325.3632546	FALSE	0.829841711
HUTCH TMA 95A	25	13-042M2	1	Ms IgG2a	160	16404.06092	9.753682383	207.8344343	FALSE	0.769843556
HUTCH TMA 95A	26	13-042M2	2	Ms IgG2a	200	16580.24619	12.06254706	267.6727274	FALSE	0.747181089
HUTCH TMA 95A	27	13-042M2	3	Ms IgG2a	151	20917.26777	7.21891605	213.516479	FALSE	0.707205367
HUTCH TMA 95A	28	13-042O1	1	Ms IgG2a	154	19272.56793	7.990632104	228.6515298	FALSE	0.673513972
HUTCH TMA 95A	29	13-042O1	2	Ms IgG2a	89	22957.47682	3.876732652	142.176663	FALSE	0.625981776
HUTCH TMA 95A	30	13-042O1	3	Ms IgG2a	80	33261.56578	2.405178413	143.1971786	FALSE	0.558670225
HUTCH TMA 95A	31	13-099H3	1	Ms IgG2a	96	31698.42043	3.028542075	154.5560379	FALSE	0.621133935
HUTCH TMA 95A	33	13-099H3	3	Ms IgG2a	87	21296.01387	4.08527157	122.6380396	FALSE	0.709404686
HUTCH TMA 95A	34	13-099J1	1	Ms IgG2a	214	20611.47575	10.38256564	337.9341398	FALSE	0.633259487
HUTCH TMA 95A	35	13-099J1	2	Ms IgG2a	803	23451.14272	34.24140178	1107.543852	FALSE	0.725027726
HUTCH TMA 95A	36	13-099J1	3	Ms IgG2a	305	18380.07517	16.59405619	412.7153696	FALSE	0.739008097
HUTCH TMA 95A	37	13-101H1	1	Ms IgG2a	111	8011.018015	13.85591691	162.0041532	FALSE	0.685167619
HUTCH TMA 95A	39	13-101H1	3	Ms IgG2a	205	79799.35218	2.568943161	299.8881064	FALSE	0.683588297
HUTCH TMA 95A	40	13-101K1	1	Ms IgG2a	117	29289.21466	3.994644491	174.3703961	FALSE	0.670985458
HUTCH TMA 95A	41	13-101K1	2	Ms IgG2a	34	3404.719483	9.986138409	57.03537355	FALSE	0.596121282
HUTCH TMA 95A	42	13-101K1	3	Ms IgG2a	26	3307.066967	7.861951469	46.8378295	FALSE	0.55510685
HUTCH TMA 95A	43	13-104I1	1	Ms IgG2a	125	54504.75814	2.293377758	199.6765605	FALSE	0.626012386
HUTCH TMA 95A	44	13-104I1	2	Ms IgG2a	57	14110.83151	4.039450117	89.63618563	FALSE	0.6359039
HUTCH TMA 95A	45	13-104I1	3	Ms IgG2a	198	24751.17064	7.999621628	264.0340865	FALSE	0.749903176
HUTCH TMA 95A	47	13-104K1	2	Ms IgG2a	147	18037.18314	8.149831317	180.3871298	FALSE	0.814914014
HUTCH TMA 95A	48	13-104K1	3	Ms IgG2a	217	32021.0269	6.77679703	270.7864587	FALSE	0.801369467
HUTCH TMA 95A	49	14-039E2	1	Ms IgG2a	216	5095.22549	42.39262824	300.7453467	FALSE	0.718215601
HUTCH TMA 95A	50	14-039E2	2	Ms IgG2a	128	5469.874418	23.40090288	166.3512184	FALSE	0.769456342
HUTCH TMA 95A	51	14-039E2	3	Ms IgG2a	145	6765.990322	21.43071348	233.519835	FALSE	0.620932265
HUTCH TMA 95A	52	14-039K1	1	Ms IgG2a	170	13288.06192	12.79343828	312.029179	FALSE	0.544820842
HUTCH TMA 95A	53	14-039K1	2	Ms IgG2a	293	35192.90537	8.325541666	481.6054044	FALSE	0.608381877
HUTCH TMA 95A	55	14-053H2	1	Ms IgG2a	265	132190.1915	2.004687314	382.745035	FALSE	0.692366917
HUTCH TMA 95A	56	14-053H2	2	Ms IgG2a	179	79961.93457	2.238565149	268.6833013	FALSE	0.666211853
HUTCH TMA 95A	57	14-053H2	3	Ms IgG2a	149	52110.99836	2.85928124	218.4154047	FALSE	0.682186315
HUTCH TMA 95A	58	14-053K1	1	Ms IgG2a	251	125247.4734	2.004032442	343.5847505	FALSE	0.730533004
HUTCH TMA 95A	59	14-053K1	2	Ms IgG2a	428	130876.6739	3.270254258	625.90663	FALSE	0.683808063
HUTCH TMA 95A	60	14-053K1	3	Ms IgG2a	694	98442.3934	7.049808279	985.6446692	FALSE	0.704107699
HUTCH TMA 95A	61	15-010H1	1	Ms IgG2a	763	44164.81046	17.27619777	957.2797558	FALSE	0.797050178
HUTCH TMA 95A	62	15-010H1	2	Ms IgG2a	419	37256.55458	11.24634322	526.9464508	FALSE	0.79514721
HUTCH TMA 95A	63	15-010H1	3	Ms IgG2a	213	50245.36171	4.239197266	354.198945	FALSE	0.601356958
HUTCH TMA 95A	64	15-010K2	1	Ms IgG2a	232	23188.76374	10.00484556	312.8438694	FALSE	0.741583974
HUTCH TMA 95A	65	15-010K2	2	Ms IgG2a	233	24504.10863	9.508609495	336.963927	FALSE	0.691468675
HUTCH TMA 95A	66	15-010K2	3	Ms IgG2a	230	24024.761	9.573456317	335.9977383	FALSE	0.684528417
HUTCH TMA 95A	67	15-069K3	1	Ms IgG2a	275	29796.79614	9.229180168	431.8111368	FALSE	0.636852495
HUTCH TMA 95A	68	15-069K3	2	Ms IgG2a	228	31621.96048	7.210179147	382.556101	FALSE	0.595991018
HUTCH TMA 95A	69	15-069K3	3	Ms IgG2a	290	29149.81825	9.948604053	452.0206089	FALSE	0.641563668
HUTCH TMA 95A	70	15-069P2	1	Ms IgG2a	169	10055.09868	16.80739348	244.8887458	FALSE	0.690109296
HUTCH TMA 95A	71	15-069P2	2	Ms IgG2a	279	4935.406015	56.53030351	430.8511948	FALSE	0.647555359
HUTCH TMA 95A	72	15-069P2	3	Ms IgG2a	203	11643.4391	17.43471137	296.6893402	FALSE	0.68421737
HUTCH TMA 95A	73	Kidney	1	Ms IgG2a	173	1527.738408	113.2392818	274.8144644	FALSE	0.629515628
HUTCH TMA 95A	74	Prostate	1	Ms IgG2a	148	3478.183011	42.55095247	259.1912542	FALSE	0.571006921
HUTCH TMA 95A	75	Spleen	1	Ms IgG2a	306	6487.985973	47.16409704	445.7443252	FALSE	0.686492195
HUTCH TMA 95A	76	Liver	1	Ms IgG2a	138	4474.221343	30.84335562	177.2977847	FALSE	0.778351519
HUTCH TMA 95B	1	15-096L3	1	Ms IgG2a	91	8476.787822	10.73519851	116.7554245	FALSE	0.779407041
HUTCH TMA 95B	2	15-096L3	2	Ms IgG2a	106	13598.01389	7.795256048	146.3822784	FALSE	0.724131372
HUTCH TMA 95B	3	15-096L3	3	Ms IgG2a	109	8872.377841	12.28531989	127.0078735	FALSE	0.85821451
HUTCH TMA 95B	4	15-096M2	1	Ms IgG2a	157	11415.9089	13.75273764	208.09925	FALSE	0.754447698
HUTCH TMA 95B	5	15-096M2	2	Ms IgG2a	94	12462.53542	7.542606444	126.5940288	FALSE	0.742531072
HUTCH TMA 95B	6	15-096M2	3	Ms IgG2a	104	11131.51084	9.342846763	139.0120929	FALSE	0.748136352
HUTCH TMA 95B	7	16-052H1	1	Ms IgG2a	127	8267.930429	15.36055499	172.8493348	FALSE	0.734743933
HUTCH TMA 95B	8	16-052H1	2	Ms IgG2a	139	9792.63322	14.19434353	160.1019663	FALSE	0.868196708
HUTCH TMA 95B	11	16-052K1	2	Ms IgG2a	171	10682.75314	16.00710957	207.0667012	FALSE	0.825820854
HUTCH TMA 95B	12	16-052K1	3	Ms IgG2a	138	5486.992504	25.15038975	155.3274797	FALSE	0.888445498
HUTCH TMA 95B	13	16-071H4	1	Ms IgG2a	139	10566.91722	13.15426222	180.7422233	FALSE	0.769051069
HUTCH TMA 95B	14	16-071H4	2	Ms IgG2a	116	12463.48463	9.307188437	135.6395443	FALSE	0.855207827
HUTCH TMA 95B	15	16-071H4	3	Ms IgG2a	142	9814.017049	14.4691006	212.2761028	FALSE	0.668940112
HUTCH TMA 95B	16	16-071I2	1	Ms IgG2a	229	11328.83289	20.21390925	342.2192318	FALSE	0.669161691
[truncated: 8,615 more rows]
