# Supplementary material for: Inter- and intra-tumor heterogeneity of metastatic prostate cancer determined by digital spatial gene expression profiling
Source: Nat Commun. 2021 Mar 3;12:1426. doi: 10.1038/s41467-021-21615-4 (PMC7930198; doi:10.1038/s41467-021-21615-4)
Supplement: Supplementary file 8 — Supplementary Data 5 [file 41467_2021_21615_MOESM8_ESM.xlsx]

## Sheet: Sheet1
TABLE 4. Antibodies used in digital spatial profiling^.
Target	HUGO Name	ProbeID	Conjugate Lot	Host	Clonality	Concentration (ug/mL)*
4-1BB	TNFRSF9	DPROT_00026.1	NAB-0065	Rabbit	Monoclonal	0.25
AR	AR	DPROT_00365.1	NAB-0083	Rabbit	Monoclonal	0.25
ARG1	ARG1	DPROT_00031.1	NAB-0066	Rabbit	Monoclonal	0.25
B7-H3	CD276	DPROT_00032.1	NAB-0068	Rabbit	Monoclonal	0.25
BCL2	BCL2	DPROT_00057.1	NAB-0033	Mouse	Monoclonal	0.25
B2M	B2M	DPROT_00010.1	NAB-0024	Rabbit	Monoclonal	0.25
CD11c	ITGAX	DPROT_00011.1	NAB-0011	Rabbit	Monoclonal	0.25
CD127	IL7R	DPROT_00036.1	NAB-0010	Rabbit	Monoclonal	0.25
CD14	CD14	DPROT_00051.1	NAB-0055	Rabbit	Monoclonal	0.25
CD163	CD163	DPROT_00052.1	NAB-0058	Rabbit	Monoclonal	0.25
CD20	MS4A1	DPROT_00012.1	NAB-0072	Mouse	Monoclonal	0.25
CD25	IL2RA	DPROT_00037.1	NAB-0041	Rabbit	Monoclonal	0.25
CD27	CD27	DPROT_00045.1	NAB-0038	Rabbit	Monoclonal	0.25
CD3	CD3	DPROT_00013.1	NAB-0018	Rabbit	Monoclonal	0.25
CD34	CD34	DPROT_00048.1	NAB-0062	Rabbit	Monoclonal	0.25
CD4	CD4	DPROT_00014.1	NAB-0073	Rabbit	Monoclonal	0.25
CD40	CD40	DPROT_00042.1	NAB-0075	Rabbit	Monoclonal	0.25
CD44	CD44	DPROT_00044.1	NAB-0040	Mouse	Monoclonal	0.25
CD45	PTPRC	DPROT_00015.1	NAB-0071	Rabbit	Monoclonal	0.25
CD45RO	PTPRC	DPROT_00046.1	NAB-0059	Mouse	Monoclonal	0.25
CD56	NCAM1	DPROT_00016.1	NAB-0017	Rabbit	Monoclonal	0.25
CD66b	CEACAM8	DPROT_00049.1	NAB-0056	Mouse	Monoclonal	0.25
CD68	CD68	DPROT_00006.1	NAB-0076	Rabbit	Monoclonal	0.25
CD8	CD8A	DPROT_00017.1	NAB-0026	Mouse	Monoclonal	0.25
CD80	CD80	DPROT_00038.1	NAB-0039	Rabbit	Monoclonal	0.25
CTLA4	CTLA4	DPROT_00018.1	NAB-0021	Rabbit	Monoclonal	0.25
EpCAM	EPCAM	DPROT_00058.1	NAB-0045	Rabbit	Monoclonal	0.25
ER alpha	ESR1	DPROT_00061.1	NAB-0037	Rabbit	Monoclonal	0.25
FAP alpha	FAP	DPROT_00050.1	NAB-0061	Rabbit	Monoclonal	0.25
Fibronectin	FN1	DPROT_00024.1	NAB-0019	Rabbit	Monoclonal	0.25
FOXP3	FOXP3	DPROT_00047.1	NAB-0060	Rabbit	Monoclonal	0.25
GAPDH	GAPDH	DPROT_00020.1	NAB-0015	Rabbit	Monoclonal	0.25
GITR	TNFRSF18	DPROT_00035.1	NAB-0046	Rabbit	Monoclonal	0.25
GZMB	GZMB	DPROT_00019.1	NAB-0025	Mouse	Monoclonal	0.25
Her2/ErbB2	ERBB2	DPROT_00059.1	NAB-0034	Rabbit	Monoclonal	0.25
Histone H3	H3C1	DPROT_00005.1	NAB-0012	Rabbit	Monoclonal	0.25
HLA-DR	CD74	DPROT_00007.1	NAB-0027	Rabbit	Monoclonal	0.25
ICOS	ICOS	DPROT_00040.1	NAB-0043	Rabbit	Monoclonal	0.25
IDO1	IDO1	DPROT_00033.1	NAB-0064	Rabbit	Monoclonal	0.25
Ki-67	MKI67	DPROT_00009.1	NAB-0074	Mouse	Monoclonal	0.25
LAG3	LAG3	DPROT_00027.1	NAB-0067	Rabbit	Monoclonal	0.25
MART1	MLANA	DPROT_00054.1	NAB-0035	Rabbit	Monoclonal	0.25
Ms IgG1**	N/A	DPROT_00002.1	NAB-0070	Mouse	Monoclonal	0.25
Ms IgG2a**	N/A	DPROT_00003.1	NAB-0014	Mouse	Monoclonal	0.25
NY-ESO-1	CTAG1B	DPROT_00055.1	NAB-0031	Rabbit	Monoclonal	0.25
OX40L	TNFRSF4	DPROT_00028.1	NAB-0013	Rabbit	Monoclonal	0.25
PanCk	N/A	DPROT_00022.1	NAB-0028	Mouse	Monoclonal	0.25
PD-1	PDCD1	DPROT_00004.1	NAB-0030	Mouse	Monoclonal	0.25
PD-L1	CD274	DPROT_00021.1	NAB-0023	Rabbit	Monoclonal	0.25
PD-L2	PDCD1LG2	DPROT_00041.1	NAB-0042	Rabbit	Monoclonal	0.25
PR	PGR	DPROT_00062.1	NAB-0032	Rabbit	Monoclonal	0.25
PTEN	PTEN	DPROT_00060.1	NAB-0036	Mouse	Monoclonal	0.25
Rb IgG***	N/A	DPROT_00001.1	NAB-0022	Rabbit	Monoclonal	0.25
S100B	S100B	DPROT_00056.1	NAB-0044	Rabbit	Monoclonal	0.25
S6	RPS6	DPROT_00008.1	NAB-0029	Mouse	Monoclonal	0.25
SMA	ACTA2	DPROT_00023.1	NAB-0020	Rabbit	Monoclonal	0.25
STING	STING1	DPROT_00034.1	NAB-0057	Rabbit	Monoclonal	0.25
SYP	SYP	DPROT_00112.1	NAB-0082	Rabbit	Monoclonal	0.25
Tim-3	HAVCR2	DPROT_00029.1	NAB-0063	Rabbit	Monoclonal	0.25
VISTA	VSIR	DPROT_00030.1	NAB-0069	Rabbit	Monoclonal	0.25
^Note: Oligo-conjugated antibody IHC validation was performed for most antibodies in these studies. Antibody validation was performed on positive-control FFPE tissue samples and FFPE cell pellets.
*Final concentration on slide.
**Ms = Mouse
*** Rb = Rabbit
